# Supplementary material for: Norfloxacinium nitrate
Source: IUCrdata. 2024 Aug 30;9(Pt 8):x240813. doi: 10.1107/S2414314624008137 (PMC11375602; doi:10.1107/S2414314624008137)
Supplement: Supplementary file 1 [file x-09-x240813-sup1.cif]

##############################################################################
#                                                                            #
# This CIF contains the data for a data article accepted for                 #
# publication in IUCrData. It conforms to the requirements of                #
# Notes for Authors for IUCrData, and has been                               #
# peer reviewed under the auspices of IUCrData.                              #
#                                                                            #
# Full details of the Crystallographic Information File format               #
# are given in the paper "The Crystallographic Information File (CIF):       #
# a New Standard Archive File for Crystallography" by S. R. Hall, F. H.      #
# Allen and I. D. Brown [Acta Cryst. (1991), A47, 655-685].                  #
#                                                                            #
# The current version of the core CIF dictionary is obtainable from          #
# ftp://ftp.iucr.org/pub/cif_core.dic.                                       #
#                                                                            #
# Software is freely available for graphical display of the structure(s)     #
# in this CIF. For information consult the CIF software page                 #
# http://www.iucr.org/resources/cif/software.                                #
#                                                                            #
# This file may be used for bona fide research purposes within the           #
# scientific community so long as proper attribution is given to the data    # 
# article from which it was obtained.                                        #
#                                                                            #
##############################################################################
data_I
_audit_creation_method
;
Olex2 1.5
(compiled 2022.04.07 svn.rca3783a0 for OlexSys, GUI svn.r6498)
;
_journal_date_recd_electronic     2024-07-30
_journal_date_accepted     2024-08-16
_journal_name_full     'IUCrData'
_journal_year     2024
_journal_volume     9
_journal_issue      1
_journal_page_first     0
_journal_page_last     0
_journal_paper_category     HO
_journal_paper_doi     10.1107/S2414314624008137
_journal_coeditor_code     HB4480
_publ_contact_author_name     'Batirbay Torambetov'
_publ_contact_author_address
;
National University of Uzbekistan named after Mirzo Ulugbek, 4 University St. Tashkent, 100174,
Uzbekistan
;
_publ_contact_author_email     'torambetov_b@mail.ru'
_publ_contact_author_fax     ?
_publ_contact_author_phone     '+998913042025'
_publ_section_title
;
Norfloxacinium nitrate
;
_publ_section_title_footnote     .
loop_
    _publ_author_name
    _publ_author_footnote
    _publ_author_address
    'Rasulov, Abdusamat' .
;
Institute of Bioorganic Chemistry, Academy of Sciences of Uzbekistan,
M. Ulugbek St 83, Tashkent, 100125,
Uzbekistan
;
    'Torambetov, Batirbay' .
;
National University of Uzbekistan named after Mirzo Ulugbek, 4 University St
Tashkent, 100174,
Uzbekistan
;
    'Alimnazarov, Bekmurod' .
;
Termez State University, Barkamol Avlod St 43, Termez, 190111,
Uzbekistan
;
    'Kadirova, Shakhnoza' .
;
National University of Uzbekistan named after Mirzo Ulugbek,
4 University St, Tashkent, 100174,
Uzbekistan
;
    'Suyunov, Jabbor' .
;
Termez State University, Barkamol Avlod St 43, Termez, 190111,
Uzbekistan
;
    'Nazarov, Yusufjon' .
;
Termez State University, Barkamol Avlod St 43, Termez, 190111,
Uzbekistan
;
    'Ashurov, Jamshid' .
;
Institute of Bioorganic Chemistry, Academy of Sciences of Uzbekistan,
M. Ulugbek St 83, Tashkent, 100125,
Uzbekistan
;
_publ_section_synopsis
;
The components of the title molecular salt are linked by N---H...O hydrogen
bonds and aromatic \p--\p stacking interactions.
;
_chemical_name_systematic
;
4-(3-Carboxy-1-ethyl-6-fluoro-4-oxo-1,4-dihydroquinolin-7-yl)piperazin-1-ium
nitrate
;
_chemical_name_common
;
Norfloxacinium nitrate
;
_chemical_formula_moiety     'C16 H19 F N3 O3 +, N O3 -'
_chemical_formula_sum     'C16 H19 F N4 O6'
_chemical_formula_iupac     'C16 H19 F N3 O3 +, N O3 -'
_chemical_formula_weight     382.35
_chemical_melting_point     ?
_space_group_crystal_system     monoclinic
_space_group_name_H-M_alt     'P 1 21/n 1'
_space_group_name_Hall     '-P 2yn'
loop_
    _space_group_symop_operation_xyz
    'x, y, z'
    '-x+1/2, y+1/2, -z+1/2'
    '-x, -y, -z'
    'x-1/2, -y-1/2, z-1/2'
_cell_length_a     6.62410(10)
_cell_length_b     19.1629(3)
_cell_length_c     12.6062(2)
_cell_angle_alpha     90
_cell_angle_beta     93.1360(10)
_cell_angle_gamma     90
_cell_volume     1597.80(4)
_cell_formula_units_Z     4
_cell_measurement_reflns_used     6698
_cell_measurement_theta_min     4.1860
_cell_measurement_theta_max     71.2260
_cell_measurement_temperature     293(2)
_exptl_crystal_description     block
_exptl_crystal_colour     colourless
_exptl_crystal_size_max     0.12
_exptl_crystal_size_mid     0.06
_exptl_crystal_size_min     0.06
_exptl_crystal_density_diffrn     1.589
_exptl_crystal_density_meas     ?
_exptl_crystal_density_method     ?
_exptl_crystal_F_000     800
_exptl_absorpt_coefficient_mu     1.118
_exptl_absorpt_correction_type     multi-scan
_exptl_absorpt_process_details
;
(CrysAlisPro; Rigaku OD, 2020)
;
_exptl_absorpt_correction_T_min     0.97713
_exptl_absorpt_correction_T_max     1.00000
_diffrn_ambient_temperature     293(2)
_diffrn_source     'micro-focus sealed X-ray tube'
_diffrn_radiation_type     'Cu K\a'
_diffrn_radiation_wavelength     1.54184
_diffrn_radiation_monochromator     mirror
_diffrn_measurement_device_type
                         'XtaLAB Synergy, Single source at home/near, HyPix3000'
_diffrn_measurement_device     'four-circle diffractometer'
_diffrn_measurement_method     '\w scans'
_diffrn_detector     'Hybrid Pixel Array Detector'
_diffrn_detector_area_resol_mean     10.0000
_diffrn_reflns_number     15217
_diffrn_reflns_av_R_equivalents     0.0299
_diffrn_reflns_av_unetI/netI     0.0217
_diffrn_reflns_theta_min     4.202
_diffrn_reflns_theta_max     71.361
_diffrn_reflns_theta_full     67.684
_diffrn_measured_fraction_theta_max     0.996
_diffrn_measured_fraction_theta_full     1.000
_diffrn_reflns_limit_h_min     -8
_diffrn_reflns_limit_h_max     8
_diffrn_reflns_limit_k_min     -23
_diffrn_reflns_limit_k_max     22
_diffrn_reflns_limit_l_min     -15
_diffrn_reflns_limit_l_max     15
_diffrn_radiation_probe     x-ray
_refine_special_details     ?
_reflns_number_total     3087
_reflns_number_gt     2593
_reflns_threshold_expression     'I > 2\s(I)'
_refine_ls_structure_factor_coef     Fsqd
_refine_ls_matrix_type     full
_refine_ls_R_factor_all     0.0522
_refine_ls_R_factor_gt     0.0455
_refine_ls_wR_factor_gt     0.1200
_refine_ls_wR_factor_ref     0.1262
_refine_ls_goodness_of_fit_ref     1.052
_refine_ls_restrained_S_all     1.052
_refine_ls_number_reflns     3087
_refine_ls_number_parameters     248
_refine_ls_number_restraints     0
_refine_ls_hydrogen_treatment     constr
_refine_ls_weighting_scheme     calc
_refine_ls_weighting_details
              'w=1/[\s^2^(Fo^2^)+(0.0705P)^2^+0.3570P] where P=(Fo^2^+2Fc^2^)/3'
_atom_sites_solution_hydrogens     geom
_atom_sites_solution_primary     dual
_atom_sites_solution_secondary     ?
_refine_ls_shift/su_max     0.001
_refine_ls_shift/su_mean     0.000
_refine_diff_density_max     0.302
_refine_diff_density_min     -0.400
_refine_ls_extinction_method     none
_refine_ls_extinction_coef     .
loop_
    _atom_type_symbol
    _atom_type_description
    _atom_type_scat_dispersion_real
    _atom_type_scat_dispersion_imag
    _atom_type_scat_source
    'C' 'C' 0.0181 0.0091
                         'International Tables Vol C Tables 4.2.6.8 and 6.1.1.4'
    'H' 'H' 0.0000 0.0000
                         'International Tables Vol C Tables 4.2.6.8 and 6.1.1.4'
    'F' 'F' 0.0727 0.0534
                         'International Tables Vol C Tables 4.2.6.8 and 6.1.1.4'
    'N' 'N' 0.0311 0.0180
                         'International Tables Vol C Tables 4.2.6.8 and 6.1.1.4'
    'O' 'O' 0.0492 0.0322
                         'International Tables Vol C Tables 4.2.6.8 and 6.1.1.4'
_computing_data_collection
;
CrysAlisPro 1.171.40.84a (Rigaku OD, 2020)
;
_computing_cell_refinement
;
CrysAlisPro 1.171.40.84a (Rigaku OD, 2020)
;
_computing_data_reduction
;
CrysAlisPro 1.171.40.84a (Rigaku OD, 2020)
;
_computing_structure_solution
;
<i>SHELXT2019/3</i> (Sheldrick, 2015a)
;
_computing_structure_refinement
;
<i>SHELXL2018/2</i> (Sheldrick, 2015b)
;
_computing_molecular_graphics
;
Olex2 1.5 (Dolomanov <i>et al.</i>,  2009)
;
_computing_publication_material
;
Olex2 1.5 (Dolomanov <i>et al.</i>,  2009)
;
loop_
    _atom_site_type_symbol
    _atom_site_label
    _atom_site_fract_x
    _atom_site_fract_y
    _atom_site_fract_z
    _atom_site_U_iso_or_equiv
    _atom_site_adp_type
    _atom_site_calc_flag
    _atom_site_occupancy
    _atom_site_disorder_assembly
    _atom_site_disorder_group
    F F1 0.2303(3) 0.44122(6) 0.15882(8) 0.0807(5) Uani d 1 . .
    O O1 0.2724(2) 0.35903(6) 0.73719(10) 0.0472(4) Uani d 1 . .
    H H1 0.263362 0.345934 0.675190 0.071 Uiso calc 1 . .
    O O2 0.2684(2) 0.45919(7) 0.82376(9) 0.0495(4) Uani d 1 . .
    O O3 0.25105(18) 0.35942(6) 0.53350(9) 0.0402(3) Uani d 1 . .
    N N1 0.25398(17) 0.57393(6) 0.54595(9) 0.0268(3) Uani d 1 . .
    N N2 0.2332(2) 0.59041(7) 0.16174(9) 0.0329(3) Uani d 1 . .
    N N3 0.3057(2) 0.67660(7) -0.01891(11) 0.0377(4) Uani d 1 . .
    H H3A 0.182223 0.688245 -0.044283 0.045 Uiso calc 1 . .
    H H3B 0.394911 0.696219 -0.059962 0.045 Uiso calc 1 . .
    C C1 0.2601(2) 0.53477(8) 0.63385(11) 0.0291(4) Uani d 1 . .
    H H1A 0.265330 0.557750 0.698925 0.035 Uiso calc 1 . .
    C C2 0.2592(2) 0.46329(8) 0.63512(11) 0.0294(4) Uani d 1 . .
    C C3 0.2514(2) 0.42535(8) 0.53739(12) 0.0292(4) Uani d 1 . .
    C C4 0.2374(2) 0.43679(8) 0.34112(12) 0.0321(4) Uani d 1 . .
    H H4 0.235928 0.388404 0.335394 0.039 Uiso calc 1 . .
    C C5 0.2327(3) 0.47623(8) 0.25186(12) 0.0354(4) Uani d 1 . .
    C C6 0.2319(2) 0.55061(8) 0.25178(11) 0.0270(4) Uani d 1 . .
    C C7 0.2372(2) 0.58073(7) 0.35309(11) 0.0274(4) Uani d 1 . .
    H H7 0.235217 0.629125 0.358517 0.033 Uiso calc 1 . .
    C C8 0.24524(19) 0.54122(7) 0.44637(11) 0.0256(3) Uani d 1 . .
    C C9 0.2443(2) 0.46788(8) 0.44236(11) 0.0273(4) Uani d 1 . .
    C C10 0.2671(2) 0.42813(9) 0.74030(12) 0.0351(4) Uani d 1 . .
    C C11 0.2604(2) 0.65153(8) 0.55207(12) 0.0326(4) Uani d 1 . .
    H H11A 0.139091 0.669951 0.515682 0.039 Uiso calc 1 . .
    H H11B 0.375099 0.667878 0.514330 0.039 Uiso calc 1 . .
    C C12 0.2764(3) 0.68081(9) 0.66298(13) 0.0422(4) Uani d 1 . .
    H H12A 0.280299 0.730842 0.659726 0.063 Uiso calc 1 . .
    H H12B 0.397817 0.663933 0.699410 0.063 Uiso calc 1 . .
    H H12C 0.161388 0.666340 0.700562 0.063 Uiso calc 1 . .
    C C13 0.1897(3) 0.56517(9) 0.05373(13) 0.0469(5) Uani d 1 . .
    H H13A 0.050313 0.575445 0.031684 0.056 Uiso calc 1 . .
    H H13B 0.208003 0.514977 0.051602 0.056 Uiso calc 1 . .
    C C14 0.3288(4) 0.59967(10) -0.02121(14) 0.0534(5) Uani d 1 . .
    H H14A 0.467697 0.587416 -0.001074 0.064 Uiso calc 1 . .
    H H14B 0.298153 0.582794 -0.092826 0.064 Uiso calc 1 . .
    C C15 0.2046(3) 0.66574(9) 0.16535(13) 0.0490(5) Uani d 1 . .
    H H15A 0.234172 0.682163 0.237302 0.059 Uiso calc 1 . .
    H H15B 0.064439 0.676689 0.145859 0.059 Uiso calc 1 . .
    C C16 0.3382(3) 0.70272(9) 0.09163(13) 0.0454(5) Uani d 1 . .
    H H16A 0.310319 0.752384 0.093207 0.055 Uiso calc 1 . .
    H H16B 0.478515 0.695757 0.115461 0.055 Uiso calc 1 . .
    O O4 0.62110(18) 0.72318(8) -0.14696(11) 0.0544(4) Uani d 1 . .
    O O5 0.7972(2) 0.68395(8) -0.01286(11) 0.0628(5) Uani d 1 . .
    O O6 0.9454(2) 0.71910(9) -0.14916(14) 0.0697(5) Uani d 1 . .
    N N4 0.7890(2) 0.70827(7) -0.10335(11) 0.0383(4) Uani d 1 . .
loop_
    _atom_site_aniso_label
    _atom_site_aniso_U_11
    _atom_site_aniso_U_22
    _atom_site_aniso_U_33
    _atom_site_aniso_U_12
    _atom_site_aniso_U_13
    _atom_site_aniso_U_23
    F1 0.1802(16) 0.0320(6) 0.0297(6) 0.0089(7) 0.0057(7) -0.0077(4)
    O1 0.0642(8) 0.0373(7) 0.0399(7) 0.0008(6) 0.0013(6) 0.0116(5)
    O2 0.0670(9) 0.0511(8) 0.0305(7) 0.0034(6) 0.0035(5) 0.0060(5)
    O3 0.0526(7) 0.0269(6) 0.0409(7) -0.0004(5) 0.0006(5) 0.0042(4)
    N1 0.0280(6) 0.0271(7) 0.0252(6) 0.0004(4) 0.0003(5) -0.0005(4)
    N2 0.0462(8) 0.0281(7) 0.0244(6) -0.0018(5) 0.0027(5) -0.0008(5)
    N3 0.0396(7) 0.0417(8) 0.0321(7) -0.0027(6) 0.0042(5) 0.0076(5)
    C1 0.0272(7) 0.0348(8) 0.0254(7) 0.0004(6) 0.0012(5) 0.0012(6)
    C2 0.0246(7) 0.0338(8) 0.0296(8) 0.0007(5) 0.0011(6) 0.0049(6)
    C3 0.0233(7) 0.0284(8) 0.0358(8) 0.0004(5) 0.0016(6) 0.0039(6)
    C4 0.0370(8) 0.0241(7) 0.0352(8) 0.0010(6) 0.0020(6) -0.0005(6)
    C5 0.0495(9) 0.0287(8) 0.0281(8) 0.0020(7) 0.0036(6) -0.0061(6)
    C6 0.0251(7) 0.0287(8) 0.0272(7) -0.0010(5) 0.0020(5) 0.0011(5)
    C7 0.0296(7) 0.0233(7) 0.0291(8) -0.0009(5) 0.0005(5) -0.0013(5)
    C8 0.0206(6) 0.0287(8) 0.0273(8) -0.0003(5) 0.0010(5) -0.0004(5)
    C9 0.0232(7) 0.0277(8) 0.0311(8) 0.0000(5) 0.0011(5) 0.0009(5)
    C10 0.0313(8) 0.0395(9) 0.0344(9) 0.0010(6) 0.0004(6) 0.0091(6)
    C11 0.0389(8) 0.0267(8) 0.0320(8) 0.0008(6) 0.0004(6) -0.0012(6)
    C12 0.0558(11) 0.0347(9) 0.0357(9) 0.0029(7) -0.0020(7) -0.0055(6)
    C13 0.0763(13) 0.0368(9) 0.0268(8) -0.0158(8) -0.0044(8) -0.0006(6)
    C14 0.0844(15) 0.0448(10) 0.0325(9) 0.0064(9) 0.0162(9) 0.0002(7)
    C15 0.0866(14) 0.0318(9) 0.0296(8) 0.0117(8) 0.0129(8) 0.0031(6)
    C16 0.0659(12) 0.0318(9) 0.0373(9) -0.0092(8) -0.0087(8) 0.0048(7)
    O4 0.0380(7) 0.0706(9) 0.0537(8) -0.0043(6) -0.0058(5) 0.0246(6)
    O5 0.0728(10) 0.0773(10) 0.0375(7) 0.0144(8) -0.0061(6) 0.0081(6)
    O6 0.0420(8) 0.0876(12) 0.0807(11) -0.0025(7) 0.0152(7) 0.0163(9)
    N4 0.0388(8) 0.0353(7) 0.0405(8) -0.0010(6) -0.0004(6) -0.0001(6)
_geom_special_details
;
 All esds (except the esd in the dihedral angle between two l.s. planes)
 are estimated using the full covariance matrix.  The cell esds are taken
 into account individually in the estimation of esds in distances, angles
 and torsion angles; correlations between esds in cell parameters are only
 used when they are defined by crystal symmetry.  An approximate (isotropic)
 treatment of cell esds is used for estimating esds involving l.s. planes.
;
loop_
    _geom_bond_atom_site_label_1
    _geom_bond_atom_site_label_2
    _geom_bond_site_symmetry_2
    _geom_bond_distance
    _geom_bond_publ_flag
    C5 F1 . 1.3506(18) ?
    O1 H1 . 0.8200 ?
    C10 O1 . 1.325(2) ?
    C10 O2 . 1.208(2) ?
    O3 C3 . 1.2643(19) ?
    N1 C1 . 1.3371(18) ?
    N1 C8 . 1.4015(18) ?
    N1 C11 . 1.4895(18) ?
    N2 C6 . 1.3679(18) ?
    N2 C13 . 1.4587(19) ?
    N2 C15 . 1.457(2) ?
    N3 H3A . 0.8900 ?
    N3 H3B . 0.8900 ?
    N3 C14 . 1.482(2) ?
    N3 C16 . 1.485(2) ?
    C1 H1A . 0.9300 ?
    C1 C2 . 1.370(2) ?
    C2 C3 . 1.429(2) ?
    C2 C10 . 1.486(2) ?
    C3 C9 . 1.448(2) ?
    C4 H4 . 0.9300 ?
    C4 C5 . 1.354(2) ?
    C4 C9 . 1.407(2) ?
    C5 C6 . 1.425(2) ?
    C6 C7 . 1.4002(19) ?
    C7 H7 . 0.9300 ?
    C7 C8 . 1.3972(19) ?
    C8 C9 . 1.406(2) ?
    C11 H11A . 0.9700 ?
    C11 H11B . 0.9700 ?
    C11 C12 . 1.505(2) ?
    C12 H12A . 0.9600 ?
    C12 H12B . 0.9600 ?
    C12 H12C . 0.9600 ?
    C13 H13A . 0.9700 ?
    C13 H13B . 0.9700 ?
    C13 C14 . 1.508(3) ?
    C14 H14A . 0.9700 ?
    C14 H14B . 0.9700 ?
    C15 H15A . 0.9700 ?
    C15 H15B . 0.9700 ?
    C15 C16 . 1.497(3) ?
    C16 H16A . 0.9700 ?
    C16 H16B . 0.9700 ?
    O4 N4 . 1.2465(18) ?
    O5 N4 . 1.2307(19) ?
    O6 N4 . 1.2311(19) ?
loop_
    _geom_angle_atom_site_label_1
    _geom_angle_atom_site_label_2
    _geom_angle_atom_site_label_3
    _geom_angle_site_symmetry_1
    _geom_angle_site_symmetry_3
    _geom_angle
    _geom_angle_publ_flag
    C10 O1 H1 . . 109.5 ?
    C1 N1 C8 . . 119.29(12) ?
    C1 N1 C11 . . 121.19(12) ?
    C8 N1 C11 . . 119.51(11) ?
    C6 N2 C13 . . 125.43(13) ?
    C6 N2 C15 . . 121.32(12) ?
    C15 N2 C13 . . 109.78(13) ?
    H3A N3 H3B . . 108.2 ?
    C14 N3 H3A . . 109.6 ?
    C14 N3 H3B . . 109.6 ?
    C14 N3 C16 . . 110.09(13) ?
    C16 N3 H3A . . 109.6 ?
    C16 N3 H3B . . 109.6 ?
    N1 C1 H1A . . 117.6 ?
    N1 C1 C2 . . 124.81(13) ?
    C2 C1 H1A . . 117.6 ?
    C1 C2 C3 . . 119.91(13) ?
    C1 C2 C10 . . 117.64(13) ?
    C3 C2 C10 . . 122.45(14) ?
    O3 C3 C2 . . 122.81(13) ?
    O3 C3 C9 . . 122.04(14) ?
    C2 C3 C9 . . 115.15(13) ?
    C5 C4 H4 . . 119.5 ?
    C5 C4 C9 . . 121.03(14) ?
    C9 C4 H4 . . 119.5 ?
    F1 C5 C4 . . 116.29(14) ?
    F1 C5 C6 . . 119.75(13) ?
    C4 C5 C6 . . 123.96(13) ?
    N2 C6 C5 . . 123.92(13) ?
    N2 C6 C7 . . 121.73(13) ?
    C7 C6 C5 . . 114.31(12) ?
    C6 C7 H7 . . 118.6 ?
    C8 C7 C6 . . 122.83(13) ?
    C8 C7 H7 . . 118.6 ?
    N1 C8 C9 . . 118.62(12) ?
    C7 C8 N1 . . 120.62(13) ?
    C7 C8 C9 . . 120.76(13) ?
    C4 C9 C3 . . 120.68(14) ?
    C8 C9 C3 . . 122.21(13) ?
    C8 C9 C4 . . 117.11(13) ?
    O1 C10 C2 . . 115.24(14) ?
    O2 C10 O1 . . 121.25(14) ?
    O2 C10 C2 . . 123.50(15) ?
    N1 C11 H11A . . 108.5 ?
    N1 C11 H11B . . 108.5 ?
    N1 C11 C12 . . 114.88(12) ?
    H11A C11 H11B . . 107.5 ?
    C12 C11 H11A . . 108.5 ?
    C12 C11 H11B . . 108.5 ?
    C11 C12 H12A . . 109.5 ?
    C11 C12 H12B . . 109.5 ?
    C11 C12 H12C . . 109.5 ?
    H12A C12 H12B . . 109.5 ?
    H12A C12 H12C . . 109.5 ?
    H12B C12 H12C . . 109.5 ?
    N2 C13 H13A . . 109.6 ?
    N2 C13 H13B . . 109.6 ?
    N2 C13 C14 . . 110.09(14) ?
    H13A C13 H13B . . 108.2 ?
    C14 C13 H13A . . 109.6 ?
    C14 C13 H13B . . 109.6 ?
    N3 C14 C13 . . 110.89(15) ?
    N3 C14 H14A . . 109.5 ?
    N3 C14 H14B . . 109.5 ?
    C13 C14 H14A . . 109.5 ?
    C13 C14 H14B . . 109.5 ?
    H14A C14 H14B . . 108.0 ?
    N2 C15 H15A . . 109.3 ?
    N2 C15 H15B . . 109.3 ?
    N2 C15 C16 . . 111.55(15) ?
    H15A C15 H15B . . 108.0 ?
    C16 C15 H15A . . 109.3 ?
    C16 C15 H15B . . 109.3 ?
    N3 C16 C15 . . 111.25(14) ?
    N3 C16 H16A . . 109.4 ?
    N3 C16 H16B . . 109.4 ?
    C15 C16 H16A . . 109.4 ?
    C15 C16 H16B . . 109.4 ?
    H16A C16 H16B . . 108.0 ?
    O5 N4 O4 . . 119.25(15) ?
    O5 N4 O6 . . 120.21(15) ?
    O6 N4 O4 . . 120.52(15) ?
loop_
    _geom_torsion_atom_site_label_1
    _geom_torsion_atom_site_label_2
    _geom_torsion_atom_site_label_3
    _geom_torsion_atom_site_label_4
    _geom_torsion_site_symmetry_1
    _geom_torsion_site_symmetry_2
    _geom_torsion_site_symmetry_3
    _geom_torsion_site_symmetry_4
    _geom_torsion
    _geom_torsion_publ_flag
    F1 C5 C6 N2 . . . . -1.5(2) ?
    F1 C5 C6 C7 . . . . -179.23(15) ?
    O3 C3 C9 C4 . . . . -0.3(2) ?
    O3 C3 C9 C8 . . . . -179.83(13) ?
    N1 C1 C2 C3 . . . . 0.1(2) ?
    N1 C1 C2 C10 . . . . 179.87(13) ?
    N1 C8 C9 C3 . . . . 0.18(19) ?
    N1 C8 C9 C4 . . . . -179.42(12) ?
    N2 C6 C7 C8 . . . . -177.03(13) ?
    N2 C13 C14 N3 . . . . -58.8(2) ?
    N2 C15 C16 N3 . . . . 56.1(2) ?
    C1 N1 C8 C7 . . . . 179.51(12) ?
    C1 N1 C8 C9 . . . . -0.34(18) ?
    C1 N1 C11 C12 . . . . 0.7(2) ?
    C1 C2 C3 O3 . . . . 179.71(14) ?
    C1 C2 C3 C9 . . . . -0.23(19) ?
    C1 C2 C10 O1 . . . . -177.93(13) ?
    C1 C2 C10 O2 . . . . 2.2(2) ?
    C2 C3 C9 C4 . . . . 179.68(13) ?
    C2 C3 C9 C8 . . . . 0.10(19) ?
    C3 C2 C10 O1 . . . . 1.9(2) ?
    C3 C2 C10 O2 . . . . -178.01(15) ?
    C4 C5 C6 N2 . . . . 178.02(15) ?
    C4 C5 C6 C7 . . . . 0.2(2) ?
    C5 C4 C9 C3 . . . . -179.32(14) ?
    C5 C4 C9 C8 . . . . 0.3(2) ?
    C5 C6 C7 C8 . . . . 0.8(2) ?
    C6 N2 C13 C14 . . . . -141.27(16) ?
    C6 N2 C15 C16 . . . . 141.16(15) ?
    C6 C7 C8 N1 . . . . 178.83(12) ?
    C6 C7 C8 C9 . . . . -1.3(2) ?
    C7 C8 C9 C3 . . . . -179.68(13) ?
    C7 C8 C9 C4 . . . . 0.7(2) ?
    C8 N1 C1 C2 . . . . 0.2(2) ?
    C8 N1 C11 C12 . . . . -178.10(13) ?
    C9 C4 C5 F1 . . . . 178.70(15) ?
    C9 C4 C5 C6 . . . . -0.8(2) ?
    C10 C2 C3 O3 . . . . -0.1(2) ?
    C10 C2 C3 C9 . . . . 179.98(13) ?
    C11 N1 C1 C2 . . . . -178.54(13) ?
    C11 N1 C8 C7 . . . . -1.70(19) ?
    C11 N1 C8 C9 . . . . 178.45(12) ?
    C13 N2 C6 C5 . . . . 14.7(2) ?
    C13 N2 C6 C7 . . . . -167.66(16) ?
    C13 N2 C15 C16 . . . . -58.8(2) ?
    C14 N3 C16 C15 . . . . -53.7(2) ?
    C15 N2 C6 C5 . . . . 171.54(16) ?
    C15 N2 C6 C7 . . . . -10.8(2) ?
    C15 N2 C13 C14 . . . . 59.7(2) ?
    C16 N3 C14 C13 . . . . 55.2(2) ?
loop_
    _geom_hbond_atom_site_label_D
    _geom_hbond_atom_site_label_H
    _geom_hbond_atom_site_label_A
    _geom_hbond_site_symmetry_A
    _geom_hbond_distance_DH
    _geom_hbond_distance_HA
    _geom_hbond_distance_DA
    _geom_hbond_angle_DHA
    O1 H1 O3 . 0.82 1.80 2.5640(17) 154
    N3 H3B O4 . 0.89 1.97 2.8526(19) 169
    N3 H3A O6 1_455 0.89 2.08 2.937(2) 161
    C13 H13B F1 . 0.97 1.96 2.726(2) 135
    C15 H15A O4 4_576 0.97 2.47 3.252(2) 138
_shelx_space_group_comment
;
The symmetry employed for this shelxl refinement is uniquely defined
by the following loop, which should always be used as a source of
symmetry information in preference to the above space-group names.
They are only intended as comments.
;
_shelx_estimated_absorpt_T_min     ?
_shelx_estimated_absorpt_T_max     ?
_shelx_hkl_file
;
   0   0   1   -0.01    0.04
   0   0  -1    0.02    0.06
   0   0   1    0.02    0.06
   0   0   1    0.07    0.04
   0   0   1    0.01    0.04
   0   0   2  184.20    4.02
   0   0   2  185.87    4.26
   0   0  -2  190.85    4.58
   0   0   2  194.41    4.50
   0   0   2  186.14    4.24
   0   0   2  189.85    4.53
   0   0   2  188.76    4.16
   0   0  -3    0.02    0.10
   0   0   3   -0.07    0.17
   0   0  -3    0.19    0.21
   0   0   3   -0.24    0.23
   0   0   3   -0.07    0.11
   0   0   3    0.34    0.24
   0   0   3   -0.05    0.10
   0   0  -4    1.93    0.44
   0   0   4    2.74    0.46
   0   0   4    2.13    0.42
   0   0   5    0.09    0.26
   0   0   5    0.11    0.33
   0   0   6  897.46   20.62
   0   0   6  918.98   21.10
   0   0   7   -0.17    0.42
   0   0   8   33.99    2.47
   0   0   9   -0.16    0.28
   0   0   9    0.25    0.52
   0   0  10 1026.90   24.47
   0   0  10 1048.91   24.55
   0   0  10 1036.41   26.07
   0   0  11   -0.20    0.49
   0   0  11   -0.20    0.38
   0   0  12   56.15    3.20
   0   0  12   59.33    3.28
   0   0  13   -0.36    0.51
   0   0  13   -0.17    0.34
   0   0  14   34.46    2.12
   0   0  15   -0.09    0.33
   0   0 -15   -0.10    0.30
   0  -1   0    0.04    0.04
   0  -1   0    0.07    0.05
   0   1  -1  252.41    5.63
   0  -1  -1  256.18    5.64
   0  -1   1  247.78    5.64
   0   1  -1  263.74    5.43
   0  -1   1  266.51    5.67
   0  -1   1  254.10    5.52
   0  -1   1  257.82    5.60
   0  -1   1  260.62    5.71
   0  -1   1  258.96    5.68
   0   1   1  257.66    5.66
   0  -1  -1  249.61    5.59
   0   1  -1  257.19    5.50
   0   1  -2   80.51    2.27
   0  -1  -2   74.16    2.23
   0  -1   2   75.81    2.21
   0   1   2   75.23    1.81
   0   1   2   77.40    2.21
   0  -1   2   80.01    2.13
   0  -1   2   75.44    2.02
   0  -1   2   78.24    1.87
   0  -1  -2   78.27    2.02
   0  -1   2   72.34    2.18
   0  -1   2   77.81    2.27
   0  -1   2   80.04    1.86
   0   1   2   77.49    2.14
   0   1  -2   79.90    2.04
   0  -1   3  102.02    2.82
   0  -1   3  103.43    2.88
   0   1   3  102.63    2.56
   0   1   3  107.06    3.09
   0  -1   3  105.30    2.76
   0  -1   3  105.63    3.12
   0  -1  -3  112.89    3.21
   0   1  -3  109.15    3.18
   0  -1  -3  106.94    2.73
   0  -1   3  105.21    3.07
   0  -1   3  105.91    2.63
   0   1   3  102.64    2.92
   0  -1   4   45.15    1.94
   0  -1   4   44.08    1.67
   0   1   4   42.51    1.86
   0  -1  -4   42.85    1.95
   0   1  -4   43.06    1.94
   0   1   4   42.70    1.69
   0  -1   4   40.89    1.80
   0  -1   5  115.06    3.76
   0   1   5  104.09    3.77
   0   1   5  111.16    3.86
   0  -1   5  117.07    3.90
   0  -1   6    0.12    0.26
   0   1   6    0.42    0.34
   0  -1   6    0.41    0.31
   0  -1   7  137.34    4.84
   0   1   7  127.66    4.95
   0  -1   7  128.40    4.98
   0   1   8   51.45    3.12
   0  -1   8   51.04    3.09
   0   1   9    1.74    0.75
   0  -1   9    1.23    0.64
   0  -1   9    1.45    0.52
   0   1   9    0.82    0.43
   0  -1   9    0.49    0.37
   0  -1  10  277.25    9.67
   0   1  10  267.82    9.62
   0  -1  10  285.26    8.55
   0   1  10  273.70    8.51
   0  -1  10  276.50    8.50
   0   1  11  336.45   10.09
   0  -1  11  334.80   10.06
   0   1  11  337.73   10.13
   0  -1  11  362.40   10.30
   0  -1  12    5.80    1.05
   0   1  12    7.81    1.18
   0  -1  12    7.30    1.14
   0   1  12    4.55    0.92
   0  -1  13    7.92    1.12
   0   1  13    6.61    1.04
   0  -1  13    5.69    0.98
   0   1  13    7.48    1.12
   0  -1  14   13.55    1.32
   0   1  14   12.57    1.28
   0   1  15    9.64    0.91
   0   1 -15    9.22    0.94
   0  -1 -15   11.80    1.02
   0   2   0  818.57   17.22
   0  -2   0  810.96   17.30
   0  -2   0  823.75   17.34
   0  -2   0  825.05   17.26
   0  -2   0  834.30   17.21
   0  -2  -1  311.41    6.72
   0   2  -1  297.65    6.70
   0  -2   1  301.12    6.85
   0  -2  -1  314.02    6.49
   0  -2   1  299.98    6.88
   0   2  -1  308.84    6.53
   0  -2   1  318.22    6.74
   0  -2   1  312.78    6.90
   0  -2   1  306.18    6.93
   0   2   1  308.65    6.92
   0  -2   1  316.14    6.75
   0  -2  -2  294.47    6.84
   0   2  -2  304.18    6.86
   0  -2   2  296.71    6.86
   0  -2   2  299.91    6.90
   0   2  -2  300.84    6.42
   0  -2   2  291.90    6.60
   0  -2   2  300.52    6.94
   0   2   2  293.90    6.88
   0  -2  -2  301.58    6.76
   0  -2   2  296.18    6.98
   0   2  -2  295.95    6.55
   0  -2  -3  459.61   10.49
   0   2  -3  459.58   10.50
   0  -2   3  462.66   10.47
   0   2  -3  467.20    9.94
   0   2   3  457.25   10.42
   0  -2   3  444.97   10.30
   0  -2   3  451.03   10.01
   0   2   3  445.76   10.35
   0  -2   3  456.76   10.58
   0  -2  -3  447.70   10.12
   0  -2   3  448.38   10.47
   0   2  -3  457.62   10.02
   0  -2   4  101.00    3.37
   0   2   4  106.35    3.40
   0  -2   4  104.44    3.03
   0  -2   4  105.59    3.19
   0   2   4   99.77    3.21
   0  -2   4   97.01    3.31
   0   2  -4  109.31    3.50
   0  -2  -4  107.64    3.47
   0  -2   5   83.96    3.25
   0   2   5   80.29    2.96
   0  -2   5   88.55    3.25
   0  -2   6   27.33    1.86
   0   2   6   28.94    1.86
   0   2   6   30.37    1.97
   0  -2   6   26.93    1.78
   0   2   7  110.98    4.62
   0  -2   7  115.88    4.60
   0  -2   7  116.81    4.48
   0   2   8   64.12    3.54
   0  -2   8   60.56    3.43
   0  -2   9    0.16    0.28
   0  -2   9    0.17    0.50
   0  -2   9    0.82    0.43
   0   2   9    0.99    0.45
   0   2   9    0.50    0.49
   0  -2   9    0.74    0.48
   0  -2  10  369.33   11.59
   0   2  10  338.66   11.30
   0  -2  10  358.98   10.12
   0   2  10  347.69   10.12
   0  -2  10  332.26    9.96
   0  -2  11   35.50    2.50
   0   2  11   36.29    2.52
   0  -2  11   35.91    2.51
   0  -2  12    1.34    0.60
   0   2  12    0.98    0.54
   0  -2  12    1.77    0.68
   0   2  12    1.18    0.57
   0   2  13    0.52    0.40
   0  -2  13    0.17    0.36
   0   2  13    0.35    0.46
   0  -2  13    0.18    0.46
   0   2  14    3.34    0.71
   0  -2  14    4.45    0.79
   0  -2  15   11.48    1.06
   0   2  15    9.69    1.00
   0   2 -15   11.46    1.01
   0   2  15    9.24    0.89
   0  -2 -15   10.82    0.97
   0   3   0   -0.06    0.11
   0  -3   0   -0.04    0.13
   0  -3   0    0.04    0.14
   0  -3   0   -0.07    0.12
   0  -3   1 1067.05   22.44
   0  -3   1 1085.48   22.43
   0  -3   1 1099.60   22.21
   0  -3   1 1078.11   22.52
   0  -3   1 1112.60   22.52
   0   3   1 1038.55   22.46
   0  -3  -1 1046.92   22.46
   0  -3   1 1100.54   22.24
   0  -3   2  405.80    8.83
   0   3  -2  391.12    8.93
   0  -3  -2  401.36    8.94
   0  -3   2  403.06    9.14
   0  -3   2  399.61    9.11
   0  -3   2  399.73    8.89
   0  -3   2  397.79    9.17
   0  -3   2  400.69    9.21
   0   3   2  408.58    9.20
   0  -3   2  412.39    9.24
   0   3  -2  388.08    8.66
   0   3   3    5.27    0.56
   0  -3   3    5.17    0.58
   0  -3   3    5.70    0.58
   0  -3   3    5.82    0.47
   0  -3  -3    5.51    0.59
   0   3  -3    4.34    0.53
   0  -3   3    5.87    0.63
   0   3   3    5.46    0.59
   0  -3   3    6.70    0.68
   0   3   4   36.74    1.73
   0  -3   4   35.64    1.82
   0  -3   4   32.39    1.70
   0   3   4   34.83    1.70
   0  -3   4   36.75    1.78
   0  -3   5  130.08    4.32
   0   3   5  126.51    4.16
   0   3   5  127.57    4.29
   0  -3   5  133.32    4.36
   0  -3   6    3.20    0.71
   0   3   6    3.88    0.79
   0   3   6    4.36    0.75
   0  -3   6    4.28    0.78
   0  -3   7  154.82    5.51
   0  -3   7  151.79    5.57
   0   3   7  155.09    5.57
   0   3   7  152.27    5.65
   0   3   8   38.90    2.69
   0  -3   8   38.13    2.65
   0  -3   8   30.21    2.05
   0  -3   8   32.86    2.38
   0  -3   9   45.41    2.67
   0   3   9   49.61    2.77
   0   3   9   45.29    3.21
   0  -3   9   49.17    3.28
   0  -3   9   47.20    2.69
   0  -3   9   44.43    2.68
   0   3   9   48.20    2.72
   0  -3  10   46.77    2.78
   0   3  10   42.76    2.74
   0  -3  10   41.88    2.69
   0   3  10   44.92    2.75
   0  -3  10   45.96    2.89
   0   3  10   43.00    3.31
   0  -3  10   44.26    3.35
   0  -3  11    0.58    0.51
   0  -3  11   -0.21    0.55
   0   3  11    0.20    0.45
   0  -3  11   -0.20    0.39
   0   3  11   -0.40    0.46
   0   3  12    0.20    0.42
   0  -3  12    0.57    0.44
   0  -3  12    2.25    0.71
   0   3  12    1.77    0.72
   0  -3  12    1.17    0.61
   0   3  13    3.44    0.79
   0  -3  13    2.08    0.62
   0   3  13    2.09    0.64
   0   3  14   16.08    1.39
   0  -3  14   16.56    1.43
   0   3  14   18.25    1.48
   0   3 -15   10.62    0.95
   0   3  15    8.35    0.82
   0   3  15    7.87    0.89
   0  -3  15    9.03    0.93
   0  -4   0   17.62    0.92
   0  -4   0   16.00    0.90
   0   4   0   16.97    0.83
   0  -4   1  558.37   12.08
   0  -4  -1  553.64   12.12
   0  -4   1  535.35   11.81
   0  -4   1  548.79   12.14
   0  -4   1  521.59   11.77
   0   4  -1  537.08   11.68
   0   4   1  566.15   12.14
   0  -4   1  536.80   12.16
   0  -4  -1  550.92   12.18
   0  -4   2  257.88    6.29
   0  -4   2  248.84    5.95
   0  -4   2  251.41    6.36
   0  -4  -2  259.37    6.35
   0  -4   2  246.06    6.27
   0   4   2  258.70    6.39
   0  -4   3   63.75    2.34
   0  -4   3   59.77    2.29
   0  -4   3   62.58    2.41
   0   4   3   62.26    2.40
   0  -4   3   60.86    2.11
   0  -4   3   63.52    2.38
   0   4   4  948.92   21.15
   0  -4   4  956.59   21.27
   0   4   4  945.55   21.25
   0  -4   4  946.42   21.41
   0  -4   4  958.32   21.30
   0   4   5   11.19    1.07
   0  -4   5   13.08    1.18
   0  -4   5   13.39    1.26
   0   4   5   14.62    1.22
   0  -4   5   12.12    1.16
   0  -4   6   48.25    2.56
   0   4   6   46.00    2.52
   0  -4   6   45.55    2.52
   0   4   7   56.15    3.13
   0  -4   7   59.12    3.15
   0   4   7   56.37    3.06
   0  -4   7   56.58    3.08
   0  -4   8    8.55    1.27
   0   4   8   12.89    1.31
   0  -4   8    9.76    1.12
   0   4   8   10.22    1.17
   0  -4   8    9.72    1.11
   0  -4   8    7.80    1.23
   0   4   8    8.35    1.31
   0  -4   8    7.52    1.05
   0  -4   8    8.66    1.12
   0   4   8    9.13    1.12
   0  -4   9   62.66    3.67
   0  -4   9   57.64    3.09
   0   4   9   61.37    3.18
   0   4   9   70.25    4.04
   0  -4   9   66.14    3.88
   0   4   9   61.62    3.22
   0  -4   9   67.55    3.27
   0  -4   9   58.86    3.18
   0   4   9   57.52    3.12
   0  -4  10    0.19    0.36
   0   4  10    0.19    0.50
   0  -4  10    0.57    0.49
   0  -4 -10    0.85    0.70
   0  -4  10    0.62    0.48
   0   4  10    0.77    0.50
   0   4  10    0.29    0.36
   0  -4  10    0.29    0.49
   0   4  11    0.40    0.46
   0  -4  11    0.20    0.39
   0   4  11    0.20    0.53
   0  -4  11    1.08    0.65
   0  -4  11    0.19    0.34
   0  -4  12    0.19    0.44
   0   4  12    0.39    0.45
   0  -4  12   -0.21    0.51
   0   4  12    0.77    0.56
   0  -4  12    0.37    0.46
   0   4  13    1.03    0.51
   0  -4  13    2.04    0.61
   0  -4  13    1.26    0.54
   0   4  13    0.85    0.44
   0   4  14    6.91    0.90
   0   4  14    7.63    0.97
   0   4 -14    7.69    0.98
   0   4  15    3.72    0.53
   0   4 -15    4.26    0.60
   0  -4  15    3.83    0.60
   0  -5   0   -0.06    0.22
   0  -5   0    0.20    0.22
   0  -5   0    0.05    0.18
   0  -5   1  773.41   17.39
   0  -5   1  786.15   16.92
   0  -5  -1  802.15   17.45
   0   5  -1  780.60   16.87
   0   5   1  787.70   17.29
   0  -5   1  807.64   17.40
   0  -5  -1  787.58   17.30
   0  -5   1  771.34   16.98
   0  -5   2   94.91    3.17
   0  -5   2   96.50    2.79
   0   5   2  102.21    3.21
   0  -5  -2   99.91    3.19
   0  -5   2   95.48    2.81
   0  -5  -3    0.46    0.31
   0  -5   3    0.19    0.25
   0  -5   3    0.19    0.30
   0  -5   3    0.73    0.33
   0   5   3    0.38    0.34
   0   5   4  220.87    5.96
   0  -5   4  205.15    5.98
   0  -5  -4  211.14    6.09
   0  -5   4  206.83    6.12
   0  -5   4  209.20    6.17
   0   5   4  212.79    6.13
   0  -5   5    1.02    0.43
   0   5   5   -0.12    0.24
   0  -5   5   -0.13    0.33
   0  -5  -5    0.13    0.36
   0   5   5    0.39    0.41
   0  -5   5   -0.29    0.39
   0   5   6  378.41   10.56
   0  -5  -6  406.37   10.76
   0  -5   6  394.35   10.80
   0   5   6  392.23   10.68
   0   5   7   10.28    1.27
   0  -5   7    9.20    1.25
   0   5   7    8.52    1.23
   0  -5   7   11.79    1.40
   0  -5  -7    9.24    1.20
   0  -5   8    4.86    0.98
   0   5   8    3.59    0.76
   0  -5   8    6.87    0.94
   0  -5   8    6.18    0.91
   0   5   8    3.72    0.75
   0  -5   8    6.26    0.94
   0   5   8    5.62    1.10
   0  -5   8    4.90    1.01
   0  -5   8    4.24    0.83
   0   5   8    4.79    0.86
   0  -5   8    4.42    0.85
   0  -5   9   30.72    2.19
   0   5   9   29.75    2.17
   0   5   9   30.70    2.66
   0  -5  -9   33.68    2.67
   0  -5   9   28.63    2.55
   0  -5   9   30.22    2.15
   0   5   9   28.62    2.16
   0  -5   9   27.66    2.15
   0   5   9   30.68    2.25
   0   5  10   11.36    1.74
   0  -5  10   16.15    1.65
   0   5  10   11.93    1.45
   0   5  10   13.41    1.56
   0  -5  10   15.39    1.69
   0  -5  10    9.97    1.31
   0  -5  11    0.20    0.39
   0   5  11    0.20    0.35
   0  -5  11   -0.22    0.51
   0   5  11    0.21    0.44
   0  -5  11    0.58    0.48
   0   5  12   31.89    2.36
   0  -5  12   29.86    2.25
   0  -5  12   27.56    2.31
   0   5  12   28.25    2.21
   0   5  13   -0.17    0.32
   0  -5  13    0.17    0.35
   0   5  13    0.17    0.35
   0  -5  13    0.36    0.41
   0   5  13   -0.17    0.38
   0   5  14    0.13    0.24
   0   5 -14   -0.13    0.29
   0  -5  14    0.27    0.38
   0   5  14   -0.12    0.28
   0   5  15    8.73    0.77
   0   5 -15    7.26    0.73
   0  -6   0   59.20    2.39
   0  -6   0   62.32    2.37
   0   6   0   66.87    2.27
   0  -6   0   64.50    2.21
   0  -6   1  568.87   13.26
   0  -6   1  583.69   12.77
   0  -6   1  571.96   13.32
   0   6   1  568.27   13.17
   0  -6  -1  558.54   13.33
   0  -6  -1  589.73   13.24
   0  -6   1  571.64   12.83
   0   6   2   59.63    2.40
   0  -6   2   56.05    2.39
   0  -6  -2   59.77    2.45
   0  -6  -2   57.40    2.35
   0  -6   3   30.44    1.74
   0  -6   3   27.71    1.68
   0   6   3   32.70    1.82
   0  -6  -3   29.62    1.70
   0   6   4  375.40    9.32
   0  -6   4  367.62    9.57
   0  -6   4  370.18    9.71
   0   6   4  360.81    9.63
   0  -6  -4  354.97    9.55
   0   6   5  226.12    6.76
   0  -6   5  235.35    7.20
   0   6   5  228.56    7.02
   0  -6   5  234.45    7.04
   0  -6  -5  237.77    7.03
   0  -6   6   25.71    1.93
   0   6   6   23.98    1.81
   0  -6   6   23.10    1.86
   0  -6   6   20.85    1.90
   0   6   6   25.69    1.98
   0  -6  -6   22.76    1.82
   0  -6   7   10.79    1.38
   0   6   7    9.69    1.27
   0  -6  -7    8.30    1.22
   0  -6   8   11.31    1.24
   0   6   8    9.79    1.19
   0   6   8    6.76    1.05
   0  -6   8    9.88    1.17
   0  -6   8    8.19    1.11
   0  -6   8    7.28    1.10
   0   6   8   10.72    1.50
   0  -6   8    7.59    1.23
   0  -6   8    8.66    1.15
   0  -6   8    8.37    1.14
   0   6   8    8.39    1.15
   0  -6   9  127.66    5.01
   0   6   9  122.46    4.97
   0  -6   9  131.89    5.04
   0   6   9  135.96    5.23
   0  -6   9  138.10    5.24
   0   6   9  131.39    5.98
   0  -6  -9  135.65    5.94
   0  -6   9  115.40    4.98
   0   6   9  124.82    5.06
   0   6  10   69.96    4.39
   0   6  10   71.81    3.70
   0  -6  10   71.86    3.66
   0   6  10   72.60    3.76
   0  -6  10   75.95    3.93
   0  -6  10   72.92    3.65
   0   6  11    8.31    1.26
   0  -6  11    6.19    1.09
   0  -6  11    8.94    1.41
   0   6  11    7.98    1.25
   0  -6  12    2.07    0.67
   0   6  12    1.14    0.62
   0  -6  12    0.63    0.51
   0   6  12    0.98    0.64
   0   6  13    1.44    0.56
   0  -6  13    3.53    0.84
   0   6  13    2.46    0.65
   0   6  13    1.44    0.54
   0   6  14    0.12    0.25
   0  -6  14    0.26    0.42
   0   6  14    0.58    0.35
   0  -7   0    0.30    0.34
   0   7   0    0.08    0.22
   0  -7   0    0.19    0.25
   0  -7   0   -0.07    0.22
   0  -7   1  880.62   19.98
   0  -7   1  883.43   20.04
   0   7   1  899.20   19.88
   0  -7  -1  889.32   19.96
   0  -7  -1  882.49   20.05
   0  -7  -2  254.67    6.99
   0  -7   2  245.17    6.92
   0   7   2  257.53    6.95
   0  -7  -2  243.39    6.81
   0  -7   3  110.77    4.01
   0   7   3  111.51    4.01
   0  -7   3  110.96    4.03
   0  -7  -3  108.56    4.04
   0  -7  -3  118.27    4.06
   0   7   4   66.88    3.12
   0  -7   4   73.29    3.24
   0  -7  -4   73.97    3.20
   0   7   5    2.16    0.55
   0  -7   5    1.36    0.55
   0  -7  -5    1.27    0.50
   0   7   5    0.82    0.57
   0   7   6   -0.16    0.25
   0  -7  -6    0.18    0.35
   0  -7   6    0.20    0.38
   0   7   6   -0.94    0.54
   0  -7  -7    5.41    1.04
   0   7   7    5.86    0.89
   0  -7   7    7.16    0.97
   0   7   7    7.64    1.05
   0  -7   7    7.18    1.04
   0  -7   7    9.27    1.12
   0   7   7    5.70    1.00
   0  -7   7    6.11    0.95
   0   7   7    4.72    0.83
   0  -7   7    7.30    1.01
   0  -7  -8    0.70    0.57
   0  -7   8    0.17    0.32
   0   7   8    0.51    0.39
   0  -7   8    0.49    0.40
   0   7   8    0.18    0.44
   0  -7   8    0.52    0.62
   0  -7   8   -0.18    0.38
   0   7   8    0.25    0.38
   0  -7   8    0.18    0.41
   0  -7   8    0.18    0.51
   0   7   8    0.70    0.57
   0  -7   9    0.19    0.32
   0   7   9    0.19    0.40
   0   7   9   -0.20    0.54
   0  -7   9    0.20    0.48
   0   7   9   -0.28    0.35
   0  -7  -9    0.28    0.48
   0  -7   9   -0.20    0.49
   0  -7   9   -0.20    0.42
   0   7   9   -0.20    0.54
   0   7  10   18.93    1.89
   0   7  10   16.57    1.73
   0  -7  10   18.80    1.83
   0  -7  10   19.14    1.94
   0   7  10   21.05    2.00
   0  -7  10   15.41    1.69
   0   7  11    2.75    0.84
   0  -7  11    2.24    0.82
   0   7  11    2.62    0.74
   0  -7  11    3.57    0.83
   0  -7  12    3.50    0.88
   0   7  12    1.94    0.70
   0   7  12    3.33    0.80
   0   7  13    1.83    0.59
   0  -7  13    2.39    0.68
   0   7  13    0.96    0.54
   0   7  13    1.37    0.51
   0   7  14    0.43    0.29
   0   7  14   -0.11    0.27
   0  -7  14    0.61    0.37
   0  -8   0 3132.09   66.27
   0  -8   0 3147.45   66.38
   0   8   0 3122.85   65.92
   0  -8   1  150.73    4.87
   0  -8   1  147.83    4.79
   0  -8  -1  138.99    4.77
   0  -8  -1  150.68    4.79
   0   8   1  148.24    4.66
   0   8   2   37.38    2.10
   0  -8  -2   36.71    2.13
   0  -8   2   42.62    2.26
   0  -8  -2   41.46    2.17
   0  -8  -3    0.14    0.29
   0  -8   3    0.85    0.45
   0  -8   3    0.57    0.37
   0   8   3    0.99    0.52
   0  -8  -3    0.14    0.35
   0  -8  -4   23.12    1.81
   0   8   4   22.56    1.81
   0  -8   4   29.32    2.00
   0  -8  -4   25.75    1.86
   0  -8   5   36.65    2.47
   0   8   5   38.90    2.51
   0  -8  -5   39.83    2.49
   0   8   6  222.06    7.69
   0  -8   6  240.16    7.92
   0  -8  -6  230.91    7.67
   0  -8  -7    6.30    1.16
   0  -8   7    3.57    0.72
   0   8   7    6.08    0.96
   0   8   7    4.65    0.88
   0  -8   7    3.75    0.82
   0  -8   7    5.39    0.92
   0  -8   7    5.59    0.93
   0   8   7    4.33    0.83
   0  -8   7    5.41    0.95
   0  -8  -8   13.71    1.73
   0   8   8   14.35    1.52
   0  -8   8   13.62    1.46
   0   8   8    9.50    1.31
   0  -8   8    9.67    1.33
   0  -8   8   10.55    1.34
   0   8   8   11.34    1.60
   0  -8   8   10.61    1.33
   0  -8   8   16.90    1.66
   0   8   8   11.33    1.40
   0   8   9    1.17    0.64
   0  -8   9    0.95    0.55
   0   8   9    2.04    0.75
   0  -8   9    1.02    0.56
   0   8   9    1.75    0.72
   0  -8   9    1.62    0.68
   0  -8  -9    1.74    0.80
   0   8   9    2.42    0.80
   0  -8   9    1.23    0.62
   0   8  10   46.21    3.00
   0   8  10   53.46    3.10
   0  -8  10   48.40    3.12
   0   8  10   45.64    2.95
   0  -8  10   45.74    2.95
   0   8  11    4.99    1.00
   0   8  11    3.36    0.88
   0  -8  11    3.09    0.92
   0  -8  11    4.68    0.97
   0   8  12   31.40    2.32
   0  -8  12   34.12    2.44
   0   8  12   32.64    2.27
   0   8  13    3.58    0.70
   0  -8  13    3.24    0.76
   0   8  13    3.57    0.70
   0   8  14    1.35    0.41
   0  -8  14    2.15    0.53
   0   8  14    1.57    0.41
   0  -8 -14    2.05    0.48
   0  -9   0    0.14    0.44
   0  -9   0    0.13    0.36
   0  -9  -1  290.77    8.18
   0  -9   1  290.50    8.35
   0   9   1  300.41    8.08
   0  -9   1  281.92    8.15
   0  -9  -1  305.60    8.41
   0  -9  -2    0.28    0.37
   0   9   2    0.14    0.42
   0  -9  -2    0.15    0.35
   0  -9   2    0.15    0.37
   0  -9   3   27.52    1.98
   0  -9   3   29.71    2.07
   0  -9  -3   28.30    2.03
   0   9   3   25.75    1.92
   0  -9  -3   28.70    1.99
   0  -9  -4   -0.17    0.37
   0  -9  -4   -0.18    0.35
   0  -9   4   -0.18    0.35
   0   9   4    0.36    0.41
   0  -9   4    0.18    0.35
   0  -9  -5   66.58    3.52
   0   9   5   67.92    3.57
   0  -9   5   65.22    3.55
   0  -9  -5   64.01    3.42
   0  -9   6    0.47    0.47
   0  -9   6    0.32    0.41
   0  -9   6    0.30    0.44
   0  -9  -6    0.46    0.52
   0  -9   6    1.85    0.72
   0  -9  -6    2.18    0.68
   0   9   7    0.27    0.66
   0  -9  -7    0.97    0.56
   0   9   7    0.34    0.44
   0  -9   7    0.17    0.48
   0  -9   7    0.54    0.56
   0  -9   7    0.67    0.46
   0  -9   7    0.69    0.40
   0   9   7    0.34    0.36
   0  -9  -8    0.27    0.40
   0   9   8    0.75    0.59
   0   9   8    0.59    0.54
   0  -9   8    0.99    0.52
   0  -9   8    1.72    0.81
   0   9   8    0.55    0.47
   0  -9   8    0.94    0.52
   0  -9   8    0.58    0.55
   0   9   8    0.76    0.57
   0   9   9    1.81    0.63
   0   9   9    2.93    0.83
   0  -9   9    1.70    0.69
   0  -9   9    1.23    0.73
   0   9   9    2.68    0.93
   0  -9   9    0.62    0.53
   0  -9  -9    1.20    0.64
   0  -9   9    2.71    0.81
   0  -9   9    2.15    0.72
   0   9   9    2.06    0.69
   0  -9  10    1.08    0.62
   0   9  10    2.05    0.73
   0   9  10    2.14    0.77
   0  -9  10    1.56    0.75
   0   9  10    0.85    0.56
   0  -9  11   46.33    2.89
   0   9  11   37.79    2.67
   0  -9  11   46.84    2.98
   0   9  11   41.51    2.69
   0  -9  12    8.85    1.22
   0   9  12    7.63    1.11
   0   9  12    7.41    1.14
   0  -9  12    9.10    1.27
   0   9  13    0.53    0.36
   0  -9  13    0.15    0.37
   0   9  13   -0.13    0.26
   0  -9 -14    0.18    0.22
   0   9  14   -0.17    0.22
   0  -9  14   -0.10    0.28
   0   9  14    0.08    0.23
   0 -10   0  590.91   14.86
   0 -10   0  602.09   15.02
   0  10   1   81.71    3.49
   0 -10  -1   75.76    3.49
   0 -10   1   82.61    3.61
   0 -10  -1   87.09    3.79
   0 -10   1   86.92    3.79
   0 -10  -2   96.22    4.02
   0 -10   2   91.16    4.03
   0 -10  -2  102.14    4.22
   0  10   2   92.80    3.94
   0 -10   3    1.27    0.52
   0 -10   3    0.73    0.50
   0 -10  -3    1.39    0.54
   0 -10  -3    1.66    0.60
   0  10   3    1.62    0.56
   0 -10   4   32.29    2.40
   0  10   4   36.88    2.54
   0 -10  -4   37.66    2.59
   0 -10   4   35.70    2.51
   0 -10  -4   34.56    2.42
   0 -10   5   38.55    2.34
   0 -10  -5   40.78    2.77
   0 -10   5   43.00    2.42
   0  10   5   33.97    2.61
   0 -10  -5   36.73    2.72
   0 -10   5   40.40    2.80
   0 -10   6    3.40    0.74
   0 -10   6    0.84    0.46
   0 -10  -6    3.00    0.64
   0 -10   6    3.04    0.80
   0 -10   6    1.62    0.56
   0 -10   6    2.75    0.87
   0 -10  -6    1.66    0.68
   0 -10  -6    2.22    0.71
   0  10   7  124.53    5.83
   0 -10  -7  114.04    5.50
   0  10   7  109.82    4.60
   0 -10   7  110.33    4.72
   0 -10   7  113.09    4.70
   0 -10   7  110.53    4.61
   0  10   7  113.15    4.60
   0 -10  -7  123.01    5.55
   0 -10  -8   22.19    2.34
   0 -10  -8   21.35    2.36
   0  10   8   19.96    2.35
   0  10   8   22.72    1.96
   0  10   8   24.67    2.10
   0 -10   8   26.10    2.20
   0 -10   8   21.82    2.28
   0 -10   8   19.94    1.85
   0  10   8   21.37    1.94
   0 -10   8   21.73    2.00
   0 -10   8   25.27    2.09
   0 -10   9    3.49    0.91
   0 -10   9    4.37    0.99
   0  10   9    3.07    0.82
   0  10   9    2.56    0.81
   0 -10   9    2.95    0.88
   0 -10   9    4.74    1.01
   0  10   9    2.49    0.77
   0 -10  10  169.84    6.44
   0  10  10  169.19    6.28
   0  10  10  170.41    6.39
   0 -10  10  179.93    6.56
   0  10  10  165.20    6.32
   0  10  11   26.15    2.10
   0 -10  11   27.68    2.25
   0  10  11   22.88    2.02
   0 -10  11   24.96    2.12
   0  10  12    9.37    1.14
   0  10  12    7.60    1.14
   0 -10  12    5.64    0.98
   0 -10  12    5.98    1.00
   0 -10  13   10.91    1.16
   0  10  13   14.22    1.21
   0 -10 -13   12.36    1.21
   0 -11   0   -0.19    0.39
   0 -11   0   -0.17    0.37
   0 -11   1  275.33    8.45
   0 -11  -1  283.45    8.53
   0 -11   1  298.28    8.82
   0 -11  -1  272.97    8.61
   0  11   2   11.16    1.37
   0 -11   2   14.80    1.57
   0 -11  -2   14.65    1.58
   0 -11  -2   14.60    1.52
   0 -11   3  413.40   11.91
   0 -11  -3  427.18   12.05
   0 -11  -3  434.14   11.91
   0  11   3  421.31   11.92
   0 -11   3  417.72   11.90
   0 -11  -4   16.22    1.75
   0 -11   4   13.46    1.64
   0 -11   4   15.07    1.74
   0  11   4   17.87    1.85
   0 -11  -4   18.20    1.88
   0 -11  -4   16.12    1.42
   0 -11   4   16.33    1.42
   0 -11   4   18.68    1.58
   0 -11   4   17.04    1.52
   0  11   5   31.83    2.64
   0 -11   5   34.58    2.70
   0 -11  -5   29.66    2.55
   0 -11   5   32.44    2.18
   0 -11  -5   32.72    2.14
   0 -11   5   34.60    2.24
   0 -11   5   31.79    2.19
   0 -11   5   32.81    2.22
   0 -11  -6    2.68    0.93
   0 -11  -6    1.80    0.67
   0 -11   6    3.48    0.96
   0 -11   6    1.80    0.70
   0 -11   6    2.16    0.63
   0 -11  -6    1.15    0.51
   0 -11   6    2.92    0.72
   0 -11   6    3.81    0.93
   0 -11   6    1.62    0.59
   0 -11   6    3.09    0.73
   0 -11   7    6.63    1.14
   0 -11   7    6.37    1.11
   0  11   7    4.95    1.26
   0 -11  -7    7.83    1.47
   0 -11  -7    7.51    1.37
   0 -11   7    6.24    1.07
   0  11   8   10.55    1.42
   0 -11   8   11.34    1.47
   0 -11   8   10.31    1.47
   0 -11   8    9.60    1.59
   0  11   8   10.32    1.38
   0 -11   8   11.38    1.46
   0  11   8   12.19    1.47
   0 -11   9   21.41    2.03
   0  11   9   18.11    1.85
   0  11   9   20.01    1.92
   0 -11   9   18.87    1.89
   0 -11   9   20.16    1.98
   0 -11   9   17.44    1.82
   0  11   9   17.07    1.80
   0 -11  10    5.77    1.18
   0  11  10    6.89    1.18
   0  11  10    4.06    0.99
   0 -11  10    6.27    1.14
   0  11  10    5.78    1.10
   0 -11  11    8.44    1.26
   0  11  11    7.59    1.15
   0 -11  11    8.22    1.23
   0  11  11    8.21    1.15
   0 -11  12   -0.16    0.36
   0  11  12   -0.15    0.31
   0 -11  12    0.32    0.36
   0 -11  13    0.11    0.27
   0  11  13    0.31    0.24
   0 -11  13    0.35    0.34
   0  11  13    0.21    0.25
   0 -11 -13    0.56    0.31
   0 -12   0   52.34    3.13
   0 -12   0   46.51    2.88
   0 -12   1    3.21    0.84
   0 -12   1    4.68    0.96
   0 -12  -1    4.58    0.96
   0 -12  -1    2.77    0.81
   0 -12  -2   46.24    2.90
   0 -12   2   45.67    3.01
   0  12   2   39.70    2.70
   0 -12  -2   45.61    3.01
   0 -12  -3   64.63    3.62
   0  12   3   70.06    3.77
   0 -12  -3   63.90    3.69
   0 -12   3   69.01    3.78
   0 -12   3   67.64    3.78
   0 -12   3   63.49    3.14
   0 -12  -3   65.64    3.18
   0 -12   3   65.33    3.17
   0 -12  -3   62.52    3.01
   0 -12   3   65.76    3.11
   0 -12   3   71.56    3.30
   0 -12   3   63.42    3.12
   0 -12  -4   78.04    4.30
   0 -12   4   89.51    4.50
   0 -12   4   88.62    4.47
   0  12   4   80.06    4.33
   0 -12  -4   81.24    4.22
   0 -12   4   82.52    3.72
   0 -12  -4   89.16    3.77
   0 -12   4   79.91    3.58
   0 -12   4   85.54    3.79
   0 -12   4   79.66    3.68
   0 -12   5  596.72   16.49
   0 -12  -5  592.89   16.24
   0 -12  -5  617.31   16.68
   0 -12  -5  612.69   15.13
   0 -12   5  578.64   15.08
   0 -12   5  576.49   14.88
   0 -12   5  594.55   15.25
   0 -12   5  590.55   15.21
   0 -12  -6   86.47    4.83
   0 -12   6   88.84    4.85
   0 -12   6   94.41    4.17
   0 -12  -6   86.83    3.95
   0 -12   6   84.76    3.98
   0 -12   6   83.49    4.55
   0 -12   6   89.57    4.14
   0 -12   6   91.07    4.17
   0 -12  -7   10.38    1.29
   0 -12   7   10.51    1.39
   0 -12   7   11.42    1.54
   0 -12   7   10.53    1.62
   0 -12   7   12.44    1.47
   0 -12   7    8.86    1.60
   0  12   7   12.76    1.98
   0 -12  -7   12.54    1.85
   0  12   8    7.55    1.22
   0  12   8    8.26    1.26
   0 -12   8    7.15    1.18
   0 -12   8    6.53    1.26
   0 -12   8    6.74    1.20
   0  12   9   51.44    3.14
   0  12   9   53.48    3.13
   0 -12   9   46.30    2.99
   0  12   9   42.67    2.82
   0 -12   9   45.66    2.92
   0 -12   9   47.82    2.97
   0 -12   9   46.14    3.03
   0  12  10    1.41    0.60
   0  12  10    1.15    0.60
   0 -12  10    1.17    0.59
   0  12  10    1.15    0.57
   0 -12  10    2.27    0.78
   0  12  11   13.60    1.42
   0  12  11   13.19    1.41
   0 -12  11   14.87    1.52
   0 -12  11   14.25    1.54
   0 -12  12   -0.13    0.22
   0  12  12    0.13    0.30
   0 -12  12    0.42    0.34
   0 -12  12   -0.14    0.39
   0  12  13   17.30    1.20
   0 -12  13   16.66    1.20
   0  12  13   16.84    1.16
   0 -12 -13   17.49    1.23
   0 -12  13   18.29    1.26
   0 -13   0    0.24    0.41
   0 -13   0    0.44    0.43
   0 -13   0    0.16    0.31
   0 -13   0    0.16    0.31
   0 -13   0   -0.15    0.34
   0 -13   1   47.03    2.65
   0 -13   1   46.09    2.63
   0 -13  -1   42.05    2.55
   0 -13   1   45.82    3.03
   0 -13  -1   46.09    3.04
   0 -13   1   46.36    3.12
   0 -13  -1   47.26    3.18
   0 -13   1   42.26    2.54
   0 -13   1   45.62    2.47
   0 -13   1   51.80    2.75
   0 -13   1   43.36    2.50
   0 -13  -2  196.73    7.19
   0 -13   2  183.41    7.16
   0 -13  -2  192.21    7.32
   0 -13  -2  196.94    6.23
   0 -13   2  199.75    6.39
   0 -13   2  199.88    6.50
   0 -13   2  194.25    6.39
   0 -13   2  193.53    6.38
   0 -13  -2  188.19    6.39
   0 -13   2  189.41    6.39
   0 -13   3  120.72    5.50
   0  13   3  110.03    5.19
   0 -13   3  111.16    5.26
   0 -13  -3  125.38    5.41
   0 -13  -3  112.74    5.32
   0 -13  -3  118.99    4.67
   0 -13   3  114.16    4.65
   0 -13  -3  110.09    4.45
   0 -13   3  117.60    4.67
   0 -13   3  118.70    4.61
   0 -13   3  118.29    4.69
   0 -13   4  100.15    5.10
   0 -13  -4  108.36    5.13
   0 -13  -4  115.83    5.45
   0 -13   4  107.81    5.22
   0 -13   4  104.70    4.50
   0 -13  -4  106.52    4.37
   0 -13   4  105.74    4.49
   0 -13   4  105.53    4.33
   0 -13   4  104.01    4.45
   0 -13   4   98.34    4.35
   0 -13  -5   69.90    4.12
   0 -13   5   59.46    3.96
   0 -13  -5   67.25    4.17
   0 -13  -5   68.02    3.42
   0 -13   5   62.69    3.44
   0 -13   5   71.48    3.59
   0 -13   5   73.47    3.66
   0 -13   5   62.37    3.43
   0 -13   6   11.25    1.43
   0 -13   6   12.22    1.76
   0 -13   6   11.39    1.69
   0 -13  -6   14.34    1.94
   0 -13   6   12.33    1.80
   0  13   6   12.41    1.98
   0 -13   6   10.76    1.47
   0 -13   6   12.16    1.48
   0 -13  -6   10.92    1.35
   0 -13   7   13.84    1.60
   0 -13  -7   15.05    1.57
   0 -13   7   18.51    1.89
   0 -13   8   11.05    1.45
   0 -13   8   13.54    1.68
   0  13   8   11.40    1.47
   0  13   8   15.38    1.72
   0 -13   8   10.07    1.36
   0 -13   9    5.92    1.13
   0 -13   9    6.50    1.20
   0 -13   9    7.21    1.20
   0  13   9    7.18    1.15
   0  13   9    5.85    1.12
   0 -13   9    6.69    1.15
   0 -13  10    7.60    1.21
   0  13  10    8.65    1.19
   0  13  10    9.10    1.25
   0  13  10    9.93    1.27
   0 -13  11    3.37    0.73
   0  13  11    3.46    0.73
   0 -13  11    5.28    0.93
   0 -13  12   15.59    1.31
   0 -13 -12   17.30    1.33
   0  13  12   14.25    1.19
   0 -13  12   11.87    1.11
   0 -13  12   14.39    1.22
   0 -14   0   51.84    2.98
   0 -14   0   56.56    2.94
   0 -14   0   52.81    3.41
   0 -14   1    1.06    0.55
   0 -14   1   -0.18    0.41
   0 -14  -1   -0.18    0.38
   0 -14   1    0.18    0.38
   0 -14   1   -0.18    0.38
   0 -14   1    0.17    0.32
   0 -14   1   -0.27    0.56
   0 -14  -1   -0.27    0.40
   0 -14  -1   -0.25    0.48
   0 -14  -2    0.33    0.35
   0 -14   2   -0.18    0.52
   0 -14   2    0.37    0.48
   0 -14   2    0.18    0.41
   0 -14  -2    0.55    0.42
   0 -14   2    0.17    0.45
   0 -14   2    0.36    0.42
   0 -14  -2    0.54    0.58
   0 -14  -2   -0.25    0.62
   0 -14   2    0.81    0.57
   0 -14  -3   -0.17    0.34
   0 -14  -3    0.37    0.46
   0 -14   3    0.19    0.33
   0 -14   3   -0.18    0.35
   0 -14   3    0.19    0.49
   0 -14   3    0.18    0.44
   0 -14   3   -0.19    0.40
   0 -14   3    0.28    0.42
   0 -14  -3   -0.28    0.49
   0 -14   3   -0.27    0.47
   0 -14  -3   -0.26    0.60
   0 -14  -4    0.37    0.39
   0 -14   4    1.20    0.60
   0 -14   4    0.39    0.54
   0 -14   4    0.27    0.33
   0 -14   4    1.66    0.64
   0 -14   4    0.79    0.57
   0 -14   4   -0.28    0.55
   0 -14  -4   -0.29    0.44
   0  14   5  337.46   11.52
   0 -14   5  327.47   11.12
   0 -14  -5  334.75   11.31
   0 -14  -5  331.35    9.84
   0 -14   5  340.86   11.12
   0 -14   5  332.41   11.02
   0 -14   5  309.58    9.85
   0 -14   5  342.57   10.05
   0 -14   5  340.66   10.11
   0 -14  -6   46.62    2.89
   0 -14   6   44.22    2.95
   0 -14   6   52.86    3.17
   0 -14   7   37.71    2.67
   0 -14  -7   41.54    2.68
   0 -14   7   37.93    2.73
   0 -14   7   35.53    2.63
   0 -14   8    4.36    1.10
   0 -14   8    4.20    0.93
   0  14   8    3.05    0.87
   0 -14  -8    4.24    0.88
   0  14   8    1.70    0.76
   0 -14   8    2.54    0.78
   0 -14   9    1.88    0.77
   0 -14   9    3.09    0.92
   0 -14   9    2.80    0.80
   0  14   9    2.27    0.75
   0 -14   9    3.14    0.80
   0  14   9    3.18    0.88
   0 -14  10   19.61    1.77
   0  14  10   17.83    1.64
   0 -14  10   19.40    1.71
   0  14  10   19.87    1.75
   0 -14  11    2.18    0.61
   0  14  11    2.77    0.61
   0 -14  11    2.83    0.65
   0 -14  12    3.77    0.63
   0 -14  12    3.03    0.54
   0  14  12    3.06    0.52
   0 -14 -12    2.66    0.52
   0 -15   0   -0.27    0.61
   0 -15   0   -0.29    0.56
   0 -15   0   -0.19    0.52
   0 -15   0   -0.18    0.34
   0 -15   0    0.59    0.48
   0 -15   1    0.77    0.53
   0 -15   1    1.15    0.62
   0 -15   1    1.27    0.59
   0 -15  -1    1.16    0.71
   0 -15   1    1.16    0.62
   0 -15   1    0.97    0.53
   0 -15   1    1.96    0.64
   0 -15  -1    0.20    0.42
   0 -15  -2   10.97    1.73
   0 -15   2   12.09    1.71
   0 -15   2   14.08    1.93
   0 -15   2   14.54    1.60
   0 -15  -2   11.33    1.45
   0 -15   2   17.23    1.73
   0 -15  -2   16.56    1.58
   0 -15   2   14.40    1.62
   0 -15   2   12.93    1.48
   0 -15   2   17.25    1.75
   0 -15  -3    1.80    0.70
   0 -15   3    2.68    0.76
   0 -15   3    1.93    0.65
   0 -15  -3    2.03    0.64
   0 -15   3    3.83    0.91
   0 -15   3    1.22    0.64
   0 -15   3    1.73    0.58
   0 -15   3    2.32    0.87
   0 -15  -3    1.52    0.79
   0 -15   3    1.50    0.78
   0 -15   4   56.41    3.86
   0  15   4   51.16    3.82
   0 -15  -4   45.28    3.57
   0 -15   4   55.28    3.23
   0 -15   4   47.68    3.02
   0 -15   4   48.08    3.03
   0 -15  -4   52.68    3.06
   0 -15   5  109.18    4.91
   0 -15  -5  121.56    4.94
   0 -15   5  109.54    4.88
   0 -15   5  104.46    4.78
   0 -15   6   10.48    1.45
   0 -15  -6   13.04    1.53
   0 -15   6   12.38    1.62
   0 -15   7   19.31    1.88
   0 -15  -7   24.49    2.01
   0  15   7   16.66    1.77
   0 -15   7   20.82    2.01
   0 -15   7   20.79    2.00
   0 -15   8    0.79    0.59
   0 -15   8    2.39    0.90
   0 -15  -8    3.04    0.76
   0  15   8    3.90    0.89
   0  15   8    1.63    0.75
   0 -15   8    2.23    0.68
   0 -15   9    2.50    0.83
   0 -15   9    2.26    0.80
   0 -15   9    2.19    0.67
   0  15   9    1.92    0.61
   0 -15   9    1.82    0.65
   0  15   9    2.95    0.77
   0 -15  10    1.26    0.59
   0  15  10    1.17    0.51
   0 -15  10    1.97    0.59
   0  15  10    1.55    0.57
   0 -15  11    0.12    0.32
   0  15  11   -0.11    0.22
   0 -15 -11    0.21    0.30
   0 -15  11    0.11    0.26
   0 -16   0   29.42    2.29
   0 -16   0   29.25    2.28
   0 -16   0   24.66    2.03
   0 -16   0   23.73    2.07
   0 -16   0   23.84    2.56
   0 -16   1   11.87    1.51
   0 -16  -1    9.96    1.66
   0 -16   1   10.53    1.74
   0 -16  -1   13.49    1.55
   0 -16   1   11.21    1.41
   0 -16   1   12.88    1.55
   0 -16   1   12.23    1.51
   0 -16  -1   14.47    1.61
   0 -16  -2    0.21    0.41
   0 -16   2    0.21    0.49
   0 -16   2    0.21    0.47
   0 -16  -2    0.73    0.48
   0 -16   2   -0.41    0.60
   0 -16   2    0.40    0.52
   0 -16   2   -0.21    0.44
   0 -16   2   -0.31    0.60
   0 -16  -2    0.32    0.67
   0 -16   3    5.48    1.12
   0 -16   3    5.65    1.01
   0 -16   3    4.26    0.99
   0 -16  -3    7.30    1.11
   0 -16   3    6.90    1.17
   0 -16   3    7.48    1.18
   0 -16  -4   30.24    2.31
   0 -16   4   28.18    2.36
   0 -16   4   31.01    2.46
   0 -16   4   32.90    2.52
   0 -16   5    0.21    0.74
   0 -16   5    0.44    0.54
   0 -16   5    0.22    0.46
   0 -16  -5    1.61    0.65
   0 -16   6    0.42    0.63
   0 -16   6   -0.22    0.42
   0 -16  -6   -0.20    0.34
   0 -16   7    4.23    0.98
   0  16   7    5.77    1.08
   0 -16   7    6.18    1.11
   0 -16  -7    6.76    1.07
   0  16   7    5.32    0.99
   0 -16   8    0.53    0.53
   0 -16   8    0.37    0.64
   0 -16   8    0.19    0.43
   0  16   8    0.76    0.52
   0 -16  -8   -0.34    0.32
   0  16   8    0.18    0.44
   0 -16   9   32.83    2.14
   0 -16   9   25.84    1.95
   0 -16   9   27.88    2.00
   0  16   9   30.19    2.12
   0  16   9   27.05    1.97
   0 -16  10    3.70    0.72
   0 -16  10    3.90    0.69
   0  16  10    3.33    0.67
   0  16  10    3.88    0.70
   0 -16  11    7.00    0.81
   0 -16  11    6.60    0.75
   0  16  11    7.19    0.76
   0 -17   0   -0.19    0.34
   0 -17   0    0.21    0.44
   0 -17   0   -0.21    0.52
   0 -17   0   -0.22    0.53
   0 -17  -1   57.36    3.30
   0 -17   1   63.54    3.50
   0 -17  -1   52.62    3.26
   0 -17   1   54.12    3.17
   0 -17  -1   55.50    3.23
   0 -17   1   59.65    3.36
   0 -17   1   53.63    3.23
   0 -17   2    1.71    0.76
   0 -17   2    0.82    0.59
   0 -17  -2    1.00    0.58
   0 -17   2    2.15    0.72
   0 -17  -2    0.56    0.45
   0 -17  -2    0.43    0.53
   0 -17   2    0.42    0.37
   0 -17  -3   31.94    2.35
   0 -17   3   30.15    2.41
   0 -17   3   30.65    2.48
   0 -17   3   28.27    2.35
   0 -17   3   27.73    2.27
   0 -17  -4   15.04    1.60
   0 -17   4   17.71    1.84
   0 -17   4   19.07    1.92
   0 -17   4   15.58    1.81
   0 -17   5   11.10    1.52
   0 -17   5   11.60    1.48
   0 -17   5    9.58    1.43
   0 -17  -5   10.07    1.33
   0 -17   6    4.22    1.06
   0 -17   6    2.47    0.74
   0 -17  -6    3.61    0.83
   0 -17   7    0.56    0.63
   0  17   7    0.19    0.47
   0 -17   7    0.57    0.44
   0 -17  -7    0.35    0.43
   0  17   7    0.18    0.47
   0 -17   8   -0.16    0.45
   0  17   8    0.17    0.44
   0 -17   8    0.34    0.44
   0  17   8    0.16    0.40
   0 -17  -8    0.15    0.32
   0 -17   9    2.13    0.66
   0 -17   9    3.16    0.65
   0  17   9    2.56    0.65
   0 -17   9    1.96    0.55
   0  17   9    2.95    0.67
   0 -17  10    0.52    0.38
   0  17  10    0.10    0.26
   0 -17  10   -0.11    0.26
   0  17  10    0.11    0.33
   0 -18   0   33.67    2.56
   0 -18   0   35.08    2.57
   0 -18   0   34.99    2.57
   0 -18  -1   25.89    2.26
   0 -18   1   28.76    2.35
   0 -18   1   32.57    2.45
   0 -18  -1   36.30    2.52
   0 -18   1   25.87    2.24
   0 -18  -1   29.20    2.35
   0 -18  -2   15.80    1.78
   0 -18   2   12.98    1.58
   0 -18  -2   19.81    1.86
   0 -18   2   17.26    1.85
   0 -18   2   16.73    1.80
   0 -18   3    2.31    0.88
   0 -18   3    4.68    1.03
   0 -18  -3    2.63    0.71
   0 -18   3    3.42    0.80
   0 -18  -4   16.11    1.62
   0 -18   4   17.97    1.84
   0 -18   4   17.91    1.82
   0 -18   4   15.62    1.75
   0 -18   5   30.39    2.34
   0 -18   5   25.83    2.15
   0 -18  -5   26.34    2.09
   0 -18   6   26.14    2.10
   0 -18  -6   26.37    2.00
   0 -18   6   27.62    2.12
   0 -18   7    9.27    1.25
   0 -18   7   12.26    1.36
   0  18   7   10.01    1.23
   0 -18  -7   13.44    1.36
   0  18   7   12.64    1.37
   0 -18   8    2.68    0.73
   0 -18   8    0.84    0.55
   0  18   8    2.62    0.68
   0 -18   8    1.74    0.55
   0  18   8    2.35    0.62
   0 -18   9    1.19    0.46
   0 -18   9    0.80    0.34
   0  18   9    0.70    0.36
   0  18   9    0.76    0.37
   0 -19   0   -0.40    0.55
   0 -19   0   -0.41    0.61
   0 -19   0   -0.21    0.41
   0 -19   1   58.70    3.36
   0 -19   1   63.60    3.45
   0 -19  -1   59.53    3.27
   0 -19  -1   55.80    3.25
   0 -19   1   57.81    3.31
   0 -19   2    0.61    0.53
   0 -19  -2    1.50    0.65
   0 -19   2    1.61    0.66
   0 -19  -2    1.38    0.71
   0 -19   2    1.19    0.49
   0 -19  -3   25.00    1.99
   0 -19   3   26.92    2.12
   0 -19   3   24.77    2.10
   0 -19  -3   28.92    2.22
   0 -19   3   24.47    2.08
   0 -19   4    7.21    1.19
   0 -19  -4    5.20    0.91
   0 -19   4    4.82    0.97
   0 -19   5    2.13    0.76
   0 -19  -5    1.83    0.61
   0 -19   6    8.08    1.14
   0 -19   6    9.32    1.22
   0  19   6   11.71    1.32
   0 -19  -6   11.03    1.21
   0  19   6    9.33    1.19
   0 -19   7    4.35    0.83
   0  19   7    4.89    0.85
   0 -19   7    2.46    0.60
   0  19   7    2.47    0.62
   0 -19   8   -0.11    0.38
   0 -19   8    0.11    0.40
   0  19   8    0.35    0.32
   0  19   8    0.33    0.34
   0  19   9   10.07    0.90
   0  19   9   12.18    0.94
   0 -20   0   10.63    1.36
   0 -20   0    8.21    1.19
   0 -20  -1   44.34    2.67
   0 -20   1   47.29    2.80
   0 -20   1   42.09    2.70
   0 -20  -1   46.97    2.79
   0 -20   2   -0.55    0.45
   0 -20   2    0.18    0.57
   0 -20  -2   -0.18    0.54
   0 -20   2   -0.18    0.41
   0 -20   3   -0.18    0.61
   0 -20  -3    0.51    0.44
   0 -20   3    0.50    0.44
   0 -20   3    0.54    0.51
   0 -20  -3    0.61    0.42
   0 -20  -4    0.16    0.44
   0 -20   4    0.83    0.60
   0 -20  -4    0.30    0.34
   0 -20  -5   12.36    1.27
   0 -20   5   10.84    1.30
   0 -20   6    6.85    0.96
   0 -20  -6    6.81    0.90
   0  20   6    6.58    0.94
   0  20   6    8.68    1.03
   0 -20   7    7.60    0.92
   0  20   7    8.95    0.97
   0  20   7    6.98    0.84
   0  20   8    1.23    0.37
   0  20   8    0.25    0.25
   0 -21   0   -0.65    0.47
   0 -21   0    0.16    0.36
   0 -21   1    0.16    0.48
   0 -21  -1   -0.16    0.46
   0 -21   1   -0.16    0.39
   0 -21  -1    0.30    0.43
   0 -21  -2    0.61    0.48
   0 -21   2    0.94    0.58
   0 -21   2    1.10    0.65
   0 -21   3   -0.30    0.47
   0 -21  -3    0.14    0.41
   0 -21  -4   20.32    1.56
   0 -21   4   20.75    1.62
   0 -21   5    2.71    0.63
   0 -21  -5    1.14    0.47
   0  21   5    2.12    0.53
   0  21   5    1.33    0.49
   0 -21   6    1.98    0.55
   0  21   6    1.91    0.51
   0  21   6    0.81    0.39
   0 -21   6    0.86    0.44
   0  21   7    2.65    0.48
   0 -22   0    0.13    0.35
   0 -22   0    0.40    0.44
   0 -22   1    3.33    0.66
   0 -22  -1    3.10    0.69
   0 -22   1    3.67    0.76
   0 -22   2   -0.13    0.44
   0 -22  -2    0.49    0.38
   0 -22  -3    0.56    0.39
   0 -22   3    0.36    0.42
   0 -22   4    0.32    0.40
   0 -22  -4    0.20    0.31
   0  22   5   34.36    1.71
   0  22   5   31.99    1.68
   0 -22   5   32.25    1.75
   0 -22   5   31.66    1.67
   0 -23   0   -0.20    0.37
   0 -23   1   -0.10    0.34
   0 -23  -1   -0.10    0.36
   0 -23   2    4.16    0.63
   0 -23  -2    3.99    0.60
   0 -23   3    0.75    0.33
   0 -23   3    0.25    0.29
  -1   0  15    3.32    0.61
  -1   0  15    5.30    0.77
  -1   0  14   -0.29    0.34
  -1   0  13    3.84    0.87
  -1   0  12   -0.40    0.55
  -1   0  11  320.86    9.73
  -1   0  10   -0.27    0.47
  -1   0  10   -0.38    0.52
  -1   0  10    0.32    0.74
  -1   0   9   65.37    3.81
  -1   0   9   69.23    3.34
  -1   0   8    0.20    0.39
   1   0  -8    0.45    0.62
  -1   0   7   64.87    3.21
  -1   0   7   66.75    3.26
   1   0  -7   74.33    3.58
  -1   0   6    0.13    0.30
  -1   0   6   -0.13    0.26
   1   0  -6   -0.31    0.42
  -1   0   5  771.82   17.23
  -1   0   5  740.48   17.21
   1   0  -5  749.82   17.50
  -1   0   5  726.22   17.31
  -1   0   4    0.10    0.29
  -1   0   4   -0.08    0.22
  -1   0   3    3.84    0.55
  -1   0   3    4.90    0.54
  -1   0   2    0.10    0.22
  -1   0   2   -0.06    0.26
  -1   0   2    0.18    0.19
  -1   0   1  474.55   10.33
   1   0  -1  469.68   10.08
  -1   0   1  467.15   10.41
  -1   0   1  456.24   10.41
   1   0   0    0.09    0.11
   1   0   0    0.15    0.12
   1   0   0   -0.01    0.05
  -1   0   0   -0.03    0.14
  -1   0  -1  361.11    7.77
  -1   0  -1  361.34    8.23
   1   0   1  358.77    7.98
  -1   0  -1  366.01    8.19
   1   0   1  369.45    8.16
   1   0   1  357.20    7.80
   1   0   1  359.13    8.14
   1   0   2    0.06    0.22
  -1   0  -2   -0.03    0.14
   1   0   2    0.05    0.20
  -1   0  -2   -0.11    0.19
  -1   0  -2   -0.05    0.18
  -1   0  -2    0.06    0.23
   1   0   3  326.66    7.96
  -1   0  -3  323.42    7.93
  -1   0  -3  326.67    8.06
  -1   0  -3  341.39    8.08
   1   0   3  331.00    7.53
   1   0   4    0.09    0.27
  -1   0  -4   -0.10    0.24
  -1   0  -4    0.17    0.26
  -1   0  -4    0.09    0.23
  -1   0  -5  886.49   19.97
   1   0   5  867.49   20.21
  -1   0  -5  892.83   20.09
  -1   0  -6   -0.13    0.31
  -1   0  -6   -0.15    0.33
   1   0   6   -0.15    0.32
  -1   0  -7   98.04    4.33
   1   0   7  102.49    4.36
   1   0   8   -0.20    0.45
  -1   0  -8    0.45    0.44
   1   0   8   -0.22    0.43
  -1   0  -9    9.76    1.50
   1   0   9    9.88    1.51
   1   0  10   -0.30    0.51
  -1   0 -10   -0.30    0.52
   1   0  10    0.20    0.48
   1   0  11  186.02    6.73
   1   0  12   -0.20    0.50
   1   0  13    2.86    0.71
  -1   0 -14    0.28    0.30
   1   0  14    0.28    0.36
  -1   0 -15    7.22    0.78
  -1  -1  15   12.58    1.07
  -1   1  15   14.27    1.13
  -1   1  15   12.27    1.14
  -1  -1  15   15.02    1.24
  -1   1  14    0.15    0.34
  -1  -1  14    0.15    0.34
  -1  -1  13    0.37    0.39
  -1   1  13    0.55    0.45
  -1   1  12   16.79    1.75
  -1  -1  12   15.56    1.69
  -1   1  11    0.41    0.39
  -1  -1  11    0.61    0.43
  -1   1  10   18.44    2.09
  -1  -1  10   18.32    1.75
  -1   1  10   21.23    1.90
  -1   1  10   19.34    2.37
  -1  -1  10   21.31    2.46
  -1  -1   9    1.17    0.61
  -1   1   9    0.48    0.51
  -1  -1   9    1.00    0.52
  -1   1   9    0.17    0.33
  -1   1   8   62.68    3.40
  -1   1   8   53.35    3.16
  -1  -1   8   51.63    3.07
   1   1  -8   53.79    3.31
   1  -1  -8   59.70    3.48
  -1  -1   7  176.22    6.00
  -1   1   7  177.79    6.14
  -1   1   7  187.00    6.18
  -1  -1   7  182.35    6.13
   1  -1  -7  184.39    6.47
   1   1  -7  188.69    6.49
  -1   1   6    2.71    0.60
  -1   1   6    1.94    0.54
  -1  -1   6    2.08    0.54
  -1  -1   6    1.65    0.47
   1   1  -6    3.69    0.80
   1  -1  -6    1.38    0.53
  -1   1   6    1.42    0.50
  -1  -1   5   39.19    1.92
  -1   1   5   35.48    1.91
  -1  -1   5   39.73    1.96
   1  -1  -5   39.14    2.11
   1   1  -5   37.25    2.05
  -1  -1   5   37.70    1.97
  -1   1   5   32.84    1.94
  -1   1   5   38.61    1.93
  -1  -1   4    0.83    0.35
  -1   1   4    0.09    0.29
  -1  -1   4    1.08    0.34
  -1  -1   4    0.92    0.28
  -1  -1   4    0.69    0.26
  -1  -1   3  363.03    8.40
   1  -1  -3  364.43    8.20
  -1  -1   3  355.87    8.71
  -1  -1   3  357.93    8.43
  -1   1   3  362.59    8.67
  -1  -1   2  657.58   14.63
  -1  -1   2  657.55   14.76
  -1   1   2  659.87   14.77
  -1   1   2  666.33   14.76
  -1  -1   2  680.72   14.80
  -1  -1   2  682.08   14.55
  -1  -1   1    1.12    0.26
  -1  -1   1    1.50    0.29
  -1   1   1    1.38    0.26
   1  -1  -1    1.38    0.16
  -1  -1   1    1.53    0.27
   1   1  -1    1.50    0.16
   1  -1  -1    1.05    0.22
  -1  -1   0    0.73    0.21
  -1  -1   0    1.26    0.22
  -1   1   0    0.71    0.20
  -1  -1   0    1.05    0.21
   1  -1   0    0.91    0.22
  -1  -1   0    1.08    0.20
   1  -1   0    0.97    0.15
   1   1   0    1.15    0.17
   1  -1   0    1.04    0.18
  -1   1  -1   20.20    0.69
  -1  -1  -1   21.27    0.88
  -1  -1  -1   21.44    0.98
   1   1   1   21.12    0.80
  -1  -1  -1   22.06    0.98
  -1   1  -1   20.70    0.95
   1  -1   1   21.17    0.99
   1   1   1   22.93    0.93
   1  -1   1   22.61    0.97
   1   1   1   20.66    0.94
   1  -1   2  886.65   18.95
   1  -1   2  872.57   18.71
  -1  -1  -2  851.10   18.33
   1  -1   2  860.20   18.84
  -1  -1  -2  870.75   18.88
   1   1   2  875.72   18.69
  -1   1  -2  877.26   18.91
  -1  -1  -2  873.98   18.90
  -1   1  -2  880.46   18.81
  -1   1  -2  891.53   18.94
  -1  -1  -2  858.03   18.93
   1  -1   3  223.89    5.84
   1   1   3  224.33    5.75
  -1   1  -3  219.91    5.68
  -1  -1  -3  228.54    5.85
  -1  -1  -3  230.20    5.90
  -1   1  -3  215.95    5.84
   1  -1   3  223.96    5.75
   1   1   3  228.03    5.54
  -1   1  -3  228.56    5.85
  -1  -1  -3  222.24    5.86
   1  -1   4   27.56    1.55
   1   1   4   28.00    1.53
  -1  -1  -4   27.20    1.51
  -1   1  -4   26.69    1.42
  -1   1  -4   22.80    1.45
  -1  -1  -4   26.07    1.52
  -1  -1  -4   27.14    1.52
  -1   1  -4   25.05    1.44
  -1   1  -5   29.95    1.67
  -1  -1  -5   32.61    1.83
   1  -1   5   34.40    1.95
  -1  -1  -5   28.89    1.84
  -1   1  -5   32.56    1.91
  -1   1  -5   31.83    1.77
  -1  -1  -6    2.01    0.51
  -1   1  -6    2.77    0.64
  -1  -1  -6    1.39    0.46
   1  -1   6    1.36    0.51
   1   1   6    1.19    0.45
   1  -1   7   14.04    1.49
  -1  -1  -7   12.79    1.46
  -1   1  -7   12.58    1.45
   1   1   7   14.45    1.50
   1  -1   7   12.98    1.43
   1  -1   8   92.35    4.30
   1   1   8   97.51    4.56
   1  -1   8   92.88    4.52
  -1  -1  -8   95.17    4.55
  -1   1  -8   93.01    4.50
   1   1   9   24.09    2.29
   1  -1   9   19.67    2.14
   1  -1   9   22.48    1.86
  -1   1  -9   25.56    2.40
  -1  -1  -9   24.02    2.34
   1  -1  10   75.26    4.54
   1   1  10   78.72    4.64
  -1  -1 -10   84.14    4.77
   1  -1  10   81.94    3.96
   1   1  11    0.83    0.51
   1  -1  11    1.87    0.67
   1  -1  12   19.44    1.87
   1   1  12   18.89    1.85
   1   1  13    0.18    0.38
   1  -1  13    0.18    0.46
  -1  -1 -14    0.14    0.35
  -1   1 -14    0.84    0.44
   1  -1  14    0.14    0.29
   1   1  14    0.28    0.34
  -1  -1 -15   10.08    0.89
  -1   1 -15   10.62    0.93
  -1  -2  15    1.42    0.46
  -1   2  15    0.98    0.41
  -1   2  15    0.98    0.38
  -1  -2  14    2.60    0.71
  -1   2  14    2.60    0.66
  -1   2  14    1.16    0.49
  -1  -2  14    2.89    0.68
  -1   2  13    0.18    0.35
  -1  -2  13    0.18    0.38
  -1  -2  12    3.02    0.78
  -1   2  12    3.83    0.91
  -1  -2  11  155.56    5.93
  -1   2  11  159.84    5.98
  -1  -2  11  151.09    5.93
  -1   2  10   15.09    2.09
  -1  -2  10   21.26    2.41
  -1   2  10   14.30    1.88
  -1  -2  10   15.96    1.66
  -1   2  10   19.14    1.80
  -1  -2  10   17.01    1.72
  -1  -2   9   15.55    1.59
  -1   2   9   10.18    1.59
  -1  -2   9    9.93    1.56
  -1   2   9   14.12    1.46
  -1  -2   9   10.78    1.31
  -1  -2   9   13.34    1.44
  -1   2   9   11.63    1.60
  -1  -2   8  132.60    5.23
  -1   2   8  125.21    5.28
  -1   2   8  131.45    5.32
   1   2  -8  127.93    5.45
   1  -2  -8  122.32    5.36
  -1   2   7   27.54    2.02
  -1   2   7   25.46    1.98
  -1  -2   7   25.24    1.90
   1  -2  -7   23.82    1.98
   1   2  -7   29.39    2.18
  -1   2   6    0.42    0.32
  -1  -2   6    0.13    0.27
  -1  -2   6   -0.12    0.26
   1  -2  -6    0.15    0.35
   1   2  -6    0.77    0.44
  -1   2   6    0.61    0.49
  -1  -2   5  211.86    5.87
  -1   2   5  215.85    6.13
  -1  -2   5  211.58    5.92
  -1  -2   5  202.04    5.72
   1   2  -5  210.25    6.24
   1  -2  -5  212.37    6.26
  -1  -2   5  205.06    5.93
  -1   2   5  204.10    6.03
  -1  -2   4  133.46    3.91
  -1  -2   4  135.00    4.00
  -1  -2   4  133.09    3.93
  -1  -2   4  131.65    3.94
   1  -2  -4  139.99    3.89
  -1  -2   4  132.32    4.10
  -1   2   4  131.36    4.18
  -1  -2   3  112.12    3.32
  -1  -2   3  111.75    3.29
  -1  -2   3  106.46    3.07
  -1  -2   3  110.16    3.09
   1  -2  -3  109.89    3.15
  -1  -2   3  107.38    3.36
  -1  -2   3  113.81    3.25
  -1   2   3  104.98    3.42
  -1  -2   3  112.54    3.48
  -1   2   3  106.81    3.43
  -1  -2   2  404.60    9.56
  -1  -2   2  399.84    9.61
  -1   2   2  405.73    9.60
  -1   2   2  431.91    9.77
  -1  -2   2  426.53    9.66
  -1  -2   2  419.99    9.59
  -1  -2   2  424.31    9.56
  -1  -2   2  423.92    9.13
  -1  -2   1    0.38    0.18
  -1  -2   1    0.60    0.09
  -1  -2   1    0.90    0.23
   1  -2  -1    0.72    0.25
  -1   2   1    0.75    0.29
  -1   2   1    0.42    0.19
  -1  -2   1    0.67    0.17
   1   2  -1    0.70    0.08
  -1  -2   1    0.82    0.17
  -1  -2   1    0.98    0.24
   1  -2  -1    0.82    0.18
  -1  -2   1    0.71    0.25
  -1  -2   1    0.76    0.25
  -1  -2   0   29.34    1.18
  -1  -2   0   30.50    1.18
   1  -2   0   29.66    1.22
  -1  -2   0   28.36    1.03
  -1  -2   0   29.67    1.12
  -1  -2   0   29.71    1.10
  -1  -2   0   28.69    0.96
   1  -2   0   30.43    1.06
   1  -2   0   27.05    1.07
  -1  -2   0   28.99    0.81
  -1  -2  -1   -0.04    0.14
  -1  -2  -1    0.09    0.19
   1   2   1    0.21    0.13
  -1  -2  -1   -0.05    0.16
   1  -2   1    0.51    0.19
   1  -2   1    0.04    0.16
   1  -2   1   -0.05    0.22
   1  -2   1    0.21    0.17
   1   2   1    0.04    0.15
   1  -2   2  317.74    7.56
   1  -2   2  314.59    7.42
  -1  -2  -2  322.14    7.03
  -1   2  -2  312.29    7.44
  -1  -2  -2  314.21    7.45
  -1  -2  -2  320.65    7.52
   1  -2   2  311.28    7.51
   1   2   2  312.52    7.25
  -1   2  -2  307.08    7.33
  -1   2  -2  295.25    7.47
  -1  -2  -2  315.27    7.51
  -1  -2  -3  259.58    6.52
  -1   2  -3  260.11    6.52
   1   2   3  254.28    6.38
  -1  -2  -3  259.26    6.56
   1  -2   3  248.59    6.52
   1  -2   3  253.33    6.55
   1  -2   3  246.43    6.45
   1   2   3  252.93    6.29
  -1   2  -3  250.19    6.26
  -1   2  -3  243.73    6.40
  -1  -2  -3  261.27    6.59
  -1  -2  -4   76.35    2.91
  -1   2  -4   72.54    2.86
   1  -2   4   78.19    2.97
   1   2   4   80.13    2.91
  -1  -2  -4   76.51    2.90
   1  -2   4   83.09    2.99
   1   2   4   80.27    2.72
  -1   2  -4   79.26    2.71
  -1   2  -4   74.02    2.78
  -1  -2  -5  479.50   11.89
  -1   2  -5  482.66   11.90
  -1   2  -5  475.48   11.54
   1  -2   5  475.87   11.43
  -1  -2  -5  472.12   11.76
   1   2   5  465.46   11.74
   1  -2   5  464.64   11.90
   1   2   6   52.63    2.74
   1  -2   6   55.23    2.84
  -1  -2  -6   48.66    2.60
   1  -2   6   52.49    2.74
  -1   2  -6   54.86    2.82
  -1  -2  -6   53.94    2.81
  -1  -2  -7   82.83    3.79
   1   2   7   83.91    3.92
   1  -2   7   86.91    4.06
  -1  -2  -7   84.84    3.99
  -1   2  -7   86.85    4.01
   1  -2   7   95.16    4.07
   1  -2   8   38.86    2.71
   1  -2   8   38.90    2.34
  -1  -2  -8   47.67    3.05
  -1   2  -8   43.25    2.92
   1   2   8   38.55    2.77
   1  -2   8   42.59    2.90
   1  -2   8   38.60    2.33
   1   2   8   42.92    2.38
  -1   2  -9   12.89    1.71
  -1  -2  -9   11.08    1.60
   1  -2   9   14.38    1.85
   1   2   9    7.00    1.31
   1  -2   9   11.69    1.37
   1  -2   9   12.55    1.62
   1   2   9   10.65    1.27
   1  -2  10    2.40    0.94
   1   2  10    3.52    1.02
  -1   2 -10    2.67    0.89
  -1  -2 -10    2.38    0.86
   1  -2  10    2.96    0.80
   1   2  11  114.50    5.00
   1  -2  11  123.95    5.13
   1  -2  12    4.83    0.96
   1   2  12    4.05    0.92
  -1   2 -13    0.90    0.49
   1   2  13    0.71    0.46
   1  -2  13    1.58    0.63
  -1  -2 -14    6.74    0.91
  -1   2 -14    6.13    0.89
   1   2  14    5.05    0.80
  -1   2 -15    5.22    0.65
   1   2  15    3.78    0.53
  -1  -3  15   11.86    1.06
  -1   3  15    9.97    0.92
  -1  -3  14   12.13    1.35
  -1   3  14   11.00    1.27
  -1  -3  14   12.12    1.22
  -1   3  14    8.75    1.10
  -1   3  13    0.54    0.38
  -1  -3  13    0.89    0.41
  -1   3  12    0.20    0.39
  -1  -3  12    0.20    0.43
  -1  -3  12    0.62    0.57
  -1   3  11   13.33    1.56
  -1  -3  11   11.61    1.47
  -1  -3  11   12.01    1.55
  -1   3  10   30.94    2.94
  -1  -3  10   31.41    2.95
  -1   3  10   29.18    2.72
  -1  -3  10   36.23    2.46
  -1   3  10   32.33    2.34
  -1   3  10   24.22    2.04
  -1  -3  10   30.07    2.33
  -1  -3   9   20.43    1.80
  -1  -3   9   16.17    2.02
  -1   3   9   16.94    2.02
  -1  -3   9   19.50    1.70
  -1   3   9   16.79    1.61
  -1   3   9   17.21    1.62
  -1  -3   9   16.05    1.63
  -1   3   9   17.59    2.00
  -1  -3   8    5.36    0.91
  -1   3   8    6.88    0.94
  -1  -3   8    7.23    0.98
  -1  -3   8    6.91    1.01
  -1   3   8    6.11    0.94
  -1   3   8    8.30    1.26
  -1   3   8    7.24    1.20
   1   3  -7   10.33    1.35
   1  -3  -7   14.50    1.54
  -1   3   7   13.22    1.43
  -1  -3   6  400.84   10.45
  -1   3   6  410.40   10.78
  -1   3   6  397.54   10.64
   1   3  -6  400.81   10.82
   1  -3  -6  403.67   10.82
  -1  -3   5    3.33    0.57
  -1  -3   5    3.82    0.60
  -1  -3   5    2.93    0.54
   1   3  -5    2.61    0.59
   1  -3  -5    2.87    0.62
  -1   3   5    2.75    0.62
  -1  -3   5    3.14    0.58
  -1  -3   4   19.76    1.12
  -1  -3   4   17.38    1.10
  -1  -3   4   17.15    1.16
  -1  -3   4   15.97    1.13
   1  -3  -4   18.77    1.17
  -1   3   4   18.75    1.32
  -1  -3   4   16.20    1.05
  -1  -3   4   17.78    1.20
  -1  -3   3    9.64    0.65
  -1  -3   3   10.48    0.83
  -1  -3   3    9.38    0.67
  -1  -3   3   10.49    0.83
   1  -3  -3   10.09    0.78
  -1  -3   3    8.47    0.72
  -1  -3   3    9.03    0.80
  -1   3   3   10.14    0.85
  -1  -3   3    9.05    0.76
  -1  -3   3   11.34    0.89
  -1   3   3    9.17    0.87
  -1  -3   2  815.03   17.82
  -1  -3   2  818.09   17.23
  -1  -3   2  795.41   17.14
  -1  -3   2  799.22   17.81
  -1  -3   2  829.57   17.13
  -1  -3   2  803.52   17.72
  -1  -3   2  824.23   17.48
  -1   3   2  772.28   17.67
  -1  -3   2  819.77   17.57
  -1   3   2  815.43   17.99
  -1  -3   2  812.02   17.74
  -1  -3   2  815.49   17.83
  -1  -3   1  244.74    6.00
  -1  -3   1  247.28    6.02
   1  -3  -1  244.74    6.06
  -1  -3   1  247.38    5.38
  -1  -3   1  240.86    5.71
  -1  -3   1  247.92    5.71
  -1  -3   1  246.90    5.66
  -1   3   1  244.20    6.10
   1  -3  -1  241.37    5.81
  -1  -3   1  246.78    6.05
  -1  -3   1  254.10    6.06
  -1  -3   0   16.35    0.79
  -1  -3   0   18.10    0.90
  -1   3   0   18.09    0.83
  -1  -3   0   16.62    0.79
   1  -3   0   17.20    0.96
  -1  -3   0   17.53    0.77
  -1   3   0   17.19    0.91
  -1  -3   0   16.40    0.68
  -1  -3   0   16.83    0.80
   1  -3   0   17.69    0.92
   1  -3   0   17.12    0.87
  -1  -3   0   17.35    0.91
  -1  -3  -1  439.37   10.03
  -1  -3  -1  436.82    9.76
  -1  -3  -1  456.70   10.01
   1  -3   1  447.69   10.19
  -1  -3  -1  453.39    9.97
   1   3   1  441.71    9.86
   1  -3   1  448.52    9.89
   1  -3   1  457.19   10.21
   1  -3   1  441.63   10.08
   1  -3   1  425.75   10.04
  -1  -3  -2 1091.70   23.96
   1  -3   2 1122.79   24.03
   1  -3   2 1096.98   23.95
   1   3   2 1117.31   23.91
  -1   3  -2 1122.21   23.81
  -1  -3  -2 1107.45   23.80
  -1   3  -3  178.38    4.89
  -1  -3  -3  178.76    4.88
  -1  -3  -3  172.23    4.98
   1  -3   3  174.23    5.01
   1  -3   3  181.97    5.01
   1  -3   3  175.86    4.98
   1   3   3  177.57    4.85
  -1   3  -3  174.07    4.61
  -1   3  -3  173.06    4.84
   1  -3   4   12.34    1.08
   1   3   4   15.75    1.10
  -1  -3  -4   12.71    1.00
  -1   3  -4   12.32    1.03
  -1  -3  -4   14.75    1.13
  -1   3  -4   12.40    0.98
   1   3   4   11.76    1.00
   1  -3   4   13.14    1.12
   1  -3   4   13.07    1.03
  -1  -3  -4   12.92    1.09
   1  -3   5   82.16    3.13
   1  -3   5   79.72    3.35
  -1  -3  -5   76.09    3.22
   1   3   5   80.39    3.25
   1  -3   5   77.94    3.28
   1   3   5   80.28    3.06
  -1   3  -5   79.39    3.24
  -1  -3  -5   79.36    3.26
   1  -3   6  136.69    5.11
  -1  -3  -6  134.90    4.92
   1   3   6  136.14    4.96
   1  -3   6  137.29    5.01
  -1   3  -6  145.61    5.07
  -1  -3  -6  141.45    5.04
  -1  -3  -7   19.17    1.73
   1   3   7   21.08    1.85
   1  -3   7   24.36    2.01
  -1  -3  -7   18.36    1.77
  -1   3  -7   23.18    1.93
   1  -3   7   18.40    1.73
   1  -3   8    8.12    1.26
   1  -3   8    7.49    1.03
  -1   3  -8    7.21    1.24
  -1  -3  -8    5.43    1.07
   1   3   8    7.84    1.27
   1  -3   8    7.71    1.27
   1  -3   8    5.71    0.93
  -1  -3  -8    6.94    1.13
   1  -3   8    6.74    0.97
   1   3   8    6.51    0.98
   1  -3   9   18.00    2.00
  -1  -3  -9   16.34    1.91
  -1   3  -9   14.17    1.80
   1  -3   9   17.05    2.00
   1   3   9   16.99    1.92
   1  -3   9   12.03    1.42
   1  -3   9   13.27    1.45
   1   3   9   17.71    1.66
  -1  -3 -10   43.15    3.33
  -1   3 -10   40.92    3.25
   1   3  10   38.13    3.11
   1  -3  10   40.93    3.30
   1  -3  10   34.68    2.49
   1  -3  10   40.36    2.67
   1   3  10   37.98    2.58
   1  -3  11    0.42    0.48
   1   3  11    1.97    0.62
   1   3  12    0.61    0.52
   1  -3  12   -0.20    0.39
  -1   3 -13    3.69    0.84
  -1  -3 -13    2.42    0.66
   1   3  13    2.80    0.73
   1  -3  13    3.97    0.84
  -1   3 -14   11.36    1.17
   1   3  14    9.59    1.09
  -1   3 -15    7.38    0.75
   1   3  15    7.76    0.78
  -1  -4  15    9.19    0.88
  -1   4  15    9.88    0.88
   1   4 -15   10.70    0.90
  -1  -4  14    4.65    0.81
  -1   4  14    4.19    0.77
  -1   4  14    5.05    0.83
  -1   4  13    0.88    0.51
  -1  -4  13    2.80    0.76
  -1  -4  13    1.99    0.72
  -1  -4  12   67.48    3.53
  -1   4  12   65.83    3.52
  -1  -4  12   60.58    3.47
  -1  -4  11    0.20    0.43
  -1   4  11    1.85    0.64
  -1   4  11    1.01    0.58
  -1  -4  11    0.88    0.66
  -1  -4  10    0.39    0.59
  -1  -4  10    0.95    0.73
  -1   4  10    0.29    0.44
  -1  -4  10    1.16    0.56
  -1   4  10    1.38    0.61
  -1   4  10    0.59    0.48
  -1  -4  10    1.05    0.61
  -1  -4   9   90.44    4.07
  -1   4   9   88.56    4.83
  -1  -4   9   93.68    4.96
  -1   4   9   96.17    4.77
  -1   4   9   96.66    4.86
  -1  -4   9   94.68    4.09
  -1   4   9   92.65    4.09
  -1   4   9   84.81    3.93
  -1  -4   9   95.75    4.24
  -1  -4   8   71.10    3.30
  -1   4   8   68.41    3.79
  -1   4   8   63.32    3.61
  -1   4   8   67.52    3.84
  -1  -4   8   74.79    4.05
  -1  -4   8   64.03    3.24
  -1   4   8   63.08    3.14
  -1  -4   8   73.14    3.28
  -1   4   8   66.47    3.18
   1   4  -7    0.38    0.40
   1  -4  -7   -0.38    0.43
  -1   4   7    0.19    0.32
  -1   4   6  141.87    5.27
   1  -4  -6  154.84    5.38
   1   4  -6  157.95    5.42
  -1  -4   6  162.14    5.19
  -1   4   6  151.23    5.32
   1  -4  -5 1745.14   38.49
   1   4  -5 1783.58   38.54
  -1  -4   5 1830.58   38.38
  -1  -4   5 1701.17   38.32
  -1   4   5 1786.20   38.76
   1  -4  -5 1766.32   38.25
  -1  -4   4    6.59    0.77
  -1  -4   4    6.07    0.73
   1   4  -4    7.40    0.83
   1  -4  -4    7.32    0.81
   1  -4  -4    5.68    0.71
  -1   4   4    6.71    0.80
  -1  -4   4    6.03    0.77
  -1   4   4    6.30    0.85
  -1  -4   4    5.53    0.70
  -1  -4   4    6.46    0.68
  -1  -4   3  120.86    3.76
  -1  -4   3  112.48    3.70
   1  -4  -3  116.70    3.65
  -1  -4   3  115.14    3.65
  -1  -4   3  119.18    3.58
  -1  -4   3  115.96    3.62
  -1  -4   3  117.78    3.63
  -1   4   3  115.86    3.63
  -1   4   3  123.00    3.95
  -1  -4   2  245.75    6.18
  -1  -4   2  238.07    6.17
  -1  -4   2  241.01    5.90
  -1  -4   2  236.95    5.92
  -1  -4   2  230.37    5.89
   1  -4  -2  245.21    6.03
  -1   4   2  235.96    6.31
  -1   4   2  236.66    5.92
  -1  -4   2  236.51    6.06
  -1  -4   2  235.50    6.12
  -1  -4   1  340.30    8.04
  -1  -4   1  337.20    8.02
   1  -4  -1  335.24    8.11
  -1   4   1  325.88    8.08
  -1  -4   1  347.39    7.76
   1  -4  -1  330.16    7.90
  -1  -4   1  321.73    7.76
  -1  -4   1  343.80    8.04
  -1  -4   1  338.09    8.07
  -1  -4   0   49.37    1.66
  -1   4   0   49.42    1.61
  -1  -4   0   53.17    1.87
  -1  -4   0   51.49    1.62
  -1  -4   0   49.97    1.81
   1  -4   0   52.53    1.97
  -1  -4   0   50.82    1.78
  -1  -4   0   54.92    1.89
  -1   4   0   49.45    1.84
   1  -4   0   52.48    1.56
  -1  -4   0   48.03    1.61
   1  -4   0   51.12    1.92
   1  -4   0   52.03    1.89
  -1  -4   0   48.68    1.85
   1  -4   1  230.26    5.94
  -1  -4  -1  237.61    5.57
  -1  -4  -1  227.64    5.75
   1  -4   1  237.95    5.53
   1  -4   1  231.60    5.94
  -1  -4  -1  229.65    5.89
  -1   4  -1  230.60    5.54
   1   4   1  231.40    5.50
   1  -4   1  230.24    5.65
   1  -4   1  239.89    5.94
   1  -4   1  230.54    5.91
  -1  -4  -2  753.12   16.67
  -1  -4  -2  716.74   16.62
   1  -4   2  749.09   16.75
   1   4   2  739.90   16.66
   1  -4   2  756.63   16.71
   1  -4   2  752.36   16.58
   1  -4   2  744.65   16.72
  -1  -4  -2  750.76   16.39
  -1   4  -2  755.00   16.38
   1  -4   3   14.18    1.08
   1  -4   3   12.79    1.02
   1  -4   3   13.72    1.06
  -1  -4  -3   13.12    1.01
   1   4   3   13.44    1.02
  -1  -4  -3   14.71    0.99
  -1   4  -3   14.17    0.97
  -1   4  -3   13.92    1.01
  -1   4  -4  220.75    6.15
  -1  -4  -4  222.50    6.16
  -1  -4  -4  220.35    6.12
   1  -4   4  213.95    6.34
   1  -4   4  215.48    6.29
   1   4   4  234.47    6.28
   1  -4   4  224.31    6.30
   1  -4   4  216.46    6.39
   1  -4   4  220.29    6.22
  -1   4  -5 1509.37   33.48
  -1  -4  -5 1533.12   33.51
   1  -4   5 1545.43   33.78
   1   4   5 1546.01   33.37
  -1  -4  -5 1522.08   33.20
   1  -4   5 1529.08   33.70
   1   4   5 1485.44   33.45
  -1  -4  -5 1499.97   33.62
   1  -4   5 1541.39   33.79
   1  -4   5 1505.95   33.39
  -1   4  -6  108.82    4.33
  -1  -4  -6  105.39    4.27
   1  -4   6  113.48    4.46
   1  -4   6  120.25    4.30
   1  -4   6  107.58    4.44
  -1  -4  -6  111.64    4.42
   1   4   6  109.61    4.34
  -1  -4  -7   10.63    1.34
  -1   4  -7   12.65    1.46
   1   4   7    9.75    1.27
   1  -4   7    9.79    1.30
  -1  -4  -7   10.00    1.28
   1  -4   7    9.04    1.29
   1  -4   8   26.77    2.31
   1  -4   8   27.44    1.97
   1   4   8   26.53    2.00
  -1  -4  -8   24.66    2.21
  -1   4  -8   29.02    2.36
   1  -4   8   25.92    2.32
   1   4   8   29.62    2.39
  -1  -4  -8   23.20    2.15
   1  -4   8   25.59    1.92
   1  -4   8   26.75    1.94
   1   4   8   27.59    1.97
   1  -4   9   43.24    3.16
   1  -4   9   43.93    2.71
  -1   4  -9   50.11    3.40
  -1  -4  -9   48.55    3.35
   1   4   9   49.49    3.37
   1  -4   9   45.07    3.34
   1  -4   9   45.48    2.77
   1   4   9   47.12    2.77
   1  -4   9   45.00    2.72
   1  -4  10    1.98    0.77
  -1  -4 -10    1.46    0.67
   1   4  10    2.35    0.85
   1  -4  10    2.45    0.92
   1  -4  10    1.61    0.65
   1  -4  10    2.01    0.70
   1   4  10    2.17    0.77
   1  -4  11   -0.21    0.44
   1   4  11    0.20    0.46
   1  -4  12   40.16    2.67
   1   4  12   45.95    2.87
   1   4  12   41.78    2.69
   1  -4  12   43.25    2.81
   1   4  13    7.87    1.11
  -1   4 -13    5.44    0.93
   1   4  14    4.89    0.77
  -1   4 -14    4.89    0.78
  -1   4 -15   16.15    1.08
  -1   5  15    9.31    0.83
  -1   5  14    4.30    0.74
  -1  -5  14    8.03    1.00
  -1  -5  13    0.85    0.42
  -1   5  13    0.68    0.36
  -1  -5  13    0.18    0.41
  -1   5  12    5.13    1.00
  -1  -5  12    4.11    0.87
  -1  -5  12    5.07    1.04
  -1   5  11   -0.21    0.51
  -1  -5  11    0.20    0.40
  -1  -5  11    0.45    0.58
  -1   5  11   -0.21    0.44
  -1  -5  10    3.59    0.95
  -1   5  10    4.59    0.94
  -1  -5  10    5.32    0.97
  -1  -5  10    5.40    1.13
  -1   5  10    7.07    1.17
  -1   5  10    3.59    0.98
  -1  -5   9    4.55    0.90
  -1  -5   9    4.81    1.00
  -1  -5   9    5.73    0.95
  -1   5   9    6.01    1.01
  -1  -5   9    7.90    1.21
  -1   5   9    6.32    1.09
  -1   5   9    6.26    1.22
  -1   5   9    5.73    1.21
  -1  -5   8   -0.33    0.50
  -1  -5   8   -0.16    0.32
  -1   5   8   -0.24    0.36
  -1   5   8    0.23    0.39
  -1   5   8    0.16    0.37
  -1  -5   8   -0.16    0.36
  -1   5   8    0.49    0.38
  -1  -5   8   -0.17    0.37
  -1  -5   7   37.69    2.62
  -1   5   7   43.38    2.79
   1  -5  -7   40.98    2.66
  -1   5   7   46.07    2.78
  -1  -5   6  413.91   11.27
  -1   5   6  420.55   11.44
   1  -5  -6  416.60   11.14
  -1   5   6  416.48   11.20
  -1  -5   6  411.92   11.02
   1  -5  -5  220.85    6.38
  -1  -5   5  199.28    6.23
  -1  -5   5  212.18    6.38
  -1  -5   5  211.68    6.40
  -1   5   5  211.35    6.64
   1  -5  -5  210.53    6.29
  -1  -5   4   32.80    1.76
   1  -5  -4   33.49    1.75
  -1  -5   4   29.64    1.76
  -1  -5   4   35.68    1.93
   1  -5  -4   33.75    1.85
  -1  -5   4   34.35    1.82
  -1  -5   4   29.48    1.76
  -1   5   4   31.94    1.97
  -1  -5   3  397.52    9.76
  -1  -5   3  400.65    9.81
   1  -5  -3  386.60    9.66
  -1  -5   3  396.11    9.62
  -1  -5   3  405.05    9.58
  -1  -5   3  385.61    9.57
  -1   5   3  378.61    9.90
  -1  -5   3  383.23    9.49
  -1  -5   2  359.32    8.78
  -1  -5   2  361.14    8.82
   1  -5  -2  361.68    8.76
  -1  -5   2  361.21    8.63
  -1  -5   2  362.43    8.64
  -1   5   2  342.26    8.96
  -1  -5   2  371.47    8.91
  -1  -5   2  351.34    8.86
  -1  -5   1   69.46    2.47
   1  -5  -1   66.80    2.51
  -1  -5   1   64.70    2.24
  -1   5   1   69.56    2.55
  -1  -5   1   70.49    2.37
   1  -5  -1   68.26    2.44
  -1  -5   1   70.06    2.49
  -1  -5   0    2.20    0.39
  -1  -5   0    1.85    0.31
  -1  -5   0    2.22    0.39
  -1  -5   0    1.73    0.36
  -1  -5   0    2.01    0.34
   1  -5   0    1.84    0.41
   1  -5   0    1.71    0.39
  -1   5   0    1.63    0.41
  -1  -5   0    1.46    0.27
   1  -5   0    1.88    0.40
   1  -5   1  215.07    5.72
  -1  -5  -1  215.92    5.64
   1  -5   1  210.28    5.72
   1  -5   1  213.40    5.37
   1  -5   1  211.31    5.73
  -1  -5  -1  215.69    5.68
   1  -5   1  211.40    5.70
   1   5   1  216.18    5.70
  -1  -5  -1  217.91    5.37
  -1  -5  -1  209.49    5.46
   1  -5   2  284.47    7.24
   1  -5   2  293.33    7.26
   1  -5   2  268.55    7.16
   1  -5   2  284.42    7.32
   1  -5   2  277.40    7.07
  -1  -5  -2  271.04    7.20
   1   5   2  284.48    7.28
   1  -5   3  365.66    9.19
   1  -5   3  356.08    9.25
   1  -5   3  358.28    9.10
  -1  -5  -3  357.82    9.10
   1  -5   3  359.85    9.09
   1   5   3  383.16    9.26
   1  -5   4  226.12    6.59
  -1  -5  -4  232.01    6.53
   1  -5   4  223.79    6.51
   1  -5   4  233.94    6.67
   1  -5   4  236.15    6.79
   1   5   4  241.44    6.68
  -1  -5  -4  227.92    6.37
   1   5   5   26.80    1.77
   1  -5   5   30.04    1.89
   1  -5   5   26.25    1.85
   1   5   5   25.25    1.75
  -1  -5  -5   21.67    1.57
   1  -5   5   25.97    1.87
  -1  -5  -5   24.06    1.66
   1  -5   6  522.83   13.41
   1   5   6  540.93   13.63
   1  -5   6  529.04   13.86
  -1  -5  -6  518.63   13.69
   1  -5   6  518.12   13.75
  -1  -5  -6  529.42   13.51
  -1  -5  -7   80.76    3.99
   1  -5   7   79.17    4.06
   1   5   7   83.26    3.98
   1  -5   7   86.52    4.09
   1  -5   8   23.22    1.83
   1   5   8   23.98    1.91
   1   5   8   21.23    1.77
   1  -5   8   25.03    1.93
   1  -5   8   27.35    2.41
   1   5   8   23.05    2.14
  -1  -5  -8   22.41    2.12
   1  -5   8   22.38    1.85
   1  -5   8   26.94    2.33
   1   5   9    7.24    1.16
   1  -5   9   10.49    1.33
   1   5   9   10.69    1.40
   1  -5   9    8.89    1.24
   1   5   9    8.58    1.44
   1  -5   9    7.07    1.14
  -1  -5  -9    8.47    1.41
   1  -5   9    7.25    1.37
   1   5  10   -0.30    0.51
   1  -5  10    1.24    0.65
   1   5  10    0.61    0.50
   1  -5  10    0.20    0.47
   1  -5  11    0.21    0.48
   1  -5  11    0.62    0.51
   1   5  11    0.21    0.57
   1  -5  12    7.30    1.24
   1   5  12    5.75    1.05
  -1  -5 -12    9.16    1.23
  -1   5 -12    9.72    1.29
   1   5  13    4.15    0.83
   1   5  13    3.64    0.78
   1  -5  13    1.51    0.58
  -1   5 -13    3.55    0.77
   1   5  14   13.23    1.21
  -1   5 -14   14.31    1.24
  -1  -6  14    0.78    0.45
  -1   6  14    0.61    0.37
  -1  -6  13    4.42    0.91
  -1   6  13    6.40    0.98
  -1  -6  12   11.33    1.41
  -1   6  12    9.88    1.35
  -1  -6  11   38.13    2.65
  -1   6  11   37.33    2.60
  -1  -6  11   41.40    2.74
  -1  -6  11   36.34    2.67
  -1   6  11   41.99    2.79
  -1   6  10   -0.31    0.38
  -1  -6  10    0.20    0.35
  -1   6  10   -0.20    0.53
  -1  -6  10    0.61    0.50
  -1  -6  10    0.20    0.59
  -1   6  10    0.21    0.54
  -1  -6  10    0.44    0.57
  -1   6   9    7.64    1.37
  -1   6   9    6.68    1.26
  -1  -6   9    5.53    0.96
  -1   6   9    8.07    1.19
  -1  -6   9    7.29    1.11
  -1  -6   9    8.99    1.30
  -1   6   9    6.57    1.10
  -1  -6   9    7.95    1.23
  -1   6   8    0.24    0.35
  -1   6   8   -0.17    0.32
  -1  -6   8   -0.16    0.35
  -1  -6   8   -0.17    0.37
  -1  -6   8    0.17    0.50
  -1   6   8   -0.34    0.42
  -1  -6   8    0.54    0.52
  -1   6   7   18.93    1.79
  -1  -6   7   15.23    1.47
  -1   6   7   16.97    1.86
  -1  -6   7   15.95    1.49
  -1   6   7   15.59    1.45
   1  -6  -6  425.82   11.26
  -1   6   6  417.28   11.70
  -1  -6   6  411.92   11.14
  -1   6   6  418.52   11.36
  -1  -6   6  416.78   11.35
   1  -6  -5  605.38   15.06
  -1  -6   5  625.00   15.20
  -1   6   5  630.13   15.57
  -1  -6   5  609.30   15.17
  -1  -6   5  612.30   15.10
  -1  -6   4  371.92    9.29
  -1  -6   4  366.20    9.52
  -1  -6   4  359.01    9.55
  -1  -6   4  347.83    9.38
  -1   6   4  365.76    9.85
   1  -6  -4  351.85    9.45
  -1  -6   3   54.07    2.47
  -1  -6   3   54.08    2.50
   1  -6  -3   58.16    2.50
  -1  -6   3   57.57    2.43
  -1   6   3   54.29    2.61
  -1  -6   3   53.67    2.34
  -1  -6   2  249.94    6.71
   1  -6  -2  247.37    6.65
  -1  -6   2  241.88    6.47
  -1   6   2  246.41    6.86
  -1  -6   2  244.43    6.49
  -1  -6   1  403.60    9.54
   1   6  -1  396.89    9.25
  -1  -6   1  379.38    9.22
   1  -6  -1  385.60    9.53
  -1   6   1  389.61    9.60
   1  -6  -1  377.13    9.60
  -1  -6   1  391.88    9.40
   1  -6  -1  383.75    9.59
   1  -6   0  246.96    6.08
  -1  -6   0  228.88    6.09
  -1  -6   0  236.85    6.20
  -1   6   0  240.60    6.19
  -1  -6   0  229.17    5.98
   1  -6   0  229.37    6.36
   1  -6   0  243.72    6.38
  -1  -6   0  234.33    6.23
   1   6   0  232.63    6.17
   1  -6   0  232.62    6.32
  -1  -6   0  241.58    5.97
   1  -6   1  500.53   11.67
  -1  -6  -1  475.49   11.39
  -1  -6  -1  502.02   11.59
   1  -6   1  504.43   11.34
  -1  -6  -1  497.43   11.74
  -1  -6  -1  493.32   11.40
   1  -6   1  492.27   11.73
   1  -6   1  494.79   11.86
   1   6   1  505.43   11.78
   1  -6   1  510.53   11.89
  -1  -6  -1  486.41   11.69
   1  -6   1  484.14   11.73
   1  -6   2    1.07    0.38
  -1  -6  -2    0.80    0.32
   1   6   2    0.81    0.35
   1  -6   2    1.07    0.39
   1  -6   2    1.41    0.39
   1  -6   2    0.68    0.29
   1  -6   2    0.67    0.32
   1  -6   3   24.70    1.61
   1  -6   3   26.82    1.59
   1  -6   3   23.93    1.63
   1  -6   3   21.66    1.46
  -1  -6  -3   25.07    1.57
   1  -6   3   25.65    1.70
   1   6   3   25.65    1.62
   1  -6   4  416.50   10.74
   1  -6   4  407.02   10.71
   1  -6   4  401.63   10.55
  -1  -6  -4  436.49   10.74
   1  -6   4  422.50   10.95
   1   6   4  421.47   10.82
   1  -6   5  447.06   11.60
   1  -6   5  441.17   11.61
  -1  -6  -5  427.63   11.28
   1  -6   5  432.44   11.76
   1   6   5  449.87   11.60
  -1  -6  -6  268.81    8.44
   1   6   6  266.78    8.21
   1  -6   6  276.58    8.26
   1  -6   6  274.74    8.43
   1  -6   6  281.01    8.66
   1   6   6  274.49    8.26
   1  -6   7   72.12    3.36
   1   6   7   77.18    3.41
   1  -6   7   77.05    3.44
  -1  -6  -7   85.18    4.12
   1   6   7   75.10    3.83
   1   6   7   76.82    3.46
   1  -6   7   73.21    3.34
   1  -6   7   70.48    3.29
   1  -6   7   75.08    3.94
   1   6   8    1.38    0.58
   1  -6   8    0.88    0.43
   1   6   8    1.07    0.54
   1  -6   8    0.69    0.42
   1   6   8    1.43    0.66
  -1  -6  -8    1.25    0.61
   1  -6   8    0.53    0.37
   1  -6   8    0.25    0.53
   1  -6   9   20.79    1.89
   1   6   9   20.16    1.88
   1   6   9   16.06    1.72
   1  -6   9   19.96    1.84
   1  -6   9   17.08    1.70
  -1  -6  -9   19.66    2.16
   1  -6   9   18.96    1.85
   1  -6   9   18.93    2.13
  -1  -6  -9   18.94    2.12
   1  -6  10    0.21    0.52
   1   6  10   -0.21    0.54
   1  -6  10    0.20    0.40
   1   6  11   36.46    2.58
   1  -6  11   29.85    2.35
   1   6  12   35.76    2.45
   1  -6  12   35.13    2.50
  -1   6 -12   33.73    2.35
  -1  -6 -12   34.97    2.39
   1   6  13    1.12    0.48
   1  -6  13    1.98    0.67
   1   6  13    1.09    0.52
  -1   6 -13    1.35    0.52
   1   6  14    4.25    0.70
   1  -6  14    4.72    0.72
   1   6  14    2.81    0.58
  -1   6 -14    5.46    0.74
  -1  -7  14   -0.12    0.35
  -1   7  14   -0.23    0.28
  -1  -7  13   -0.34    0.47
  -1   7  13    0.16    0.36
  -1  -7  12    0.21    0.47
  -1   7  12   -0.19    0.37
  -1  -7  11    5.27    1.16
  -1  -7  11    7.61    1.23
  -1  -7  11    4.92    1.09
  -1   7  11    6.75    1.15
  -1   7  11    5.95    1.09
  -1  -7  11    5.67    1.03
  -1  -7  10   14.29    1.67
  -1  -7  10   11.79    1.49
  -1   7  10   13.77    1.61
  -1  -7  10   15.36    1.64
  -1  -7  10   12.05    1.58
  -1   7  10   13.36    1.61
  -1  -7   9   13.06    1.56
  -1  -7   9   14.27    1.60
  -1   7   9   13.53    1.52
  -1  -7   9   12.34    1.45
  -1  -7   9   14.01    1.60
  -1   7   9   14.19    1.61
  -1   7   9   14.74    1.85
  -1   7   9   11.40    1.70
  -1  -7   8   -0.18    0.45
  -1  -7   8    0.18    0.52
  -1   7   8    0.49    0.47
  -1   7   8   -0.35    0.40
  -1  -7   8    0.51    0.36
  -1   7   8    0.72    0.52
  -1  -7   8    0.37    0.43
  -1  -7   7   24.20    1.77
  -1   7   7   26.60    1.90
  -1  -7   7   22.55    1.74
  -1  -7   7   26.81    1.97
  -1  -7   7   23.91    2.08
  -1   7   7   26.52    2.18
  -1  -7   7   21.99    1.74
  -1  -7   7   24.17    1.88
  -1   7   7   21.00    1.72
   1  -7  -7   21.80    1.68
  -1   7   7   24.89    2.27
  -1  -7   6    8.17    1.12
  -1   7   6   10.25    1.25
  -1  -7   6    8.47    1.18
   1  -7  -6    8.56    1.19
  -1   7   6    8.25    1.27
  -1  -7   5  115.25    4.54
  -1  -7   5  125.47    4.72
  -1  -7   5  123.76    4.68
  -1   7   5  124.15    4.96
   1  -7  -5  114.38    4.50
  -1  -7   4   16.65    1.45
  -1  -7   4   16.40    1.42
   1  -7  -4   17.13    1.45
  -1  -7   4   15.62    1.36
  -1   7   4   14.95    1.52
  -1  -7   3   59.51    2.75
  -1  -7   3   59.89    2.75
   1  -7  -3   58.03    2.67
  -1  -7   3   58.17    2.60
  -1   7   3   61.89    2.91
  -1  -7   3   55.59    2.56
  -1  -7   2  211.84    5.96
  -1   7   2  197.91    6.00
  -1  -7   2  199.99    5.67
  -1  -7   2  192.16    5.69
   1  -7  -2  196.23    5.86
  -1  -7   1   91.12    3.31
  -1  -7   1   91.13    3.30
   1  -7  -1   94.81    3.50
  -1   7   1   96.98    3.46
  -1  -7   1   91.49    3.17
   1  -7  -1  100.02    3.51
   1   7  -1   97.24    3.19
   1  -7  -1   95.26    3.45
  -1  -7   0   15.12    1.09
   1  -7   0   13.03    1.00
  -1  -7   0   15.23    1.15
  -1   7   0   13.86    1.11
  -1  -7   0   16.15    1.11
   1  -7   0   15.97    1.25
   1  -7   0   17.14    1.28
   1   7   0   14.90    1.11
   1  -7   0   15.26    1.19
   1  -7   1  151.43    4.50
  -1  -7  -1  151.51    4.62
   1  -7   1  141.33    4.66
   1  -7   1  143.33    4.66
   1  -7   1  142.34    4.50
  -1  -7  -1  150.78    4.36
   1   7   1  137.29    4.50
   1  -7   1  144.48    4.56
  -1  -7  -1  146.24    4.42
   1  -7   2  236.12    6.60
  -1  -7  -2  228.82    6.62
   1  -7   2  229.78    6.31
  -1  -7  -2  237.82    6.66
   1  -7   2  232.45    6.77
   1   7   2  243.64    6.71
  -1  -7  -2  235.59    6.54
   1  -7   2  229.46    6.71
   1  -7   2  230.43    6.48
   1  -7   2  229.25    6.52
   1  -7   3   11.09    1.12
   1  -7   3   12.33    1.12
   1  -7   3   11.22    1.06
   1  -7   3   10.11    1.13
  -1  -7  -3   10.32    1.07
  -1  -7  -3   12.13    1.16
   1  -7   3   13.84    1.30
   1   7   3   10.38    1.09
   1  -7   4   10.64    1.17
   1  -7   4   11.50    1.27
   1  -7   4   12.93    1.24
   1   7   4   12.63    1.27
   1  -7   5  126.77    4.76
   1  -7   5  116.32    4.80
   1  -7   5  123.45    4.74
   1   7   5  115.98    4.66
   1  -7   6   25.13    2.01
  -1  -7  -6   30.99    2.32
   1  -7   6   32.73    2.34
   1   7   6   31.58    2.31
   1  -7   6   26.10    2.19
   1  -7   7   16.45    1.57
   1   7   7   18.76    1.63
   1  -7   7   18.19    1.62
   1   7   7   20.71    1.75
   1  -7   7   15.25    1.47
  -1  -7  -7   15.75    1.79
   1  -7   7   14.71    1.46
   1  -7   7   18.31    1.94
  -1  -7  -7   19.79    1.96
   1  -7   8    0.90    0.47
   1   7   8    0.75    0.56
   1  -7   8    1.11    0.60
   1   7   8    0.18    0.44
   1  -7   8    1.11    0.70
   1  -7   8    1.83    0.67
  -1  -7  -8    0.53    0.46
   1  -7   8    0.78    0.64
  -1  -7  -8    1.02    0.63
   1   7   9   10.71    1.42
   1  -7   9   10.46    1.35
   1   7   9    8.99    1.35
   1  -7   9    7.91    1.23
  -1  -7  -9    9.53    1.56
   1  -7   9    8.33    1.28
  -1  -7  -9    8.92    1.46
   1  -7   9   10.63    1.63
   1  -7  10    1.72    0.67
   1   7  10    0.63    0.63
   1  -7  10    1.22    0.61
   1   7  11   16.04    1.72
   1  -7  11   16.31    1.81
   1  -7  11   13.93    1.65
   1   7  12    0.94    0.59
   1  -7  12    2.18    0.77
  -1  -7 -12    1.64    0.59
   1   7  13    0.45    0.32
   1   7  13    0.15    0.37
   1  -7  13    0.16    0.41
  -1  -7 -13   -0.14    0.28
   1  -7  14    0.11    0.33
  -1  -8  14   -0.22    0.31
  -1   8  14    0.31    0.24
  -1  -8  13    2.41    0.67
  -1   8  13    3.22    0.69
  -1  -8  12    7.40    1.16
  -1  -8  12    9.12    1.34
  -1   8  12    9.62    1.25
  -1  -8  11   37.75    2.61
  -1  -8  11   36.11    2.56
  -1   8  11   32.25    2.45
  -1   8  11   37.45    2.59
  -1  -8  10    6.05    1.13
  -1  -8  10    5.24    1.16
  -1   8  10    7.46    1.20
  -1  -8  10    7.61    1.26
  -1   8  10    5.79    1.14
  -1  -8   9    1.67    0.60
  -1  -8   9    3.06    0.87
  -1   8   9    0.83    0.59
  -1   8   9    1.21    0.64
  -1  -8   9    1.95    0.63
  -1   8   9    0.80    0.49
  -1   8   9    2.46    0.78
  -1  -8   9    1.70    0.69
  -1  -8   8    6.62    1.02
  -1   8   8    5.85    1.00
  -1   8   8    5.67    1.00
  -1   8   8    6.52    1.20
  -1   8   8    5.03    1.24
  -1  -8   8    6.19    1.06
  -1  -8   8    5.88    1.05
  -1  -8   8    5.61    1.05
  -1   8   8    6.57    1.07
  -1  -8   7    6.22    0.95
  -1   8   7    8.00    1.09
  -1  -8   7    5.55    0.97
  -1  -8   7    7.59    1.23
  -1   8   7    5.27    1.01
  -1  -8   7    4.59    0.91
  -1   8   7    5.48    0.94
  -1  -8   7    6.39    1.05
  -1   8   7    5.14    1.19
  -1   8   6    1.33    0.49
  -1  -8   6    1.54    0.58
  -1  -8   6    3.24    0.77
   1  -8  -6    1.60    0.67
  -1   8   6    1.85    0.78
  -1  -8   5    0.35    0.34
  -1  -8   5    0.36    0.39
   1  -8  -5    0.18    0.34
  -1  -8   5   -0.18    0.43
  -1   8   5    1.03    0.69
  -1  -8   4   26.63    1.92
  -1  -8   4   26.68    1.95
   1  -8  -4   26.73    1.92
  -1   8   4   26.08    2.03
  -1  -8   4   23.21    1.75
  -1  -8   3   13.35    1.32
  -1  -8   3   11.08    1.16
   1  -8  -3   13.72    1.30
  -1  -8   3   14.05    1.29
  -1   8   3   13.97    1.42
  -1  -8   3   12.55    1.21
  -1  -8   2    0.64    0.35
   1  -8  -2    1.33    0.49
  -1  -8   2    0.24    0.28
   1  -8  -2    0.39    0.41
  -1   8   2    0.70    0.49
  -1  -8   1  254.17    7.15
   1  -8  -1  256.13    7.30
   1  -8  -1  268.26    7.43
  -1  -8   1  252.26    6.99
  -1   8   1  271.70    7.38
   1  -8  -1  254.82    7.44
  -1  -8   1  263.81    7.25
  -1  -8   0  148.11    4.61
   1  -8   0  146.72    4.82
   1  -8   0  152.66    5.02
   1   8   0  150.62    4.68
   1  -8   0  152.87    4.99
  -1  -8   0  148.19    4.82
   1  -8   1  107.62    3.75
   1  -8   1  110.00    3.87
  -1  -8  -1  104.30    3.66
   1  -8   1  101.59    3.72
   1  -8   1   98.12    3.88
   1  -8   1  105.82    3.98
   1   8   1  109.73    3.85
  -1  -8  -1  113.75    3.98
   1  -8   2   43.02    2.26
  -1  -8  -2   48.52    2.36
   1  -8   2   43.88    2.24
  -1  -8  -2   44.05    2.35
   1  -8   2   42.03    2.18
   1  -8   2   40.46    2.34
   1  -8   2   42.39    2.39
   1   8   2   48.50    2.43
   1  -8   3   28.68    1.89
  -1  -8  -3   27.40    1.85
  -1  -8  -3   25.28    1.83
   1  -8   3   30.25    2.04
   1   8   3   26.66    1.88
   1  -8   3   26.37    1.74
   1  -8   4   29.41    2.02
  -1  -8  -4   31.11    2.10
   1  -8   4   26.06    1.88
   1  -8   4   26.12    2.02
   1   8   4   30.68    2.12
   1  -8   5   13.78    1.48
   1  -8   5   13.68    1.47
  -1  -8  -5   11.25    1.38
   1  -8   5   11.99    1.42
   1  -8   6   28.56    2.28
   1  -8   6   31.64    2.48
   1   8   6   28.52    2.32
   1  -8   6   29.94    2.04
  -1  -8  -6   23.89    2.14
   1  -8   6   33.66    2.07
   1  -8   6   26.28    1.92
  -1  -8  -6   31.98    2.46
   1   8   7    0.87    0.50
   1   8   7    1.82    0.56
   1  -8   7    1.74    0.66
   1  -8   7    1.21    0.58
   1  -8   7    2.35    0.65
  -1  -8  -7    0.98    0.56
   1   8   7    1.87    0.76
  -1  -8  -7    2.19    0.79
   1  -8   7    1.93    0.75
   1   8   8    0.39    0.48
   1   8   8    1.68    0.63
   1  -8   8    1.74    0.71
   1  -8   8    0.58    0.58
   1  -8   8    2.09    0.66
  -1  -8  -8    0.28    0.42
  -1  -8  -8    2.15    0.77
   1   8   9   11.81    1.47
   1   8   9   13.48    1.58
   1  -8   9   14.83    1.66
   1  -8   9   11.33    1.48
  -1  -8  -9   11.08    1.72
   1  -8   9   11.41    1.47
  -1  -8  -9   10.65    1.67
   1  -8  10    2.50    0.81
   1   8  10    2.40    0.83
   1  -8  10    4.09    1.01
   1   8  10    2.55    0.78
   1  -8  10    3.87    0.95
   1  -8  11   15.62    1.81
   1   8  11   14.80    1.72
   1  -8  11   15.04    1.63
   1  -8  12    6.11    1.05
   1   8  12    6.72    1.07
  -1  -8 -12    5.50    0.97
   1   8  13    2.96    0.67
  -1  -8 -13    2.06    0.53
   1  -8  13    1.50    0.55
   1   8  13    2.14    0.59
   1   8  14    0.09    0.26
  -1  -8 -14    0.26    0.25
   1  -8  14   -0.10    0.26
  -1  -8 -14   -0.09    0.19
   1  -9 -14   -0.09    0.18
  -1   9  14    0.09    0.19
  -1  -9  14    0.40    0.32
  -1   9  13    0.54    0.35
  -1  -9  13    0.15    0.38
  -1   9  12    2.76    0.73
  -1  -9  12    2.25    0.67
  -1  -9  12    2.81    0.75
  -1   9  11    7.31    1.17
  -1  -9  11    5.54    1.07
  -1  -9  11    9.69    1.43
  -1  -9  11    8.06    1.30
  -1   9  10    0.21    0.51
  -1  -9  10   -0.44    0.47
  -1   9  10    0.64    0.62
  -1  -9  10    0.63    0.66
  -1  -9  10    0.44    0.54
  -1   9   9   16.57    1.73
  -1  -9   9   18.80    1.86
  -1  -9   9   18.67    1.89
  -1   9   9   19.78    1.87
  -1  -9   9   18.27    1.88
  -1   9   9   17.55    1.79
  -1   9   8   38.54    2.57
  -1   9   8   37.42    2.51
  -1  -9   8   39.06    2.98
  -1   9   8   40.91    3.29
  -1  -9   8   39.13    2.66
  -1  -9   8   37.23    2.57
  -1   9   8   37.03    2.56
  -1   9   7    9.19    1.21
  -1  -9   7    8.27    1.18
  -1   9   7    7.82    1.12
  -1  -9   7   10.40    1.27
  -1  -9   7    8.49    1.34
  -1  -9   7    9.06    1.20
  -1   9   7    8.06    1.48
   1  -9  -6   50.38    3.19
  -1   9   6   53.75    3.49
  -1  -9   6   52.96    2.84
  -1  -9   6   55.05    2.90
  -1  -9   6   54.40    3.25
  -1  -9   6   59.64    2.90
  -1  -9   6   63.56    3.53
  -1   9   6   52.07    2.76
   1  -9  -6   53.10    2.68
  -1  -9   6   58.23    2.85
  -1  -9   5    2.92    0.72
  -1  -9   5    5.01    0.97
   1  -9  -5    3.52    0.83
  -1  -9   5    3.63    0.82
  -1   9   5    4.08    1.02
  -1  -9   4    1.60    0.60
  -1  -9   4    2.70    0.66
  -1  -9   4    1.65    0.56
   1  -9  -4    1.77    0.59
  -1  -9   4    1.50    0.56
  -1   9   4    0.81    0.63
  -1  -9   3    1.13    0.45
  -1  -9   3    1.13    0.46
  -1  -9   3    2.72    0.64
   1  -9  -3    2.43    0.66
  -1  -9   3    2.80    0.66
  -1   9   3    1.97    0.73
  -1  -9   2   19.51    1.56
   1  -9  -2   20.83    1.65
  -1   9   2   21.69    1.74
   1  -9  -2   19.05    1.63
  -1  -9   2   18.16    1.52
   1  -9  -2   19.09    1.62
  -1  -9   1    4.74    0.75
   1  -9  -1    2.51    0.62
   1  -9  -1    5.71    0.87
  -1  -9   1    4.12    0.74
   1  -9  -1    4.05    0.82
  -1   9   1    4.04    0.80
   1  -9   0    6.80    0.91
  -1  -9   0    6.30    0.90
   1  -9   0    7.87    1.02
   1  -9   0    6.16    0.93
   1   9   0    8.73    0.96
   1  -9   1    3.53    0.64
   1  -9   1    5.36    0.81
  -1  -9  -1    4.99    0.85
   1   9   1    3.90    0.72
   1  -9   1    5.14    0.88
  -1  -9  -1    5.61    0.79
   1  -9   1    3.65    0.66
   1  -9   2    1.39    0.45
   1  -9   2    2.42    0.73
  -1  -9  -2    2.32    0.57
  -1  -9  -2    1.22    0.52
   1  -9   2    1.12    0.55
   1   9   2    1.81    0.58
   1  -9   3   34.79    2.20
  -1  -9  -3   35.97    2.26
  -1  -9  -3   32.58    2.22
   1   9   3   31.04    2.16
   1  -9   3   38.09    2.42
   1  -9   4    0.18    0.34
  -1  -9  -4    0.54    0.41
   1   9   4    1.12    0.58
  -1  -9  -4    1.31    0.56
   1  -9   4   -0.19    0.29
  -1  -9  -5    0.20    0.30
  -1  -9  -5    0.21    0.41
   1   9   5    0.63    0.51
   1  -9   5    0.22    0.38
  -1  -9  -5    0.20    0.40
   1  -9   6   44.83    3.07
   1   9   6   36.81    2.76
   1  -9   6   35.55    2.32
  -1  -9  -6   35.26    2.63
   1  -9   6   36.19    2.26
   1  -9   6   33.25    2.24
  -1  -9  -6   36.03    2.72
   1   9   7    0.86    0.45
   1  -9   7    1.10    0.51
   1   9   7    2.20    0.68
   1  -9   7    2.00    0.71
  -1  -9  -7    2.86    0.84
   1  -9   7    2.80    0.70
   1   9   7    2.04    0.83
  -1  -9  -7    2.58    0.81
   1  -9   7    2.47    0.89
   1   9   8   37.43    2.54
   1  -9   8   40.73    2.71
   1  -9   8   41.93    2.75
   1   9   8   42.21    2.75
   1  -9   8   39.90    2.71
  -1  -9  -8   34.27    2.94
   1  -9   8   39.42    2.62
  -1  -9  -8   44.74    3.29
   1  -9   9    2.98    0.83
   1   9   9    3.65    0.93
   1  -9   9    4.63    1.02
   1   9   9    2.48    0.78
   1  -9   9    3.63    0.91
   1  -9  10    8.67    1.31
   1   9  10   10.21    1.42
   1  -9  10    7.26    1.26
   1   9  10    8.65    1.31
   1  -9  10   10.32    1.47
   1   9  11    2.99    0.81
   1  -9  11    2.94    0.82
   1  -9  11    3.70    0.88
   1   9  12    9.64    1.25
   1  -9  12    9.57    1.28
  -1  -9 -12   11.85    1.32
   1   9  13    0.78    0.40
  -1  -9 -13    0.90    0.40
   1   9  13    0.40    0.43
   1  -9  13    0.14    0.36
  -1  -9 -14    1.14    0.31
   1  -9  14    1.14    0.37
   1   9  14    0.98    0.33
  -1  10  13    0.12    0.24
  -1 -10  13   -0.13    0.38
  -1 -10  13    0.24    0.33
  -1  10  12    0.16    0.37
  -1 -10  12   -0.17    0.43
  -1 -10  12    1.01    0.56
  -1  10  11   16.54    1.66
  -1 -10  11   14.37    1.64
  -1 -10  11   15.57    1.69
  -1 -10  11   16.50    1.72
  -1  10  10   54.81    3.12
  -1  10  10   48.70    3.02
  -1  10  10   48.62    3.06
  -1 -10  10   48.76    3.12
  -1 -10  10   52.33    3.16
  -1 -10  10   52.29    3.21
  -1  10   9   -0.60    0.49
  -1 -10   9    1.71    0.91
  -1 -10   9   -0.22    0.51
  -1  10   9    0.21    0.48
  -1 -10   9    0.21    0.52
  -1  10   9    0.21    0.48
  -1  10   8    4.76    0.98
  -1  10   8    5.45    1.06
  -1 -10   8    3.32    0.97
  -1  10   8    5.37    1.37
  -1 -10   8    7.80    1.22
  -1 -10   8    5.42    1.05
  -1  10   8    4.56    0.96
  -1  10   7    4.96    0.92
  -1 -10   7    4.83    0.95
  -1 -10   7    5.97    1.06
  -1  10   7    3.28    1.04
  -1 -10   7    5.23    1.12
  -1 -10   7    3.77    0.81
  -1 -10   7    6.66    1.12
  -1  10   7    4.33    0.89
  -1 -10   6    2.39    0.73
  -1 -10   6    3.13    0.73
  -1 -10   6    3.71    0.79
   1 -10  -6    2.02    0.56
  -1 -10   6    2.17    0.70
  -1 -10   6    3.98    0.77
  -1 -10   6    5.70    0.96
  -1 -10   6    2.78    0.78
  -1 -10   6    4.34    0.91
   1 -10  -6    5.24    1.05
  -1  10   6    5.47    1.28
   1 -10  -5    0.22    0.46
  -1  10   5   -0.25    0.57
  -1 -10   5   -0.15    0.42
  -1 -10   5    0.15    0.48
  -1 -10   5    0.15    0.40
  -1 -10   5    0.43    0.35
  -1 -10   5   -0.15    0.35
  -1 -10   5   -0.22    0.32
  -1 -10   5   -0.22    0.33
   1 -10  -5   -0.15    0.31
   1 -10  -5   -0.14    0.41
  -1 -10   5   -0.32    0.39
  -1 -10   5    0.42    0.48
   1 -10  -4    6.75    1.19
  -1  10   4    8.02    1.26
  -1 -10   4    6.15    1.03
  -1 -10   4    6.33    1.05
   1 -10  -3    2.38    0.66
  -1  10   3    3.78    1.04
   1 -10  -3    3.49    0.80
  -1 -10   3    3.62    0.79
   1 -10  -3    3.63    0.81
  -1 -10   3    3.64    0.79
  -1 -10   3    3.93    0.82
   1 -10  -2    6.52    1.01
  -1 -10   2    9.79    1.17
   1 -10  -2    7.64    1.11
   1 -10  -2    7.86    1.13
  -1  10   2    7.97    1.18
  -1 -10   2    8.35    1.08
   1 -10  -1   56.06    2.86
   1 -10  -1   50.98    2.88
  -1 -10   1   52.52    2.79
   1 -10  -1   48.57    2.79
  -1 -10   1   52.19    2.67
   1 -10   0  914.31   21.79
   1 -10   0  946.31   22.24
   1 -10   0  923.47   22.18
  -1 -10   0  959.52   22.08
   1 -10   1  156.09    5.68
   1  10   1  167.72    5.60
   1 -10   1  161.47    5.78
  -1 -10  -1  161.69    5.66
  -1 -10  -2    1.99    0.57
   1  10   2    1.52    0.53
   1 -10   2    2.20    0.67
  -1 -10  -2    1.57    0.61
  -1 -10  -3   24.28    1.94
  -1 -10  -3   24.06    1.98
   1  10   3   21.08    1.87
   1 -10   3   20.87    1.90
  -1 -10  -4    0.92    0.48
   1  10   4    0.83    0.57
   1 -10   4    0.43    0.50
  -1 -10  -4    0.62    0.48
  -1 -10  -4    0.39    0.45
  -1 -10  -5    0.44    0.31
  -1 -10  -5   -0.21    0.32
   1 -10   5   -0.15    0.35
   1  10   5    0.23    0.49
  -1 -10  -5   -0.23    0.40
   1 -10   5   -0.24    0.51
  -1 -10  -5   -0.22    0.43
   1 -10   5    0.47    0.56
  -1 -10  -6   11.57    1.26
   1 -10   6   11.70    1.40
   1 -10   6    9.96    1.27
  -1 -10  -6   11.66    1.59
   1  10   6    8.89    1.46
  -1 -10  -6   12.60    1.65
  -1 -10  -6   10.31    1.52
   1 -10   6   10.35    1.58
   1  10   7   13.55    1.55
   1  10   7   13.14    1.45
   1 -10   7   11.42    1.42
   1 -10   7   14.59    1.62
   1 -10   7   11.06    1.37
  -1 -10  -7   13.63    1.82
   1  10   7    8.26    1.53
  -1 -10  -7   12.26    1.71
   1 -10   7   13.07    1.82
  -1 -10  -7   17.93    2.07
   1  10   8    3.55    0.91
   1  10   8    4.69    0.98
   1 -10   8    3.96    0.94
   1 -10   8    3.79    0.88
   1 -10   8    4.54    1.06
   1 -10   8    3.78    0.90
  -1 -10  -8    5.06    1.16
  -1 -10  -8    2.93    0.92
  -1 -10  -8    5.23    1.28
   1 -10   9   -0.22    0.50
   1  10   9    0.22    0.53
   1 -10   9    0.21    0.48
   1 -10   9    0.22    0.46
   1  10   9    1.03    0.59
   1 -10  10   57.30    3.34
   1  10  10   51.31    3.16
   1 -10  10   52.65    3.16
   1  10  10   48.40    3.05
   1 -10  10   54.27    3.21
   1 -10  11   17.85    1.75
   1 -10  11   15.56    1.70
   1  10  11   18.22    1.75
   1 -10  12    2.91    0.67
  -1 -10 -12    3.16    0.69
   1 -10  12    3.67    0.83
   1  10  12    1.44    0.57
   1  10  13    1.39    0.44
  -1 -10 -13    0.93    0.38
   1  10  13    1.30    0.46
   1 -10  13    2.10    0.55
  -1 -10 -13    1.91    0.45
  -1  11  13   -0.11    0.28
  -1 -11  13   -0.23    0.37
  -1 -11  13    0.44    0.35
  -1  11  12    0.59    0.38
  -1 -11  12    0.62    0.43
  -1 -11  12    0.78    0.47
  -1  11  11    1.44    0.61
  -1 -11  11    0.56    0.49
  -1 -11  11    0.39    0.50
  -1 -11  11    2.16    0.77
  -1  11  10  113.08    4.71
  -1  11  10  101.92    4.58
  -1 -11  10  106.94    4.73
  -1 -11  10  106.60    4.70
  -1 -11  10  107.79    4.82
  -1  11   9    9.36    1.30
  -1  11   9    7.90    1.23
  -1  11   9    9.95    1.38
  -1 -11   9    9.41    1.33
  -1 -11   9   11.99    1.56
  -1 -11   9   10.55    1.53
  -1  11   8    0.81    0.55
  -1 -11   8    0.43    0.42
  -1 -11   8    1.94    0.84
  -1  11   8    1.63    0.73
  -1  11   8    1.00    0.58
  -1 -11   7    6.67    1.13
  -1 -11   7    8.91    1.27
  -1  11   7    6.34    1.43
  -1 -11   7    5.16    0.99
  -1 -11   7    5.31    1.14
  -1 -11   7    6.97    1.21
   1 -11  -7    6.80    1.05
  -1  11   7    5.79    1.04
   1 -11  -6   42.39    2.58
  -1 -11   6   45.05    2.75
  -1 -11   6   42.53    2.66
   1 -11  -6   41.87    3.10
  -1  11   6   46.85    3.48
  -1 -11   6   46.45    2.66
  -1 -11   6   44.31    3.19
  -1 -11   6   45.80    2.73
  -1 -11   6   42.89    3.09
  -1 -11   6   39.61    2.53
  -1 -11   6   42.72    2.56
   1 -11  -5    5.02    1.08
  -1  11   5    5.12    1.26
   1 -11  -5    2.22    0.59
  -1 -11   5    3.01    0.73
  -1 -11   5    2.26    0.64
  -1 -11   5    3.38    0.75
  -1 -11   5    5.99    1.12
  -1 -11   5    2.01    0.62
  -1 -11   5    3.55    0.90
   1 -11  -5    2.66    0.69
  -1 -11   5    3.57    0.85
  -1 -11   5    4.31    0.87
   1 -11  -4   22.60    2.12
  -1 -11   4   23.76    1.72
  -1 -11   4   21.74    1.76
  -1  11   4   24.41    2.28
   1 -11  -4   27.99    2.36
   1 -11  -4   23.90    2.16
   1 -11  -4   29.06    1.94
  -1 -11   4   23.10    1.77
  -1 -11   4   23.96    1.83
  -1 -11   4   26.33    2.23
  -1 -11   4   24.77    1.77
  -1 -11   4   24.63    2.16
  -1 -11   4   24.53    1.85
   1 -11  -4   24.64    1.77
  -1 -11   4   25.47    1.85
  -1 -11   3   50.99    3.04
  -1 -11   3   47.02    2.90
   1 -11  -3   53.02    3.10
  -1  11   3   49.23    3.12
   1 -11  -3   54.53    3.26
  -1 -11   3   46.50    2.91
   1 -11  -3   46.82    2.98
  -1 -11   2   24.98    1.95
  -1  11   2   23.01    2.01
   1 -11  -2   23.76    2.04
  -1 -11   2   23.07    1.96
   1 -11  -2   21.91    1.97
   1 -11  -2   25.29    2.03
  -1 -11   1    8.72    1.20
   1 -11  -1    8.68    1.24
   1 -11  -1    7.41    1.16
   1 -11  -1    8.53    1.15
   1 -11   0    0.58    0.44
  -1 -11   0    2.01    0.71
   1 -11   0    2.12    0.67
   1 -11   1   11.72    1.46
   1  11   1   13.87    1.45
  -1 -11  -1   11.04    1.36
   1 -11   1   14.61    1.59
   1 -11   2   -0.21    0.44
   1  11   2    0.19    0.40
  -1 -11  -2    0.20    0.38
   1 -11   3    0.22    0.50
   1  11   3    0.63    0.54
   1 -11   3   -0.44    0.47
  -1 -11  -3    0.19    0.37
  -1 -11  -3    0.21    0.45
  -1 -11  -4    8.80    1.06
   1 -11   4    8.76    1.16
  -1 -11  -4    8.59    1.26
   1  11   4   10.36    1.45
  -1 -11  -4    9.93    1.41
   1 -11   4    7.63    1.27
  -1 -11  -4    7.57    0.98
   1 -11   4    8.44    1.06
   1 -11   4    8.22    1.08
   1 -11   5    9.05    1.23
  -1 -11  -5    7.78    1.04
  -1 -11  -5    7.04    1.01
   1 -11   5    7.24    1.04
  -1 -11  -5    6.56    1.17
   1  11   5    8.34    1.43
  -1 -11  -5    7.65    1.29
   1 -11   5   11.19    1.60
  -1 -11  -5    7.84    1.34
  -1 -11  -6   29.55    2.63
  -1 -11  -6   37.04    2.99
   1 -11   6   30.70    2.77
   1  11   6   32.76    2.82
  -1 -11  -6   34.57    2.27
  -1 -11  -6   36.62    2.84
   1 -11   6   33.03    2.33
   1 -11   6   33.89    2.38
   1  11   7    1.76    0.81
  -1 -11  -7    2.01    0.79
   1 -11   7    0.61    0.65
  -1 -11  -7    1.20    0.64
   1  11   7    3.14    0.77
   1 -11   7    1.23    0.61
   1 -11   7    1.41    0.76
   1  11   7    1.01    0.66
  -1 -11  -7    0.85    0.55
   1 -11   7    2.42    0.74
   1  11   8    0.58    0.47
   1  11   8   -0.21    0.45
   1 -11   8   -0.20    0.42
   1 -11   8    0.21    0.49
   1  11   8    0.39    0.48
   1 -11   8    0.86    0.53
   1 -11   8   -0.63    0.76
   1  11   9    3.25    0.82
   1 -11   9    4.12    0.91
   1  11   9    3.24    0.86
   1 -11   9    4.09    0.99
   1 -11   9    3.93    0.97
   1  11  10   79.04    4.01
   1 -11  10   91.98    4.26
   1 -11  10   78.09    3.91
   1  11  10   85.10    4.05
   1 -11  10   78.36    3.96
   1 -11  10   80.26    4.02
   1 -11  11    0.74    0.53
   1  11  11    0.18    0.43
   1 -11  11    0.73    0.55
  -1 -11 -11    0.16    0.32
   1 -11  12    1.57    0.53
  -1 -11 -12    1.15    0.48
   1  11  12    1.15    0.54
  -1 -11 -12    1.82    0.52
   1  11  13    0.20    0.21
  -1 -11 -13    0.10    0.18
   1 -11  13   -0.11    0.29
  -1 -11 -13    0.27    0.20
  -1  12  13    0.18    0.25
  -1 -12  13    0.46    0.29
  -1 -12  13    0.28    0.33
  -1  12  12    4.89    0.78
  -1 -12  12    5.64    0.86
  -1 -12  12    4.53    0.80
  -1  12  11    1.51    0.58
  -1 -12  11    0.67    0.48
  -1 -12  11    1.51    0.71
  -1 -12  11    1.08    0.58
  -1  12  10    2.24    0.74
  -1  12  10    3.47    0.82
  -1 -12  10    2.29    0.74
  -1 -12  10    2.69    0.76
  -1 -12  10    3.15    0.95
  -1 -12   9    0.58    0.69
  -1 -12   9    1.32    0.60
  -1 -12   9    1.28    0.72
  -1  12   9    1.82    0.72
  -1  12   9    1.03    0.59
  -1 -12   8    6.04    1.09
  -1 -12   8    8.72    1.36
  -1 -12   8    9.84    1.42
  -1  12   8    9.06    1.36
  -1  12   8    6.65    1.16
  -1 -12   7   -0.21    0.51
  -1 -12   7    0.19    0.63
  -1  12   7    0.40    0.49
   1 -12  -7    0.18    0.36
  -1 -12   7    1.00    0.60
  -1 -12   7    0.88    0.57
   1 -12  -7    0.31    0.46
  -1  12   7   -0.33    0.87
  -1  12   6  128.86    6.31
   1 -12  -6  132.67    6.08
   1 -12  -6  135.96    5.21
  -1 -12   6  135.14    5.31
  -1 -12   6  128.21    5.20
  -1 -12   6  137.20    6.10
  -1 -12   6  116.63    5.83
  -1 -12   6  138.58    5.37
  -1 -12   6  136.93    5.17
  -1 -12   6  146.65    5.29
   1 -12  -6  141.75    6.31
  -1 -12   6  137.68    5.29
  -1  12   5  399.84   12.45
   1 -12  -5  395.36   12.12
   1 -12  -5  406.41   12.12
   1 -12  -5  386.27   10.76
  -1 -12   5  401.19   10.92
  -1 -12   5  380.30   10.81
  -1 -12   5  384.55   10.65
  -1 -12   5  392.00   11.94
  -1 -12   5  394.86   10.95
  -1 -12   5  372.63   11.80
  -1 -12   5  374.38   10.72
  -1 -12   5  383.29   10.55
   1 -12  -5  387.38   12.01
  -1 -12   5  379.43   10.90
   1 -12  -4   21.13    2.11
  -1 -12   4   24.81    1.94
  -1  12   4   24.71    2.40
   1 -12  -4   21.37    2.17
   1 -12  -4   20.56    2.11
   1 -12  -4   21.71    1.79
  -1 -12   4   20.73    1.75
  -1 -12   4   20.69    1.79
  -1 -12   4   23.54    2.22
  -1 -12   4   22.73    2.19
  -1 -12   4   20.48    1.68
  -1 -12   4   24.69    1.90
   1 -12  -4   23.95    1.78
  -1 -12   4   25.23    1.92
  -1 -12   3   68.85    3.32
   1 -12  -3   77.68    3.99
  -1  12   3   71.76    4.01
   1 -12  -3   75.84    4.04
  -1 -12   3   72.90    3.84
   1 -12  -3   70.89    3.92
   1 -12  -3   71.99    3.30
  -1 -12   3   65.79    3.26
  -1 -12   3   70.04    3.31
  -1 -12   3   73.37    3.26
  -1 -12   3   71.87    3.84
  -1 -12   3   67.70    3.80
  -1 -12   3   75.45    3.44
   1 -12  -3   77.08    3.31
  -1 -12   3   78.06    3.44
  -1 -12   2   31.61    2.05
  -1 -12   2   28.42    1.98
   1 -12  -2   32.73    2.53
  -1 -12   2   27.73    2.26
   1 -12  -2   31.43    2.47
   1 -12  -2   27.23    1.86
   1 -12  -2   30.28    2.34
  -1 -12   2   30.98    2.03
  -1 -12   2   23.75    2.13
   1 -12  -1    0.44    0.46
  -1 -12   1    1.24    0.57
   1 -12  -1    0.66    0.66
   1 -12   0  255.27    8.32
   1 -12   0  251.51    8.33
  -1 -12   0  236.50    8.04
   1 -12   1    0.56    0.37
   1 -12   1    0.22    0.43
  -1 -12  -1   -0.21    0.41
   1 -12   1    0.44    0.47
   1 -12   2   58.14    2.81
   1 -12   2   49.53    2.69
  -1 -12  -2   49.62    2.59
  -1 -12  -2   50.45    2.75
   1 -12   2   53.74    2.75
   1 -12   2   49.83    2.67
   1  12   2   53.62    3.19
   1 -12   2   50.68    3.27
  -1 -12  -2   52.70    3.24
   1 -12   3   39.72    2.86
   1  12   3   28.17    2.41
   1 -12   3   28.30    2.47
  -1 -12  -3   32.29    2.60
  -1 -12  -3   31.75    2.10
  -1 -12  -3   30.32    2.00
   1 -12   3   33.72    2.20
   1 -12   3   36.52    2.24
   1 -12   3   35.11    2.24
   1 -12   4   32.92    2.78
   1  12   4   33.62    2.74
  -1 -12  -4   31.73    2.68
  -1 -12  -4   37.25    2.35
  -1 -12  -4   37.46    2.29
   1 -12   4   38.05    2.42
   1 -12   4   38.79    2.42
   1 -12   4   37.78    2.31
  -1 -12  -4   32.00    2.60
  -1 -12  -5  374.78   11.47
   1 -12   5  366.84   10.34
  -1 -12  -5  370.83   11.65
   1 -12   5  372.57   11.75
   1  12   5  357.30   11.53
  -1 -12  -5  361.35   10.25
  -1 -12  -5  373.25   10.19
   1 -12   5  359.20   10.25
   1 -12   5  349.70   10.32
  -1 -12  -6  145.23    6.37
  -1 -12  -6  150.62    6.59
   1  12   6  142.19    6.47
   1 -12   6  150.06    6.68
  -1 -12  -6  140.85    5.38
  -1 -12  -6  138.94    5.29
   1 -12   6  139.26    5.44
   1 -12   6  138.63    5.50
   1  12   7    8.06    1.22
  -1 -12  -7    9.44    1.25
   1  12   7   11.12    1.48
   1 -12   7    8.12    1.37
   1 -12   7   11.78    1.50
  -1 -12  -7   12.34    1.42
  -1 -12  -7    9.88    1.63
   1 -12   7    9.57    1.35
   1  12   8   18.15    1.87
   1 -12   8   13.67    1.71
   1 -12   8   23.52    2.10
  -1 -12  -8   20.71    1.87
   1  12   8   17.37    1.76
   1 -12   8   20.99    1.96
   1  12   9    1.92    0.72
   1 -12   9    4.95    1.09
  -1 -12  -9    5.26    0.94
   1 -12   9    4.14    0.92
   1 -12   9    4.85    1.02
   1  12   9    2.73    0.83
  -1 -12 -10    0.35    0.34
   1 -12  10    1.00    0.57
   1 -12  10    0.38    0.47
   1  12  10    0.73    0.53
   1 -12  10    1.17    0.63
   1  12  10    0.40    0.59
   1 -12  11    3.90    0.84
  -1 -12 -11    5.04    0.87
   1  12  11    3.67    0.81
   1 -12  11    4.49    0.87
  -1 -12 -11    4.85    0.83
   1 -12  12   18.54    1.47
  -1 -12 -12   19.54    1.49
   1  12  12   17.58    1.41
   1 -12  12   19.16    1.49
  -1 -12 -12   20.31    1.43
  -1 -12 -13    2.85    0.48
   1  12  13    1.49    0.37
   1 -12  13    2.17    0.44
  -1  13  12    0.46    0.33
  -1 -13  12    0.87    0.40
  -1  13  11    0.76    0.40
  -1 -13  11    2.58    0.71
  -1 -13  11    3.44    0.82
  -1 -13  10    1.36    0.63
  -1 -13  10    2.60    0.85
  -1  13  10    1.08    0.61
  -1  13  10    1.76    0.63
  -1 -13   9   13.53    1.57
  -1 -13   9   15.44    1.69
  -1 -13   9   10.79    1.48
  -1  13   9   12.39    1.47
  -1  13   9   11.98    1.47
  -1 -13   8   14.65    1.64
  -1 -13   8   17.74    1.85
  -1 -13   8   13.11    1.62
  -1  13   8   17.37    1.78
  -1 -13   8   14.66    1.65
  -1  13   8   15.17    1.71
  -1 -13   7   10.41    1.43
  -1 -13   7   11.15    1.45
  -1 -13   7   11.41    1.47
  -1 -13   7    9.75    1.37
   1 -13  -7   11.49    1.42
  -1  13   7   11.57    1.46
  -1  13   6  416.17   13.32
   1 -13  -6  412.78   12.97
   1 -13  -6  422.83   11.55
  -1 -13   6  418.11   11.63
  -1 -13   6  408.87   11.56
  -1 -13   6  387.03   12.54
  -1 -13   6  402.23   12.77
  -1 -13   6  400.27   11.28
  -1 -13   6  410.11   11.65
  -1 -13   6  400.69   11.25
   1 -13  -6  392.42   12.70
  -1 -13   6  407.58   11.49
   1 -13  -5    6.45    1.06
  -1 -13   5    7.11    1.14
  -1 -13   5    7.63    1.21
  -1 -13   5    4.89    0.98
  -1 -13   5    7.66    1.23
  -1 -13   5    9.41    1.51
  -1 -13   5    9.42    1.23
  -1 -13   5    7.78    1.37
   1 -13  -5    5.00    1.14
  -1 -13   5    8.34    1.23
   1 -13  -5    7.59    1.41
   1 -13  -5    9.52    1.57
  -1  13   5    8.99    1.64
  -1 -13   4   33.97    2.40
   1 -13  -4   34.78    2.81
  -1  13   4   34.92    2.97
   1 -13  -4   36.59    2.98
   1 -13  -4   38.57    3.02
   1 -13  -4   39.42    2.47
  -1 -13   4   34.44    2.37
  -1 -13   4   35.53    2.40
  -1 -13   4   30.55    2.67
  -1 -13   4   35.27    2.30
  -1 -13   4   33.64    2.74
  -1 -13   4   31.46    2.28
   1 -13  -4   36.88    2.34
  -1 -13   4   37.02    2.44
  -1 -13   3   69.65    3.48
   1 -13  -3   76.99    4.29
   1 -13  -3   81.37    4.34
   1 -13  -3   74.31    3.52
  -1 -13   3   73.06    3.55
  -1 -13   3   78.78    3.66
  -1 -13   3   81.77    4.22
  -1 -13   3   76.35    4.17
  -1 -13   3   72.10    3.56
   1 -13  -3   77.65    3.48
  -1 -13   3   75.34    3.58
  -1 -13   2   56.83    2.94
   1 -13  -2   50.62    2.73
  -1 -13   2   56.56    2.99
   1 -13  -2   54.29    2.90
   1 -13  -2   48.83    3.34
  -1 -13   2   53.73    3.40
   1 -13  -2   56.28    3.53
  -1 -13   2   55.06    3.37
  -1 -13   2   48.51    2.77
   1 -13  -2   51.68    2.76
  -1 -13   2   60.19    3.03
  -1 -13   1    0.97    0.46
   1 -13  -1    1.32    0.57
  -1 -13   1    1.18    0.44
   1 -13  -1    1.47    0.70
  -1 -13   1    0.69    0.57
   1 -13  -1    2.20    0.76
  -1 -13   1    1.30    0.57
   1 -13  -1    1.07    0.46
  -1 -13   1    1.10    0.54
  -1 -13   1    1.73    0.55
  -1 -13   1    2.47    0.61
   1 -13   0    2.20    0.82
  -1 -13   0    3.25    0.83
   1 -13   0    3.39    0.87
  -1 -13   0    2.50    0.64
   1 -13   0    4.60    0.82
   1 -13   0    3.16    0.72
  -1 -13   0    4.43    0.85
  -1 -13  -1   59.12    3.14
   1 -13   1   64.97    3.18
   1 -13   1   64.94    3.17
   1 -13   1   67.76    3.89
   1 -13   1   67.40    3.88
  -1 -13  -1   68.49    3.84
   1 -13   1   62.92    3.12
  -1 -13  -1   62.86    3.13
   1 -13   1   71.55    3.28
   1 -13   2   35.43    2.31
  -1 -13  -2   37.88    2.37
   1 -13   2   39.39    2.44
   1 -13   2   39.67    2.45
  -1 -13  -2   33.52    2.19
   1  13   2   35.87    2.73
   1 -13   2   36.19    2.86
  -1 -13  -2   42.57    3.00
   1 -13   2   35.84    2.33
   1 -13   2   34.96    2.29
   1 -13   3   20.71    2.25
   1  13   3   22.75    2.28
   1 -13   3   22.80    2.35
  -1 -13  -3   27.74    2.48
  -1 -13  -3   25.31    1.93
   1 -13   3   28.54    2.03
   1 -13   3   28.32    2.13
   1 -13   3   21.90    1.87
   1 -13   3   24.70    1.96
   1  13   4   92.98    4.94
   1 -13   4  102.87    5.23
  -1 -13  -4  101.95    5.16
  -1 -13  -4   97.53    4.26
   1 -13   4  102.72    4.41
   1 -13   4  100.49    4.35
   1 -13   4  100.90    4.24
   1 -13   4   99.52    4.33
  -1 -13  -5    1.86    0.65
   1 -13   5    0.98    0.72
   1  13   5    0.59    0.77
  -1 -13  -5    0.29    0.57
   1 -13   5    0.90    0.74
  -1 -13  -5    1.04    0.50
   1 -13   5    1.46    0.61
   1 -13   5    1.52    0.64
  -1 -13  -6  333.58    9.92
   1 -13   6  365.31   10.28
  -1 -13  -6  338.63    9.81
   1 -13   6  309.73   11.21
   1  13   6  307.99   11.11
  -1 -13  -6  333.44   11.35
   1 -13   6  352.60   10.22
   1  13   7   19.06    1.92
   1 -13   7   15.29    1.77
   1 -13   7   18.90    1.88
  -1 -13  -7   17.68    1.71
   1  13   7   15.11    1.63
  -1 -13  -7   19.77    1.82
   1 -13   7   13.89    1.64
   1  13   8   34.33    2.59
   1 -13   8   41.94    2.83
  -1 -13  -8   40.67    2.61
   1  13   8   35.88    2.49
   1 -13   8   40.92    2.78
   1 -13   8   42.24    2.82
  -1 -13  -9    3.73    0.79
   1 -13   9    5.80    1.05
   1 -13   9    5.05    0.98
   1  13   9    4.72    0.95
  -1 -13 -10    1.26    0.48
   1 -13  10    1.49    0.67
   1  13  10    2.58    0.75
   1 -13  11    8.78    1.10
  -1 -13 -11    8.07    0.97
  -1 -13 -11    6.73    0.94
   1 -13  11    6.02    0.93
   1  13  11    7.19    0.98
   1 -13  12    4.44    0.68
  -1 -13 -12    4.70    0.68
   1 -13  12    4.33    0.68
   1 -13  12    3.47    0.64
  -1 -14  12    1.24    0.41
  -1  14  12    2.37    0.49
  -1 -14  11    0.57    0.47
  -1 -14  11    0.40    0.42
  -1  14  11    0.13    0.38
  -1 -14  10    1.53    0.66
  -1 -14  10    2.11    0.73
  -1  14  10    1.29    0.54
  -1  14  10    1.98    0.63
  -1 -14   9    4.16    0.92
  -1 -14   9    4.81    1.02
  -1 -14   9    6.70    1.20
  -1  14   9    3.97    0.92
  -1  14   9    7.29    1.13
  -1 -14   8    9.83    1.39
  -1 -14   8   10.63    1.45
  -1 -14   8   10.71    1.46
  -1  14   8    9.35    1.35
   1 -14  -8   11.38    1.34
  -1 -14   8   10.86    1.38
  -1  14   8    9.54    1.38
  -1 -14   7    0.21    0.52
  -1 -14   7    1.41    0.74
  -1 -14   7    0.21    0.48
  -1  14   7    1.04    0.65
   1 -14  -7   -0.19    0.38
  -1 -14   7    0.82    0.56
  -1 -14   6  205.61    7.22
  -1 -14   6  210.85    7.25
  -1 -14   6  211.12    7.05
  -1 -14   6  214.37    7.36
   1 -14  -6  206.75    7.14
  -1 -14   6  211.98    7.24
   1 -14  -5  641.71   16.15
  -1 -14   5  630.04   16.22
  -1 -14   5  645.54   16.22
  -1 -14   5  603.72   17.41
  -1 -14   5  604.66   17.35
  -1 -14   5  614.30   16.20
  -1 -14   5  617.41   16.08
  -1  14   5  584.60   17.66
   1 -14  -5  644.40   17.78
   1 -14  -5  620.14   17.56
  -1 -14   4   54.69    3.19
  -1  14   4   57.43    3.92
   1 -14  -4   57.75    3.88
   1 -14  -4   56.72    3.82
   1 -14  -4   56.87    3.13
  -1 -14   4   51.29    3.08
  -1 -14   4   51.20    3.06
  -1 -14   4   57.13    3.71
  -1 -14   4   51.61    3.64
  -1 -14   4   54.87    3.19
   1 -14  -4   59.98    3.11
  -1 -14   4   53.46    3.10
  -1 -14   3   33.88    2.41
   1 -14  -3   40.14    3.14
   1 -14  -3   33.66    2.89
   1 -14  -3   40.72    2.54
  -1 -14   3   35.60    2.48
  -1 -14   3   40.33    2.60
  -1 -14   3   37.14    2.94
  -1 -14   3   38.70    2.56
   1 -14  -3   32.58    2.25
  -1 -14   3   40.75    2.60
   1 -14  -2    8.51    1.47
   1 -14  -2    3.56    1.07
   1 -14  -2    8.99    1.14
  -1 -14   2    8.64    1.20
   1 -14  -2    6.70    1.05
  -1 -14   2    5.29    0.98
  -1 -14   2    5.33    1.11
  -1 -14   2    5.57    1.04
   1 -14  -2    5.86    0.97
  -1 -14   2    7.91    1.16
  -1 -14   1   29.95    2.19
   1 -14  -1   31.99    2.30
  -1 -14   1   31.10    2.24
   1 -14  -1   37.02    2.92
  -1 -14   1   31.52    2.66
   1 -14  -1   32.18    2.74
  -1 -14   1   34.65    2.36
   1 -14  -1   32.88    2.21
  -1 -14   1   32.46    2.25
   1 -14  -1   29.93    2.12
  -1 -14   1   33.77    2.27
   1 -14   0  111.04    4.55
   1 -14   0  120.67    4.83
  -1 -14   0  109.07    4.64
   1 -14   0  114.85    5.46
   1 -14   0  113.29    5.48
  -1 -14   0  121.16    5.50
   1 -14   0  113.31    4.57
   1 -14   0  115.63    4.64
  -1 -14   0  122.44    4.71
   1 -14   1    0.88    0.48
  -1 -14  -1    1.11    0.56
   1 -14   1    0.74    0.46
  -1 -14  -1    0.79    0.51
   1 -14   1   -0.27    0.63
   1 -14   1    0.52    0.43
   1 -14   1    2.40    0.68
  -1 -14  -1    0.69    0.42
   1 -14   1    0.52    0.37
  -1 -14  -2   11.15    1.27
   1 -14   2   11.87    1.37
   1 -14   2   13.22    1.83
  -1 -14  -2    9.74    1.54
   1 -14   2   10.62    1.34
   1 -14   2   13.60    1.51
   1 -14   2   11.76    1.40
  -1 -14  -2   16.31    1.60
   1 -14   2   12.97    1.47
   1 -14   3   11.25    1.38
  -1 -14  -3   11.84    1.36
   1 -14   3   12.39    1.46
   1 -14   3   11.61    1.39
  -1 -14  -3   10.28    1.29
   1 -14   3   12.23    1.45
   1 -14   3   11.64    1.76
   1  14   3    9.81    1.55
   1 -14   3    9.91    1.65
  -1 -14  -3   10.70    1.64
   1 -14   4   48.21    3.63
   1  14   4   53.85    3.75
  -1 -14  -4   47.52    3.57
  -1 -14  -4   51.89    3.00
   1 -14   4   48.35    2.90
   1 -14   4   55.44    3.15
   1 -14   4   52.08    3.05
   1 -14   4   52.57    3.08
   1 -14   5  699.94   19.35
   1  14   5  656.95   18.99
  -1 -14  -5  709.55   19.32
  -1 -14  -5  689.38   17.55
   1 -14   5  706.55   17.78
   1 -14   5  678.53   17.58
   1 -14   5  702.24   17.72
  -1 -14  -6  169.05    6.29
   1 -14   6  173.20    6.37
   1 -14   6  175.22    6.37
   1 -14   6  174.17    6.45
   1 -14   6  169.43    6.31
   1 -14   7    0.64    0.71
   1 -14   7    0.21    0.51
   1  14   7    0.43    0.64
   1  14   7    1.38    0.66
  -1 -14  -7    0.58    0.61
   1 -14   7    0.21    0.65
   1 -14   8    4.12    1.06
   1 -14   8    3.32    0.88
   1  14   8    2.29    0.83
   1  14   8    3.01    0.77
   1 -14   8    5.89    1.06
   1 -14   9    5.64    1.01
   1  14   9    5.98    1.04
   1 -14   9    6.97    1.13
   1 -14  10    2.01    0.62
   1  14  10    2.00    0.65
  -1 -14 -10    1.20    0.47
   1 -14  10    1.86    0.64
   1 -14  11    2.38    0.58
  -1 -14 -11    2.41    0.57
   1 -14  11    2.02    0.57
   1 -14  12    3.53    0.55
  -1 -14 -12    3.78    0.56
   1 -14  12    3.42    0.55
  -1 -14 -12    4.59    0.58
  -1 -15  11    1.68    0.53
  -1 -15  11    0.96    0.43
  -1  15  11    1.12    0.39
  -1 -15  10    0.46    0.46
  -1 -15  10    1.36    0.63
  -1  15  10    0.28    0.37
  -1  15  10    0.44    0.42
  -1 -15   9    0.65    0.57
  -1 -15   9    1.82    0.72
  -1 -15   9    1.79    0.70
  -1  15   9    0.34    0.37
  -1  15   9    1.39    0.57
  -1 -15   8   -0.19    0.62
  -1 -15   8    0.39    0.48
  -1  15   8    0.58    0.47
   1 -15  -8    0.35    0.34
  -1  15   8   -0.19    0.44
  -1 -15   8    0.19    0.33
  -1 -15   7    2.29    0.83
  -1 -15   7    0.99    0.69
  -1  15   7    1.23    0.59
   1 -15  -7    0.97    0.50
  -1 -15   7    0.81    0.56
  -1 -15   6  269.84    8.82
  -1 -15   6  278.84    8.95
   1 -15  -6  289.25    8.86
  -1 -15   6  280.91    8.86
  -1 -15   5   52.74    3.20
  -1 -15   5   53.87    3.21
  -1 -15   5   54.70    3.27
   1 -15  -5   62.17    3.37
  -1 -15   5   54.47    3.21
   1 -15  -4  209.84    7.11
  -1 -15   4  207.98    7.22
  -1 -15   4  205.44    7.13
  -1 -15   4  209.84    8.23
  -1 -15   4  205.32    7.22
  -1 -15   4  204.31    7.15
  -1 -15   4  212.14    7.29
   1 -15  -3   10.26    1.69
   1 -15  -3    9.34    1.60
   1 -15  -3    7.46    1.15
   1 -15  -3    7.74    1.15
  -1 -15   3    8.42    1.26
  -1 -15   3    8.78    1.33
  -1 -15   3    8.06    1.22
  -1 -15   3    9.77    1.57
   1 -15  -3   10.60    1.33
  -1 -15   3   11.07    1.46
  -1 -15   3    6.67    1.14
  -1 -15   2   22.19    1.96
   1 -15  -2   27.38    2.64
   1 -15  -2   26.72    2.62
   1 -15  -2   28.44    2.08
  -1 -15   2   23.88    2.08
   1 -15  -2   23.83    2.02
  -1 -15   2   25.92    2.46
   1 -15  -2   23.30    1.94
  -1 -15   2   21.01    1.92
  -1 -15   1    4.98    0.95
   1 -15  -1    7.28    1.17
  -1 -15   1    5.57    1.19
   1 -15  -1    6.17    1.28
   1 -15  -1    8.42    1.52
  -1 -15   1    7.78    1.22
   1 -15  -1    8.43    1.16
   1 -15  -1    6.59    1.07
  -1 -15   1    8.53    1.21
  -1 -15   0    3.33    0.80
   1 -15   0    4.17    0.86
   1 -15   0    2.94    0.96
  -1 -15   0    2.80    0.88
   1 -15   0    2.89    0.94
   1 -15   0    2.40    0.73
   1 -15   0    2.72    0.74
   1 -15   0    2.38    0.69
  -1 -15   0    1.47    0.55
   1 -15   1    1.52    0.62
   1 -15   1    1.80    0.67
  -1 -15  -1    2.20    0.70
   1 -15   1    1.49    0.73
  -1 -15  -1    1.71    0.74
   1 -15   1    0.94    0.61
   1 -15   1    1.48    0.62
  -1 -15  -1    2.22    0.70
   1 -15   1    0.75    0.54
   1 -15   1    3.77    0.88
   1 -15   2    3.65    0.86
   1 -15   2    0.59    0.48
   1 -15   2    0.91    0.64
  -1 -15  -2    1.46    0.67
   1 -15   2    0.96    0.63
   1 -15   2    1.20    0.55
   1 -15   2    2.10    0.70
  -1 -15  -2    1.32    0.63
  -1 -15  -2    1.26    0.52
   1 -15   3    4.05    0.96
   1 -15   3    3.73    1.08
   1 -15   3    3.41    1.04
  -1 -15  -3    5.41    1.20
   1 -15   3    2.79    0.79
  -1 -15  -3    5.04    0.95
   1 -15   3    2.51    0.75
   1 -15   3    2.65    0.75
  -1 -15  -3    2.84    0.74
   1 -15   4  171.73    6.50
   1 -15   4  174.87    6.51
  -1 -15  -4  181.55    6.54
   1 -15   4  178.39    6.42
   1 -15   4  192.87    6.73
  -1 -15  -4  187.57    6.56
   1 -15   5   35.42    2.57
   1 -15   5   39.02    2.55
   1 -15   5   35.93    2.57
   1 -15   5   32.13    2.47
  -1 -15  -5   28.84    2.27
  -1 -15  -6  141.24    5.65
   1 -15   6  152.63    5.99
   1 -15   6  145.36    5.80
   1 -15   6  155.31    5.83
   1 -15   7    2.20    0.69
   1 -15   7    1.66    0.78
   1  15   7    3.07    0.82
  -1 -15  -7    1.53    0.58
   1 -15   7    2.12    0.76
   1  15   7    1.25    0.60
   1 -15   7    2.20    0.78
   1 -15   8    0.97    0.63
   1 -15   8    0.39    0.41
   1  15   8    1.07    0.58
   1 -15   8    0.76    0.54
   1  15   8    0.39    0.51
   1 -15   8    0.80    0.52
   1 -15   9    1.23    0.53
   1 -15   9    2.20    0.75
   1  15   9    2.46    0.75
   1 -15   9    2.67    0.71
   1  15  10    1.47    0.58
   1 -15  10    2.07    0.62
   1 -15  10    1.04    0.51
   1 -15  11    0.11    0.28
  -1 -15 -11    0.41    0.28
   1 -15  11    0.44    0.30
  -1  16  11    4.75    0.61
  -1 -16  11    4.31    0.64
  -1 -16  11    4.08    0.63
  -1  16  10    5.07    0.79
  -1  16  10    5.87    0.84
  -1 -16  10    7.08    0.95
  -1 -16  10    5.51    0.85
  -1  16   9   -0.15    0.42
  -1  16   9    0.78    0.45
  -1 -16   9   -0.32    0.60
  -1 -16   9    0.46    0.48
  -1  16   8   18.58    1.71
   1 -16  -8   19.51    1.70
  -1 -16   8   21.46    1.81
  -1  16   8   20.98    1.82
  -1 -16   8   23.95    1.93
  -1 -16   7    3.79    0.90
   1 -16  -7    2.04    0.63
  -1  16   7    4.68    1.00
  -1 -16   7    4.47    0.94
  -1 -16   6   14.07    1.63
   1 -16  -6   11.42    1.46
  -1 -16   6   15.90    1.70
  -1 -16   5    9.52    1.41
  -1 -16   5   10.49    1.42
   1 -16  -5    8.83    1.23
  -1 -16   5    7.87    1.25
  -1 -16   4  121.68    5.29
   1 -16  -4  130.82    5.28
  -1 -16   4  143.90    5.53
  -1 -16   4  134.20    5.45
  -1 -16   4  129.39    5.41
   1 -16  -3    7.11    1.11
  -1 -16   3    7.70    1.26
   1 -16  -3    5.45    1.05
  -1 -16   3    8.57    1.32
   1 -16  -3    6.12    1.04
  -1 -16   3    8.69    1.28
  -1 -16   3    7.52    1.20
   1 -16  -2   11.52    1.38
   1 -16  -2   12.15    1.53
  -1 -16   2   14.41    1.59
  -1 -16   2   13.85    1.60
   1 -16  -2   13.65    1.49
  -1 -16   2   11.04    1.44
  -1 -16   2   11.94    1.48
   1 -16  -1    1.67    0.65
  -1 -16   1    2.64    0.81
   1 -16  -1    0.31    0.54
   1 -16  -1    0.31    0.70
  -1 -16   1    1.03    0.64
   1 -16  -1    0.38    0.43
   1 -16  -1    1.69    0.63
  -1 -16   1    1.37    0.59
   1 -16   0   65.17    3.44
  -1 -16   0   65.97    3.58
   1 -16   0   62.69    3.52
   1 -16   0   60.27    4.14
   1 -16   0   64.31    4.25
  -1 -16   0   71.70    3.70
   1 -16   0   59.06    3.31
   1 -16   0   66.85    3.49
  -1 -16   0   65.81    3.44
   1 -16   1   -0.20    0.39
   1 -16   1    0.42    0.45
   1 -16   1   -0.32    0.61
  -1 -16  -1   -0.61    0.64
   1 -16   1   -0.20    0.49
   1 -16   1    0.19    0.45
   1 -16   1    0.20    0.45
  -1 -16  -1    0.19    0.53
   1 -16   1    0.21    0.48
   1 -16   2    0.20    0.50
  -1 -16  -2    0.56    0.46
   1 -16   2   -0.20    0.43
   1 -16   2    0.42    0.55
  -1 -16  -2    0.20    0.38
   1 -16   2   -0.21    0.40
   1 -16   2   -0.21    0.41
   1 -16   3   -0.41    0.76
  -1 -16  -3   -0.20    0.42
   1 -16   3    0.21    0.52
   1 -16   3    0.20    0.43
   1 -16   3    0.21    0.41
   1 -16   3   -0.21    0.41
  -1 -16  -3    0.98    0.59
   1 -16   4  178.13    6.53
   1 -16   4  172.17    6.41
   1 -16   4  174.48    6.34
  -1 -16  -4  167.92    6.30
   1 -16   4  172.19    6.47
   1 -16   4  178.65    6.50
  -1 -16  -4  171.65    6.31
   1 -16   5   27.04    2.24
   1 -16   5   31.79    2.36
  -1 -16  -5   26.84    2.19
   1 -16   5   25.34    2.09
   1 -16   5   23.58    2.10
   1 -16   5   25.57    2.19
  -1 -16  -5   27.46    2.21
   1 -16   6   27.02    2.24
  -1 -16  -6   31.26    2.29
  -1 -16  -6   30.25    2.32
   1 -16   6   27.98    2.33
   1 -16   6   28.71    2.21
   1 -16   7    1.61    0.61
   1  16   7    2.37    0.82
   1  16   7    1.09    0.52
   1 -16   7    2.74    0.90
  -1 -16  -7    1.13    0.54
   1 -16   7    1.49    0.62
   1 -16   8   23.28    1.95
   1  16   8   21.60    1.86
   1  16   8   20.11    1.72
   1 -16   8   22.26    1.86
  -1 -16  -8   23.55    1.90
   1 -16   8   22.27    1.84
   1 -16   8   21.00    1.90
   1 -16   9    1.98    0.61
   1 -16   9    1.76    0.57
   1 -16   9    1.73    0.53
   1  16   9    2.17    0.65
  -1 -16  -9    2.19    0.61
   1 -16  10    2.25    0.51
  -1 -16 -10    2.77    0.60
   1 -16  10    3.20    0.65
   1 -16  11    3.99    0.59
   1 -16  11    6.25    0.71
  -1  17  10   18.98    1.30
  -1  17  10   22.22    1.43
  -1 -17  10   21.53    1.44
  -1 -17  10   19.92    1.34
  -1  17   9    0.39    0.36
  -1  17   9    0.13    0.36
  -1 -17   9   -0.14    0.43
  -1 -17   8    1.55    0.54
  -1  17   8    1.60    0.62
  -1  17   8    0.95    0.53
   1 -17  -8    2.08    0.55
  -1 -17   8    1.82    0.73
  -1 -17   8    1.00    0.60
  -1 -17   7   11.69    1.41
   1 -17  -7   19.44    1.70
  -1  17   7   15.78    1.59
  -1 -17   7   15.39    1.56
  -1  17   7   17.49    1.67
  -1 -17   7   15.70    1.67
  -1 -17   6    0.20    0.34
  -1 -17   6   -0.19    0.57
  -1 -17   5    0.62    0.54
   1 -17  -5    0.39    0.38
  -1 -17   5    0.19    0.56
  -1 -17   5   -0.20    0.55
  -1 -17   4    5.37    1.11
  -1 -17   4    6.44    1.22
   1 -17  -4    7.64    1.16
  -1 -17   4    7.91    1.25
  -1 -17   4    8.26    1.28
  -1 -17   3    1.05    0.71
   1 -17  -3    0.58    0.41
  -1 -17   3    1.26    0.60
  -1 -17   3    1.01    0.61
   1 -17  -3    0.41    0.50
  -1 -17   2    5.50    1.09
   1 -17  -2    4.92    0.96
  -1 -17   2    3.83    0.91
   1 -17  -2    6.53    1.15
  -1 -17   2    7.00    1.16
  -1 -17   2    5.07    1.10
   1 -17  -1   19.09    1.86
  -1 -17   1   17.08    1.76
  -1 -17   1   17.80    1.84
   1 -17  -1   18.02    1.82
   1 -17  -1   17.90    1.77
   1 -17  -1   16.66    1.69
  -1 -17   1   17.62    1.77
  -1 -17   0    0.64    0.64
   1 -17   0    1.00    0.65
   1 -17   0    0.22    0.49
   1 -17   0    0.40    0.42
   1 -17   0    0.20    0.42
   1 -17   0    0.43    0.33
   1 -17   1    4.47    1.02
   1 -17   1    4.74    1.01
  -1 -17  -1    7.12    1.14
   1 -17   1    4.67    0.94
   1 -17   1    5.66    1.07
   1 -17   2    7.81    1.29
  -1 -17  -2    7.87    1.17
   1 -17   2    6.68    1.19
  -1 -17  -2    5.56    1.04
   1 -17   2    5.73    1.03
   1 -17   2    5.42    1.02
   1 -17   2    6.28    1.16
   1 -17   3    2.90    0.90
  -1 -17  -3    2.34    0.74
  -1 -17  -3    1.59    0.65
   1 -17   3    2.24    0.77
   1 -17   3    3.00    0.87
   1 -17   3    2.74    0.84
   1 -17   3    2.56    0.79
   1 -17   4    4.95    1.08
  -1 -17  -4    6.92    1.16
   1 -17   4    5.55    1.04
  -1 -17  -4    5.54    1.04
   1 -17   4    6.11    1.13
   1 -17   4    5.98    1.08
   1 -17   4    4.43    0.97
   1 -17   5    0.20    0.66
  -1 -17  -5   -0.20    0.41
   1 -17   5   -0.21    0.48
   1 -17   5    0.39    0.48
  -1 -17  -5    0.19    0.44
   1 -17   5    0.41    0.58
   1 -17   6    1.55    0.73
  -1 -17  -6    2.03    0.68
   1 -17   6    3.18    0.81
   1  17   6    2.91    0.79
   1 -17   7   15.82    1.62
   1  17   7   16.17    1.62
   1  17   7   14.37    1.48
  -1 -17  -7   17.35    1.62
   1 -17   7   18.21    1.77
   1 -17   8    6.00    0.98
   1  17   8    7.76    1.07
   1  17   8    8.23    1.04
   1 -17   8    7.69    1.14
  -1 -17  -8    7.01    0.98
   1 -17   8    7.86    1.04
   1 -17   9    2.73    0.60
   1  17   9    2.36    0.63
   1 -17   9    1.60    0.49
  -1 -17  -9    1.83    0.50
   1 -17  10   16.32    1.20
  -1 -17 -10   19.29    1.26
   1 -17  10   16.67    1.24
  -1 -18   9   18.47    1.39
  -1  18   9   17.73    1.32
  -1  18   9   16.14    1.27
  -1 -18   8    0.77    0.49
  -1 -18   8    0.43    0.45
   1 -18  -8    0.77    0.43
  -1  18   8    1.76    0.58
  -1  18   8    0.14    0.37
  -1 -18   7    3.54    0.78
   1 -18  -7    2.60    0.64
  -1  18   7    4.12    0.82
  -1 -18   7    4.35    0.89
  -1  18   7    4.19    0.83
  -1 -18   7    4.90    0.87
  -1 -18   6    4.66    0.92
   1 -18  -6    4.28    0.85
  -1 -18   6    6.95    1.12
   1 -18  -5    2.55    0.69
  -1 -18   5    1.70    0.73
   1 -18  -4   15.27    1.58
  -1 -18   4   17.49    1.77
  -1 -18   3    0.21    0.50
   1 -18  -3    0.92    0.45
  -1 -18   3    0.41    0.50
  -1 -18   2   -0.21    0.65
  -1 -18   2   -0.20    0.43
  -1 -18   2   -0.39    0.57
   1 -18  -2    0.37    0.45
   1 -18  -2   -0.21    0.44
  -1 -18   2    0.20    0.34
   1 -18  -1   52.79    3.12
   1 -18  -1   39.94    2.68
  -1 -18   1   42.10    2.84
  -1 -18   1   47.55    2.93
   1 -18  -1   37.46    2.57
  -1 -18   1   43.43    2.80
   1 -18  -1   49.90    3.05
   1 -18  -1   41.86    2.68
  -1 -18   0    6.34    1.18
   1 -18   0    3.58    0.93
   1 -18   0    5.82    1.09
   1 -18   0    5.34    1.07
   1 -18   0    3.53    0.86
   1 -18   1   29.70    2.30
  -1 -18  -1   34.44    2.54
   1 -18   1   33.87    2.55
   1 -18   1   29.70    2.30
   1 -18   1   33.79    2.55
   1 -18   2    5.44    1.08
   1 -18   2    2.56    0.76
  -1 -18  -2    2.12    0.69
   1 -18   2    3.83    0.89
   1 -18   2    3.61    0.87
   1 -18   3    1.40    0.76
   1 -18   3    1.02    0.47
   1 -18   3    2.48    0.80
   1 -18   3    1.78    0.69
  -1 -18  -3    0.57    0.47
   1 -18   3    1.88    0.70
   1 -18   4    3.92    0.96
   1 -18   4    4.21    0.91
   1 -18   4    2.74    0.72
   1 -18   4    2.82    0.82
  -1 -18  -4    3.91    0.89
   1 -18   5    0.19    0.65
   1 -18   5    0.19    0.52
  -1 -18  -5    1.07    0.53
   1 -18   5   -0.18    0.38
   1 -18   5    0.39    0.41
   1 -18   6    3.32    0.90
   1  18   6    2.30    0.69
  -1 -18  -6    2.48    0.67
   1 -18   6    3.24    0.78
   1  18   6    4.20    0.90
   1 -18   7    9.06    1.21
   1  18   7    7.48    1.03
   1 -18   7    9.84    1.19
   1  18   7    6.59    0.99
  -1 -18  -7    8.53    1.08
   1 -18   8    7.26    0.97
   1  18   8    7.45    0.96
  -1 -18  -8    7.55    0.92
   1  18   9   26.74    1.61
   1 -18   9   26.56    1.63
  -1 -18  -9   27.46    1.58
  -1  19   9    1.75    0.37
  -1 -19   8    2.76    0.65
  -1 -19   8    2.54    0.59
  -1  19   8    3.15    0.60
   1 -19  -8    2.58    0.53
  -1  19   8    2.62    0.55
  -1 -19   7    0.13    0.43
  -1  19   7    0.40    0.33
   1 -19  -7    0.52    0.36
  -1 -19   7    0.28    0.42
  -1  19   7    0.82    0.43
  -1 -19   6    8.47    1.18
  -1  19   6    9.05    1.13
   1 -19  -6   10.60    1.19
  -1 -19   6    9.75    1.26
   1 -19  -5    0.16    0.31
  -1 -19   5    0.34    0.55
   1 -19  -4    1.86    0.62
  -1 -19   4    1.82    0.74
  -1 -19   3   -0.38    0.58
   1 -19  -3   -0.17    0.33
   1 -19  -3    0.19    0.40
  -1 -19   3   -0.19    0.49
  -1 -19   2    1.38    0.71
   1 -19  -2    2.56    0.78
  -1 -19   2    2.84    0.80
  -1 -19   1    1.20    0.63
   1 -19  -1    1.42    0.63
   1 -19  -1    1.41    0.76
   1 -19  -1    0.89    0.51
  -1 -19   0    0.81    0.63
   1 -19   0   -0.19    0.57
   1 -19   0    0.62    0.53
   1 -19   0   -0.19    0.46
  -1 -19   0    0.19    0.51
   1 -19   0    0.61    0.50
   1 -19   1    0.95    0.62
  -1 -19  -1   -0.20    0.52
   1 -19   1    0.20    0.40
   1 -19   1    0.20    0.47
   1 -19   1   -0.19    0.44
   1 -19   2    9.07    1.29
  -1 -19  -2   10.50    1.36
   1 -19   2    8.02    1.22
   1 -19   2   11.43    1.45
   1 -19   2    8.73    1.25
   1 -19   3    3.15    0.94
   1 -19   3    2.69    0.73
   1 -19   3    3.30    0.83
  -1 -19  -3    2.80    0.76
   1 -19   4    0.18    0.53
   1 -19   4   -0.18    0.38
  -1 -19  -4    0.17    0.48
   1 -19   4    0.55    0.45
   1 -19   5   -0.17    0.58
  -1 -19  -5    0.47    0.43
   1 -19   5    0.16    0.36
   1 -19   5   -0.17    0.39
   1 -19   6   14.78    1.43
   1  19   6   14.28    1.41
   1  19   6   15.39    1.40
  -1 -19  -6   14.60    1.37
   1 -19   6   14.17    1.41
   1 -19   7    0.52    0.49
   1  19   7    1.07    0.44
  -1 -19  -7    0.72    0.39
   1 -19   7    0.54    0.37
   1  19   7    0.65    0.44
  -1 -19  -8    6.18    0.75
   1 -19   8    5.44    0.74
   1  19   8    3.98    0.66
  -1 -20   8    3.96    0.61
  -1  20   8    3.42    0.52
  -1 -20   7    0.10    0.36
  -1 -20   7   -0.67    0.43
  -1 -20   7   -0.22    0.33
  -1  20   7    0.11    0.28
  -1  20   7    0.11    0.32
   1 -20  -7    0.10    0.24
  -1  20   6   17.63    1.46
  -1  20   6   17.20    1.44
   1 -20  -6   18.82    1.43
  -1 -20   6   19.38    1.47
   1 -20  -5    1.65    0.49
  -1 -20   5    0.57    0.51
   1 -20  -4   39.42    2.32
  -1 -20   4   41.28    2.48
   1 -20  -4   41.81    2.41
  -1 -20   3    1.02    0.68
   1 -20  -3    0.67    0.48
  -1 -20   2   12.45    1.43
  -1 -20   2   12.10    1.39
   1 -20  -2   14.29    1.50
  -1 -20   1    0.18    0.42
   1 -20  -1    0.18    0.42
   1 -20   0    1.87    0.69
  -1 -20   0   -0.18    0.48
   1 -20   0    0.94    0.54
   1 -20   0    0.93    0.53
  -1 -20  -1    2.19    0.74
   1 -20   1    3.42    0.87
   1 -20   1    2.42    0.70
   1 -20   1    2.96    0.85
  -1 -20  -2   11.76    1.43
   1 -20   2   11.62    1.35
   1 -20   2   10.80    1.35
   1 -20   2   11.39    1.37
   1 -20   3    2.28    0.73
  -1 -20  -3    3.42    0.83
   1 -20   3    1.53    0.63
   1 -20   3    1.38    0.62
  -1 -20  -4   37.54    2.34
   1 -20   4   40.52    2.40
   1 -20   4   40.74    2.38
   1 -20   4   38.42    2.38
  -1 -20  -4   37.91    2.27
  -1 -20  -5   -0.14    0.43
   1 -20   5    0.98    0.58
  -1 -20  -5    0.51    0.35
   1  20   5    0.28    0.43
  -1 -20  -6    9.78    1.08
   1 -20   6    9.56    1.06
   1  20   6    9.34    0.98
   1  20   6    8.26    0.97
   1 -20   7    2.11    0.53
  -1 -20  -7    1.53    0.45
   1  20   7    1.20    0.42
  -1 -21   6    4.60    0.69
  -1 -21   6    4.53    0.69
  -1  21   6    5.30    0.69
  -1 -21   6    5.83    0.79
  -1  21   6    4.90    0.70
  -1 -21   5    1.14    0.50
  -1  21   5    1.60    0.48
   1 -21  -5    1.83    0.46
  -1 -21   5    2.25    0.63
  -1 -21   4    3.13    0.73
   1 -21  -4    4.41    0.70
  -1 -21   4    6.28    0.98
   1 -21  -4    5.53    0.80
  -1 -21   3    3.86    0.81
   1 -21  -3    4.70    0.78
  -1 -21   2    0.61    0.53
   1 -21  -2    0.75    0.43
  -1 -21   1    1.26    0.59
   1 -21  -1    0.16    0.38
  -1 -21   0    1.43    0.58
   1 -21   0    1.60    0.59
  -1 -21  -1    1.25    0.51
   1 -21   1    0.58    0.53
   1 -21   1    0.64    0.42
   1 -21   1    1.11    0.50
  -1 -21  -2    0.91    0.46
   1 -21   2    0.14    0.44
   1 -21   2    0.15    0.33
   1 -21   2    0.15    0.40
   1 -21   3   15.91    1.42
  -1 -21  -3   15.47    1.40
   1 -21   3   12.16    1.26
   1 -21   3   12.89    1.32
   1 -21   4    5.97    0.88
  -1 -21  -4    6.15    0.89
   1 -21   4    6.59    0.87
   1 -21   5    1.10    0.50
  -1 -21  -5    0.11    0.33
   1  21   5    0.31    0.30
   1  21   5    0.21    0.31
   1 -21   6    4.20    0.65
  -1 -21  -6    4.25    0.62
   1  21   6    4.54    0.62
  -1 -22   5    2.20    0.49
  -1 -22   5    1.73    0.49
  -1  22   5    1.65    0.41
  -1  22   5    1.56    0.39
  -1  22   4    7.78    0.84
  -1 -22   4    8.28    0.94
  -1 -22   4    7.50    0.87
   1 -22  -3    1.38    0.43
  -1 -22   3    0.25    0.42
  -1 -22   3    0.22    0.40
  -1 -22   2    3.95    0.74
   1 -22  -2    2.00    0.56
  -1 -22   2    2.78    0.64
   1 -22  -1   13.68    1.25
  -1 -22   1   13.40    1.29
   1 -22   0    2.57    0.62
  -1 -22   0    2.05    0.61
   1 -22   1    6.51    0.88
  -1 -22  -1    7.71    0.99
   1 -22   2    2.33    0.58
   1 -22   2    2.97    0.62
  -1 -22  -2    2.54    0.62
   1 -22   3    0.10    0.36
  -1 -22  -3   -0.11    0.34
   1  22   4    6.52    0.73
  -1 -22  -4    7.81    0.85
   1 -22   4    8.06    0.83
  -1 -23   2    0.61    0.32
   1 -23  -1    0.54    0.32
  -1 -23   1    0.46    0.35
   1 -23   0   -0.19    0.24
  -1 -23   0   -0.09    0.34
   1 -23   1    2.14    0.47
  -1 -23  -1    2.68    0.53
  -1 -23  -2    0.43    0.32
  -2   0  15    0.10    0.23
  -2   0  15   -0.17    0.23
   2   0 -15   -0.08    0.29
  -2   0  14   71.90    3.33
  -2   0  14   73.71    3.15
  -2   0  13   -0.20    0.49
  -2   0  13    0.17    0.36
  -2   0  12    0.19    0.53
  -2   0  11    0.20    0.45
  -2   0  10  662.56   19.49
  -2   0  10  720.24   17.65
  -2   0   9    0.30    0.70
  -2   0   9   -0.17    0.47
   2   0  -9    0.28    0.55
  -2   0   8   42.45    2.77
  -2   0   8   40.07    2.34
   2   0  -8   42.71    3.08
  -2   0   8   44.42    3.18
  -2   0   7    0.34    0.37
  -2   0   7    0.45    0.44
   2   0  -7    0.21    0.52
  -2   0   7    0.61    0.55
  -2   0   6    5.00    0.95
  -2   0   6    6.14    1.07
  -2   0   6    7.29    0.97
  -2   0   5    0.16    0.41
  -2   0   5   -0.32    0.31
  -2   0   4   71.91    2.95
  -2   0   4   71.66    3.13
  -2   0   4   74.12    3.18
  -2   0   3   -0.12    0.35
  -2   0   3    0.42    0.32
  -2   0   3   -0.11    0.24
  -2   0   2   24.03    1.47
  -2   0   2   23.38    1.45
  -2   0   1    0.16    0.26
  -2   0   1    0.08    0.31
  -2   0   1    0.09    0.29
   2   0  -1   -0.06    0.20
  -2   0   0 9910.46  207.41
  -2   0   0 9999.00  207.12
   2   0   0 9921.78  207.06
   2   0   0 9888.93  207.08
  -2   0  -1    0.23    0.27
  -2   0  -1   -0.09    0.30
   2   0   1    0.36    0.25
   2   0   1    0.08    0.25
  -2   0  -1   -0.08    0.24
  -2   0  -2   63.49    2.56
  -2   0  -2   63.46    2.53
   2   0   2   64.50    2.52
   2   0   2   60.88    2.43
   2   0   3    0.09    0.23
  -2   0  -3    0.56    0.35
  -2   0  -3   -0.11    0.25
   2   0   3    0.42    0.31
   2   0   4  249.79    7.04
  -2   0  -4  255.28    7.36
  -2   0  -4  254.64    7.25
  -2   0  -4  266.22    7.40
   2   0   5   -0.14    0.29
  -2   0  -5    0.31    0.38
  -2   0  -5    0.14    0.28
  -2   0  -5    0.45    0.34
   2   0   6  310.92    9.11
  -2   0  -6  312.85    9.32
  -2   0  -6  305.14    9.02
  -2   0  -6  319.71    9.20
   2   0   7    0.20    0.40
  -2   0  -7   -0.22    0.38
   2   0   7    0.14    0.33
   2   0   8   59.32    3.58
   2   0   8   51.31    2.83
   2   0   8   55.55    2.93
  -2   0  -8   55.93    3.55
   2   0   9   -0.19    0.40
  -2   0  -9    0.29    0.44
   2   0   9   -0.26    0.51
   2   0   9   -0.28    0.34
   2   0  10  517.13   13.99
  -2   0 -11    0.21    0.47
   2   0  11    0.21    0.54
  -2   0 -12   73.02    3.66
   2   0  12   75.80    3.77
  -2   0 -13   -0.16    0.46
   2   0  13   -0.16    0.37
  -2   0 -14   27.14    1.70
   2   0  14   28.37    1.77
  -2   1  15    5.30    0.69
  -2  -1  15    6.98    0.81
  -2   1  15    6.18    0.69
   2  -1 -15    6.08    0.66
   2   1 -15    6.02    0.70
  -2   1  14    3.20    0.71
  -2   1  14    3.77    0.68
  -2  -1  14    3.90    0.70
   2  -1 -14    2.13    0.58
  -2   1  13    0.17    0.41
  -2  -1  13   -0.17    0.39
  -2  -1  13   -0.59    0.54
  -2   1  13    0.20    0.54
  -2  -1  12   31.03    2.29
  -2   1  12   33.14    2.38
  -2  -1  11  385.73   11.17
  -2   1  11  399.99   11.25
  -2  -1  10  302.79   11.17
  -2   1  10  327.47   11.49
  -2   1  10  320.80    9.58
  -2  -1  10  332.15    9.69
  -2  -1  10  332.35    9.86
  -2  -1   9   21.04    2.38
  -2   1   9   23.74    2.50
   2   1  -9   20.69    2.31
   2  -1  -9   26.95    2.59
  -2  -1   9   22.61    1.85
  -2   1   9   21.87    1.82
  -2  -1   9   19.56    1.80
  -2   1   9   18.48    1.98
  -2   1   8    1.86    0.73
  -2  -1   8    1.33    0.65
  -2   1   8    1.91    0.66
   2   1  -8    2.48    0.94
   2  -1  -8    2.24    0.81
  -2   1   8    1.33    0.52
  -2  -1   8    1.62    0.51
  -2  -1   8    2.48    0.67
  -2   1   7    0.18    0.27
  -2  -1   7    0.46    0.56
  -2   1   7    0.23    0.34
   2   1  -7   -0.21    0.52
   2  -1  -7   -0.21    0.41
  -2  -1   7   -0.20    0.38
  -2   1   7   -0.21    0.41
  -2   1   6   44.10    2.74
  -2  -1   6   44.97    2.69
  -2  -1   6   43.46    2.77
  -2   1   6   48.55    2.89
  -2   1   6   53.74    2.71
  -2   1   5   10.84    1.25
  -2  -1   5   13.93    1.37
  -2  -1   5   11.31    1.27
  -2   1   5   15.80    1.48
  -2  -1   5   12.03    1.09
  -2   1   4  332.73    9.07
  -2  -1   4  325.74    9.00
  -2  -1   4  339.85    8.72
  -2   1   4  329.37    8.73
  -2   1   4  328.22    9.07
  -2  -1   4  331.72    8.99
  -2   1   3  114.40    4.00
  -2  -1   3  121.51    4.09
  -2   1   3  119.20    4.14
  -2  -1   3  116.54    3.93
  -2  -1   3  115.90    4.06
   2  -1  -2   65.95    2.31
  -2   1   2   63.79    2.61
  -2  -1   2   60.87    2.53
  -2  -1   2   60.14    2.51
  -2   1   1 1796.84   36.50
  -2  -1   1 1743.12   36.48
  -2  -1   1 1656.05   36.58
  -2  -1   1 1699.30   36.45
  -2   1   1 1697.05   36.45
   2  -1  -1 1655.70   36.17
  -2   1   0  150.65    4.36
  -2  -1   0  153.96    4.38
  -2  -1   0  152.21    4.41
  -2  -1   0  151.01    4.19
  -2   1   0  144.88    4.13
  -2  -1   0  148.24    4.23
   2  -1   0  150.53    4.22
   2   1   0  148.68    3.99
   2  -1   0  152.93    4.26
  -2  -1  -1   69.85    2.49
  -2  -1  -1   70.65    2.29
  -2  -1  -1   62.96    2.51
   2   1   1   67.17    2.37
   2  -1   1   68.15    2.52
   2  -1   1   72.16    2.60
   2   1   1   71.56    2.58
  -2  -1  -1   72.64    2.61
  -2  -1  -2  629.20   14.83
  -2   1  -2  628.19   14.89
  -2   1  -2  647.04   14.84
  -2  -1  -2  638.69   14.85
   2   1   2  646.28   14.80
   2   1   2  632.93   14.67
   2  -1   2  655.48   14.84
   2  -1   2  655.80   14.83
   2  -1   3   20.16    1.32
  -2  -1  -3   22.66    1.50
  -2   1  -3   20.90    1.45
  -2  -1  -3   22.55    1.47
  -2   1  -3   22.61    1.44
   2  -1   3   19.46    1.39
   2   1   4   78.68    3.07
   2  -1   4   81.78    3.23
  -2  -1  -4   85.53    3.45
  -2   1  -4   92.76    3.53
  -2   1  -4   79.55    3.22
  -2  -1  -4   84.40    3.38
  -2   1  -4   76.90    3.29
  -2  -1  -4   80.07    3.33
   2   1   5   99.73    3.79
   2  -1   5   86.50    3.70
  -2  -1  -5   91.40    3.92
  -2   1  -5   99.53    4.03
  -2  -1  -5   99.31    3.93
  -2   1  -5   93.46    3.76
  -2  -1  -5   95.92    3.90
  -2   1  -5   95.00    3.86
   2   1   6   31.58    2.16
   2  -1   6   32.19    2.23
  -2   1  -6   33.79    2.36
  -2  -1  -6   36.45    2.45
  -2  -1  -6   34.17    2.28
  -2   1  -6   34.23    2.27
  -2   1  -7  117.99    5.09
  -2  -1  -7  122.35    5.17
   2  -1   7  107.83    4.83
   2   1   7  112.68    4.82
  -2  -1  -7  106.44    4.72
   2  -1   7  113.13    4.26
   2   1   7  113.27    4.24
   2  -1   8   27.69    2.43
   2  -1   8   27.21    1.99
  -2   1  -8   26.79    2.43
  -2  -1  -8   24.02    2.34
   2   1   8   25.42    2.32
   2  -1   8   22.61    2.25
   2  -1   8   29.95    2.10
   2   1   8   29.71    2.09
   2   1   8   30.93    2.08
   2  -1   9   54.93    3.07
   2   1   9   52.35    3.00
  -2   1  -9   49.40    3.55
  -2  -1  -9   54.72    3.77
   2  -1   9   52.92    3.57
   2  -1   9   59.50    3.82
   2   1   9   49.42    3.47
   2   1  10   31.99    2.42
   2  -1  10   27.77    2.24
  -2   1 -11  225.59    7.56
  -2  -1 -11  214.65    7.38
   2   1  11  224.36    7.56
   2  -1  11  213.47    7.45
  -2   1 -12   13.52    1.53
  -2  -1 -12   12.53    1.46
   2   1  12   14.30    1.58
   2  -1  12   14.52    1.57
  -2   1 -13   11.45    1.29
  -2  -1 -13    9.61    1.17
   2   1  13    9.39    1.20
   2  -1  13    7.62    1.11
  -2  -1 -14    9.20    0.96
  -2   1 -14   10.80    1.07
   2   1  14    9.95    1.04
   2   2 -15    1.49    0.38
  -2   2  15    1.79    0.39
  -2   2  15    2.05    0.47
  -2  -2  15    1.87    0.45
   2  -2 -14    0.37    0.42
  -2   2  14    0.15    0.31
  -2  -2  14   -0.15    0.41
  -2   2  14    0.64    0.37
  -2  -2  14   -0.13    0.35
  -2  -2  13    0.39    0.41
  -2   2  13    1.93    0.67
  -2   2  13    0.66    0.41
  -2  -2  13    1.00    0.46
  -2  -2  12    0.67    0.61
  -2   2  12    0.89    0.67
  -2  -2  12    1.00    0.62
  -2   2  12    0.95    0.50
  -2  -2  12    0.19    0.47
  -2  -2  11   44.21    2.93
  -2   2  11   45.77    2.86
  -2  -2  11   47.66    2.90
  -2   2  10  287.92   10.50
  -2  -2  10  287.92   10.55
  -2  -2  10  287.60    8.82
  -2   2  10  286.58    8.82
  -2  -2  10  282.28    9.00
  -2  -2   9   10.97    1.68
  -2   2   9    6.68    1.41
  -2   2   9    5.52    1.10
  -2   2   9    9.32    1.23
  -2  -2   9    9.77    1.22
   2   2  -9   11.05    1.70
   2  -2  -9   13.34    1.83
  -2  -2   9   12.11    1.45
  -2  -2   8    3.05    0.81
  -2   2   8    4.51    1.06
  -2  -2   8    4.53    1.11
  -2   2   8    5.27    1.01
  -2   2   8    4.21    0.76
  -2  -2   8    4.92    0.83
   2   2  -8    4.97    1.08
   2  -2  -8    3.98    1.02
  -2  -2   8    6.15    1.01
  -2   2   7   46.13    2.79
   2   2  -7   43.02    2.88
   2  -2  -7   42.44    2.86
  -2  -2   7   44.97    3.03
  -2   2   7   38.65    2.79
  -2   2   7   47.95    3.05
  -2  -2   6   19.49    1.79
  -2   2   6   20.18    1.83
  -2   2   6   19.81    1.84
  -2  -2   6   20.58    1.75
  -2  -2   5    0.16    0.34
  -2   2   5   -0.16    0.34
  -2  -2   5   -0.15    0.37
  -2   2   5   -0.17    0.49
  -2   2   4   72.30    3.12
  -2  -2   4   65.94    3.01
  -2  -2   4   70.13    2.86
  -2  -2   4   70.98    3.06
  -2   2   3  759.91   17.50
  -2  -2   3  750.39   17.47
   2  -2  -3  766.87   17.06
  -2  -2   3  750.81   17.31
  -2   2   3  728.39   17.59
  -2  -2   3  758.21   17.48
   2  -2  -2  527.91   12.15
  -2   2   2  514.50   12.55
  -2  -2   2  522.84   12.44
  -2  -2   2  524.81   12.47
  -2   2   1   99.35    3.29
  -2  -2   1  110.24    3.39
  -2   2   1  101.38    3.37
  -2  -2   1   98.93    3.40
  -2  -2   1  105.18    3.40
  -2  -2   1  100.31    3.01
   2  -2  -1  103.78    3.29
  -2   2   0 2321.61   48.94
  -2  -2   0 2338.11   49.04
  -2  -2   0 2306.77   49.24
   2  -2   0 2350.91   49.16
  -2   2   0 2294.10   49.13
  -2  -2   0 2312.15   49.15
  -2  -2   0 2332.03   49.06
   2  -2   0 2322.77   49.13
  -2  -2   0 2359.38   48.93
  -2  -2  -1  724.62   16.54
  -2  -2  -1  754.32   16.38
  -2  -2  -1  753.90   16.65
   2  -2   1  728.93   16.74
   2   2   1  738.99   16.31
   2  -2   1  727.40   16.73
   2  -2   1  743.61   16.64
   2   2   1  740.49   16.64
  -2  -2  -1  741.96   16.72
  -2   2  -2  118.98    4.04
  -2  -2  -2  124.27    3.98
   2  -2   2  123.58    4.02
   2   2   2  125.70    3.92
   2  -2   2  120.65    3.88
  -2  -2  -2  124.15    4.01
  -2   2  -3   20.29    1.45
  -2  -2  -3   20.85    1.45
  -2   2  -3   18.53    1.32
  -2  -2  -3   22.14    1.47
   2  -2   3   19.98    1.43
   2  -2   4   82.56    3.47
   2   2   4   84.59    3.15
   2  -2   4   85.82    3.44
  -2   2  -4   82.49    3.45
  -2  -2  -4   94.89    3.62
  -2   2  -4   91.36    3.42
  -2  -2  -4   84.17    3.47
  -2   2  -4   87.75    3.53
  -2  -2  -4   86.84    3.48
   2  -2   5   28.19    1.95
  -2  -2  -5   28.65    1.97
  -2   2  -5   28.43    1.98
  -2  -2  -5   31.04    2.07
  -2   2  -5   28.51    1.96
  -2  -2  -5   30.52    2.06
   2  -2   6    2.54    0.65
  -2  -2  -6    2.80    0.76
  -2   2  -6    3.72    0.82
  -2  -2  -6    1.96    0.60
  -2   2  -6    1.52    0.57
   2  -2   7    8.41    1.25
  -2  -2  -7    8.36    1.28
  -2   2  -7    9.00    1.30
   2   2   7    7.00    0.94
   2   2   7    8.37    1.07
   2  -2   7    9.83    1.13
  -2  -2  -8    2.11    0.62
  -2  -2  -8    2.81    0.89
  -2   2  -8    1.78    0.73
   2  -2   8    1.51    0.62
   2  -2   8    1.85    0.58
   2  -2   8    2.46    0.85
   2   2   8    2.79    0.70
   2   2   8    2.44    0.68
   2  -2   8    1.81    0.62
  -2   2  -9  130.31    6.10
  -2  -2  -9  130.71    6.07
   2  -2   9  137.65    6.23
   2  -2   9  127.53    5.90
   2  -2   9  135.14    5.25
   2   2   9  127.51    5.06
   2  -2  10  466.37   12.94
   2   2  10  470.04   12.93
   2   2  10  467.36   12.74
  -2   2 -10  466.55   12.98
   2  -2  11    8.72    1.28
   2   2  11    6.40    1.14
  -2  -2 -11    7.66    1.20
  -2   2 -11    8.14    1.28
   2   2  12    5.18    0.98
   2  -2  12    5.58    1.02
  -2  -2 -12    7.04    1.07
  -2   2 -12    5.79    1.07
   2   2  13    2.24    0.62
   2  -2  13    1.92    0.65
  -2   2 -13    2.09    0.61
  -2  -2 -13    1.92    0.58
   2   2  14    0.12    0.23
  -2   2 -14    0.12    0.29
  -2   3  15    2.40    0.42
   2  -3 -14   14.94    1.26
  -2   3  14   14.94    1.29
  -2  -3  14   14.23    1.35
  -2   3  14   15.71    1.40
  -2   3  13    4.57    0.85
  -2  -3  13    2.61    0.65
   2  -3 -13    4.90    0.89
  -2  -3  13    3.92    0.86
  -2   3  13    3.53    0.87
  -2  -3  13    4.27    0.89
  -2  -3  12   14.11    1.65
  -2   3  12   12.53    1.58
  -2  -3  12   11.91    1.43
  -2   3  12   13.24    1.48
  -2  -3  12   11.81    1.50
  -2   3  11    8.92    1.27
  -2  -3  11    6.33    1.08
  -2  -3  11    6.31    1.14
  -2   3  10   40.75    3.46
  -2  -3  10   43.96    3.54
  -2   3  10   43.17    3.26
  -2  -3  10   42.75    2.72
  -2   3  10   40.50    2.64
  -2  -3  10   44.04    2.91
  -2  -3   9   10.89    1.42
  -2  -3   9   13.68    1.89
  -2   3   9   13.30    1.90
  -2   3   9    7.26    1.31
  -2  -3   9   10.95    1.28
  -2   3   9    9.46    1.21
   2   3  -9   10.44    1.64
   2  -3  -9    7.92    1.49
  -2  -3   9    9.11    1.28
  -2  -3   8    7.08    1.14
  -2   3   8   12.80    1.69
  -2  -3   8    7.20    1.32
  -2   3   8    9.28    1.48
  -2  -3   8    9.68    1.18
  -2   3   8    6.74    1.17
  -2   3   8   11.60    1.51
  -2  -3   8    9.58    1.13
  -2   3   8    7.68    1.02
   2   3  -8    7.43    1.34
   2  -3  -8    8.68    1.41
  -2  -3   8   12.53    1.39
  -2   3   8    9.60    1.17
  -2   3   7   -0.20    0.34
  -2  -3   7    2.98    0.79
  -2   3   7    4.10    0.97
  -2   3   7   -0.23    0.60
   2   3  -7   -0.21    0.49
   2  -3  -7   -0.21    0.41
  -2  -3   6    7.37    1.13
  -2   3   6    9.25    1.27
  -2  -3   6    5.76    0.96
  -2   3   6    5.92    1.10
   2   3  -6    7.59    1.13
   2  -3  -6    8.87    1.20
  -2  -3   5   56.51    2.93
  -2   3   5   55.68    2.93
  -2   3   5   51.97    2.96
  -2  -3   5   58.55    2.88
  -2  -3   4    3.42    0.67
  -2   3   4    2.85    0.59
  -2  -3   4    3.18    0.65
  -2  -3   4    3.26    0.66
   2  -3  -3  118.41    3.89
  -2   3   3  112.44    4.01
  -2  -3   3  117.09    4.06
  -2  -3   3  117.66    3.97
  -2  -3   3  112.62    3.99
   2  -3  -2    1.30    0.39
  -2  -3   2    1.14    0.39
  -2  -3   2    1.54    0.45
  -2   3   1  127.06    3.91
  -2  -3   1  126.50    3.90
   2  -3  -1  127.78    4.01
  -2  -3   1  133.10    4.13
  -2  -3   1  133.67    4.07
  -2   3   0   70.20    2.54
  -2  -3   0   76.54    2.77
  -2  -3   0   69.39    2.61
   2  -3   0   76.79    2.79
  -2  -3   0   74.95    2.49
  -2   3   0   73.49    2.64
  -2  -3   0   78.06    2.69
  -2  -3   0   71.35    2.57
   2  -3   0   72.04    2.75
  -2  -3  -1  166.48    4.60
   2  -3   1  158.41    4.75
   2  -3   1  157.27    4.54
   2   3   1  157.81    4.55
  -2  -3  -1  156.47    4.52
   2  -3   1  152.61    4.71
  -2  -3  -1  154.62    4.60
   2  -3   2    1.74    0.42
   2   3   2    1.27    0.39
   2  -3   2    0.96    0.39
  -2  -3  -2    1.44    0.42
  -2  -3  -2    1.15    0.36
  -2  -3  -3  105.25    3.79
  -2   3  -3  102.99    3.83
  -2  -3  -3  107.94    3.81
   2  -3   3  107.03    3.86
   2   3   4    3.14    0.59
   2  -3   4    2.96    0.66
  -2   3  -4    3.51    0.62
  -2  -3  -4    2.89    0.63
  -2   3  -4    2.43    0.61
  -2  -3  -4    3.26    0.68
  -2  -3  -5   19.76    1.66
  -2   3  -5   20.22    1.64
  -2   3  -5   22.87    1.76
  -2  -3  -5   23.92    1.80
   2  -3   6   77.29    3.49
   2  -3   6   73.30    3.68
  -2  -3  -6   72.69    3.66
  -2   3  -6   82.42    3.84
  -2  -3  -6   78.85    3.77
   2  -3   7   71.30    3.84
   2  -3   7   73.61    3.30
  -2  -3  -7   72.36    3.87
  -2   3  -7   74.22    3.90
  -2  -3  -7   68.68    3.74
   2  -3   7   71.49    3.86
   2  -3   7   69.91    3.21
   2   3   7   70.38    3.19
   2  -3   7   70.78    3.20
   2   3   7   78.03    3.38
   2  -3   8    0.25    0.49
   2  -3   8   -0.17    0.45
  -2   3  -8   -0.51    0.44
  -2  -3  -8   -0.26    0.45
   2  -3   8   -0.26    0.32
   2  -3   8    0.17    0.35
   2   3   8   -0.17    0.41
   2   3   8    0.16    0.35
   2  -3   8   -0.16    0.43
   2  -3   9   83.73    4.63
  -2   3  -9   88.94    4.80
  -2  -3  -9   78.64    4.56
  -2  -3  -9   74.16    3.70
   2  -3   9   74.31    3.71
   2  -3   9   84.18    3.95
   2   3   9   85.46    3.95
   2  -3  10   60.63    3.39
   2   3  10   63.63    3.41
  -2   3 -10   54.32    3.23
   2   3  11    8.64    1.30
   2  -3  11    8.70    1.30
   2   3  11    9.99    1.35
  -2   3 -11    9.35    1.36
   2  -3  12    0.95    0.55
   2   3  12    1.32    0.61
   2   3  12    1.40    0.63
  -2   3 -12    1.53    0.62
   2   3  13    4.54    0.82
  -2   3 -13    3.94    0.78
   2   3  14    3.48    0.62
  -2   3 -14    3.05    0.58
  -2   4  14    5.57    0.85
  -2  -4  14    5.73    0.86
   2  -4 -14    6.06    0.82
  -2  -4  14    5.83    0.84
  -2   4  14    5.02    0.75
  -2  -4  13    1.95    0.65
  -2   4  13    2.46    0.73
   2  -4 -13    2.90    0.74
  -2  -4  13    1.37    0.56
  -2   4  13    2.23    0.63
  -2  -4  13    1.75    0.55
  -2  -4  12    0.63    0.48
  -2   4  12    0.83    0.57
  -2   4  12    0.19    0.43
  -2  -4  12    0.56    0.40
   2  -4 -12   -0.18    0.59
  -2  -4  11   17.68    1.84
  -2  -4  11   13.62    1.55
  -2   4  11   13.88    1.55
  -2   4  10   23.82    2.44
  -2  -4  10   27.53    2.15
  -2   4  10   26.02    2.10
  -2  -4  10   23.39    2.15
  -2   4   9   31.47    2.23
  -2  -4   9   34.67    2.34
   2   4  -9   35.58    2.94
   2  -4  -9   35.68    2.94
  -2  -4   9   35.85    2.53
  -2   4   9   30.74    2.66
  -2   4   9   33.73    2.80
  -2   4   9   26.34    2.63
  -2  -4   9   30.46    2.82
  -2  -4   9   31.55    2.41
  -2   4   8   17.55    1.59
  -2  -4   8   19.20    1.63
   2   4  -8   20.01    2.07
   2  -4  -8   23.78    2.25
  -2  -4   8   20.41    1.69
  -2   4   8   24.99    2.25
  -2  -4   8   18.36    2.08
  -2   4   8   20.07    2.15
  -2  -4   8   19.31    1.79
  -2   4   8   17.19    1.66
  -2   4   8   23.68    2.33
  -2  -4   8   21.50    1.79
  -2  -4   8   22.14    1.89
  -2   4   7    7.05    1.25
  -2  -4   7    7.11    1.03
  -2  -4   7    4.58    0.98
  -2   4   7    8.64    1.31
  -2   4   7    6.13    1.06
   2   4  -7    6.63    1.17
   2  -4  -7    6.22    1.15
  -2   4   7    5.41    0.89
  -2  -4   7    6.37    0.97
   2   4  -6   95.23    4.18
   2  -4  -6  100.92    4.28
  -2   4   6   88.48    4.38
  -2  -4   6   92.52    4.03
  -2   4   6   90.48    4.19
  -2  -4   6   94.72    4.27
  -2  -4   5   46.30    2.58
  -2   4   5   47.07    2.66
  -2  -4   5   47.30    2.66
  -2   4   5   47.85    2.75
  -2  -4   5   52.47    2.61
  -2  -4   4   73.60    3.03
  -2  -4   4   69.96    3.11
  -2   4   4   71.04    3.15
  -2  -4   4   69.98    3.14
  -2   4   4   68.05    3.21
  -2  -4   4   69.64    3.02
   2  -4  -3  152.40    4.82
  -2   4   3  144.17    4.97
  -2  -4   3  149.46    4.79
  -2  -4   3  151.59    4.89
  -2  -4   2    0.33    0.34
  -2  -4   2    0.32    0.32
   2  -4  -2   -0.11    0.26
  -2   4   1  368.48    9.25
  -2  -4   1  380.76    9.30
   2  -4  -1  389.79    9.63
   2  -4  -1  384.15    9.27
  -2  -4   1  389.72    9.61
  -2  -4   1  387.45    9.57
  -2  -4   0  218.30    5.89
  -2  -4   0  205.09    5.80
   2  -4   0  211.36    5.99
  -2   4   0  211.65    5.69
  -2  -4   0  212.73    5.71
  -2  -4   0  214.21    5.65
   2  -4   0  208.96    5.97
   2  -4   0  207.24    5.59
  -2  -4  -1   13.60    1.05
   2  -4   1   16.70    1.24
   2  -4   1   15.72    1.08
   2  -4   1   13.44    1.00
   2   4   1   16.35    1.09
  -2  -4  -1   17.50    1.13
   2  -4   1   16.60    1.25
  -2  -4  -1   15.85    1.14
  -2  -4  -2  121.63    3.90
   2  -4   2  112.21    3.99
  -2   4  -3   51.06    2.51
  -2  -4  -3   52.72    2.48
   2   4   3   52.87    2.44
   2  -4   3   48.48    2.49
   2  -4   3   48.79    2.29
  -2  -4  -3   53.24    2.52
  -2   4  -4  130.06    4.63
   2  -4   4  128.38    4.73
   2   4   4  135.63    4.53
  -2  -4  -4  125.05    4.62
  -2  -4  -5   67.80    3.16
  -2   4  -5   63.50    3.14
  -2  -4  -5   65.46    3.18
  -2   4  -5   64.41    3.10
  -2  -4  -5   61.89    3.19
   2  -4   6   56.06    2.97
  -2  -4  -6   50.66    3.04
  -2   4  -6   49.78    2.93
  -2  -4  -6   54.23    3.06
   2  -4   6   56.28    3.15
   2  -4   7   20.86    2.03
   2  -4   7   19.58    1.61
   2   4   7   19.18    1.62
  -2   4  -7   19.41    1.90
  -2  -4  -7   17.53    1.87
  -2  -4  -7   20.32    1.97
   2  -4   7   19.14    1.61
   2  -4   7   15.64    1.44
   2   4   7   20.66    1.67
   2  -4   8    6.46    1.26
  -2   4  -8    6.87    1.27
  -2  -4  -8    6.14    1.22
  -2  -4  -8    5.35    1.09
   2  -4   8    6.78    1.03
   2   4   8    7.88    1.13
   2  -4   8    7.07    1.04
   2   4   8    6.51    1.00
   2  -4   8    7.02    1.05
   2  -4   9    0.29    0.43
  -2  -4  -9   -0.19    0.41
  -2   4  -9   -0.19    0.48
  -2  -4  -9    0.29    0.50
  -2  -4  -9    0.28    0.35
   2  -4   9    0.19    0.37
   2   4   9    0.19    0.50
   2  -4   9    0.78    0.54
  -2  -4 -10    7.82    1.19
  -2   4 -10    7.65    1.24
   2  -4  10    6.48    1.15
   2   4  10    7.72    1.22
   2  -4  10    7.05    1.16
  -2  -4 -11    0.58    0.48
  -2   4 -11    1.02    0.64
   2  -4  11    1.58    0.64
   2  -4  11    2.68    0.78
   2   4  11    2.04    0.71
   2   4  11    1.80    0.69
   2   4  12   -0.19    0.43
   2   4  12    0.18    0.46
   2  -4  12    0.18    0.51
  -2   4 -12    0.56    0.51
   2   4  13   16.22    1.47
  -2   4 -13   14.57    1.40
   2   4  14    0.11    0.29
  -2   4 -14   -0.11    0.23
  -2   5  14    0.11    0.24
  -2  -5  14   -0.12    0.35
  -2   5  13    4.46    0.81
   2  -5 -13    4.80    0.89
  -2  -5  13    5.43    0.96
  -2  -5  13    5.57    0.94
  -2   5  12    2.94    0.78
  -2  -5  12    3.85    0.83
   2  -5 -12    4.61    0.96
  -2  -5  12    3.07    0.86
  -2  -5  12    3.57    0.90
  -2   5  11   -0.20    0.42
  -2  -5  11   -0.20    0.42
   2  -5 -11    0.19    0.61
  -2  -5  11   -0.21    0.53
  -2  -5  11   -0.22    0.61
  -2  -5  10    5.59    1.22
  -2  -5  10    7.58    1.18
  -2   5  10    6.28    1.07
  -2  -5  10    7.11    1.26
  -2  -5   9   37.00    2.56
  -2  -5   9   38.65    2.69
  -2   5   9   41.13    2.60
  -2  -5   9   40.64    2.56
  -2  -5   9   37.78    2.65
  -2   5   9   44.30    3.26
  -2   5   9   40.10    3.13
  -2  -5   8    6.86    1.09
  -2   5   8    2.26    0.82
  -2  -5   8    5.29    1.05
  -2   5   8    3.92    1.00
  -2  -5   8    6.76    0.99
  -2   5   8    4.41    0.84
  -2  -5   8    4.83    0.85
  -2  -5   8    3.01    0.75
  -2   5   8    4.80    0.93
  -2   5   7    9.85    1.37
  -2  -5   7   12.05    1.17
  -2  -5   7    9.69    1.22
  -2   5   7   10.02    1.51
  -2  -5   7    9.63    1.21
  -2  -5   7   13.07    1.27
  -2   5   7   11.36    1.26
  -2  -5   7   10.07    1.23
  -2  -5   6  124.57    4.91
   2  -5  -6  133.55    5.12
  -2  -5   6  123.57    4.89
  -2  -5   6  127.86    5.18
  -2   5   6  135.79    5.42
  -2  -5   5   25.80    1.90
  -2  -5   5   27.61    2.00
  -2   5   5   30.80    2.23
  -2  -5   5   24.76    1.86
  -2  -5   4   47.51    2.52
  -2  -5   4   46.21    2.40
  -2  -5   4   49.43    2.54
  -2   5   4   46.70    2.65
  -2  -5   4   49.35    2.53
  -2  -5   3  351.33    9.39
  -2  -5   3  347.94    9.42
   2  -5  -3  354.00    9.48
  -2  -5   3  368.56    9.40
  -2  -5   3  354.45    9.46
  -2   5   3  350.23    9.60
  -2  -5   2  165.13    5.18
   2  -5  -2  171.64    5.29
  -2  -5   2  162.78    5.15
  -2  -5   2  174.73    5.30
  -2   5   2  163.10    5.32
  -2  -5   1  172.53    5.26
  -2  -5   1  190.13    5.47
  -2  -5   1  180.58    5.41
  -2  -5   1  175.21    5.02
   2  -5  -1  177.67    5.21
   2  -5  -1  185.10    5.52
  -2  -5   0   31.43    1.72
   2  -5   0   28.00    1.47
  -2  -5   0   28.51    1.60
   2  -5   0   28.27    1.58
  -2  -5  -1   81.61    2.98
   2  -5   1   74.30    3.06
   2  -5   1   79.01    2.78
   2  -5   1   82.32    2.97
   2  -5   1   78.31    3.16
  -2  -5  -1   73.83    2.88
   2  -5   2    1.00    0.45
  -2  -5  -2    1.56    0.42
   2  -5   2    1.39    0.48
  -2  -5  -3  163.81    5.37
  -2   5  -3  166.00    5.48
  -2  -5  -3  162.91    5.38
   2  -5   3  173.55    5.58
   2  -5   3  172.56    5.35
   2   5   3  180.47    5.47
   2  -5   4    1.73    0.56
  -2  -5  -4    1.60    0.54
   2   5   4    1.25    0.42
   2  -5   4    0.78    0.38
   2  -5   4    0.71    0.43
  -2  -5  -4    1.53    0.50
  -2   5  -4    2.02    0.59
  -2  -5  -5   15.73    1.55
   2  -5   5   17.26    1.54
   2  -5   5   16.57    1.53
   2  -5   5   14.97    1.53
  -2  -5  -5   14.75    1.44
   2  -5   5   14.93    1.50
   2   5   5   16.74    1.50
   2  -5   6   52.69    2.98
  -2  -5  -6   51.10    3.08
  -2  -5  -6   50.57    2.99
   2  -5   6   55.37    3.16
   2  -5   7    4.68    1.02
  -2   5  -7    7.20    1.01
  -2  -5  -7    4.26    0.92
   2  -5   7    5.47    0.95
   2   5   7    4.81    0.86
   2   5   7    5.12    0.89
   2  -5   7    6.36    0.95
   2  -5   8    3.45    1.01
  -2   5  -8    4.79    0.89
   2  -5   8    4.53    0.89
  -2  -5  -8    4.25    1.03
   2   5   8    4.34    0.92
   2  -5   8    4.69    0.90
   2  -5   9   37.86    3.15
  -2   5  -9   42.35    2.71
   2  -5   9   42.19    2.74
   2   5   9   41.13    2.72
   2  -5   9   41.34    2.71
  -2   5 -10   15.96    1.69
  -2  -5 -10   14.39    1.65
   2  -5  10   14.12    1.61
   2   5  10   12.85    1.54
   2  -5  10   10.63    1.46
  -2  -5 -11    8.87    1.26
  -2   5 -11    9.41    1.32
   2  -5  11    8.42    1.23
   2   5  11    7.64    1.18
   2  -5  11    7.14    1.17
  -2   5 -12   15.58    1.57
  -2  -5 -12   14.38    1.49
   2   5  12   16.55    1.61
   2  -5  12   11.68    1.41
   2   5  12   13.20    1.46
  -2   5 -13    1.29    0.47
   2   5  13    1.53    0.53
   2  -5  13    0.57    0.41
   2   5  13    0.44    0.36
  -2   5 -14   -0.20    0.26
   2   5  14    0.20    0.25
  -2  -6  14    0.12    0.34
  -2   6  14    0.11    0.22
   2  -6 -13    4.78    0.84
  -2  -6  13    6.10    1.02
  -2   6  13    4.26    0.77
   2  -6 -12    0.17    0.53
  -2  -6  12    0.40    0.52
  -2   6  12    0.36    0.38
   2  -6 -11   11.06    1.43
  -2  -6  11   12.66    1.60
  -2   6  11   10.00    1.34
  -2  -6  11   11.30    1.39
  -2  -6  10   18.00    1.94
  -2  -6  10   12.27    1.53
  -2   6  10   17.22    1.73
  -2  -6  10   15.28    1.64
   2  -6 -10   15.59    1.70
  -2  -6  10   14.15    1.70
  -2  -6   9   56.81    3.33
  -2  -6   9   57.54    3.35
  -2   6   9   64.55    3.34
  -2  -6   9   60.78    3.25
  -2   6   9   63.27    3.99
  -2   6   9   63.72    4.04
   2  -6  -9   68.14    3.44
  -2  -6   9   61.60    3.48
  -2   6   8    5.42    0.93
  -2  -6   8    5.67    0.93
  -2  -6   8    8.59    1.12
  -2   6   8    4.83    1.09
  -2  -6   8    5.03    0.97
  -2  -6   8    6.24    1.05
  -2  -6   8    5.12    1.02
  -2   6   8    8.65    1.51
  -2  -6   8    6.99    1.16
  -2  -6   7    2.72    0.74
  -2  -6   7    2.18    0.70
  -2   6   7    1.65    0.54
  -2  -6   7    2.05    0.66
  -2  -6   7    2.80    0.67
  -2   6   7    2.47    0.76
  -2  -6   7    1.68    0.53
  -2   6   7    2.99    0.89
  -2  -6   7    2.55    0.77
  -2   6   6    0.22    0.52
  -2  -6   6    0.19    0.33
  -2  -6   5   21.02    1.76
  -2   6   5   21.26    1.94
  -2  -6   5   19.15    1.68
  -2  -6   4  144.68    5.25
  -2  -6   4  145.89    5.24
   2  -6  -4  151.01    5.36
  -2  -6   4  157.93    5.18
  -2  -6   4  151.92    5.26
  -2   6   4  156.94    5.60
  -2  -6   3   22.37    1.64
  -2  -6   3   19.96    1.57
   2  -6  -3   22.15    1.67
  -2  -6   3   21.65    1.61
  -2  -6   3   21.50    1.64
  -2   6   3   23.08    1.79
  -2  -6   2   34.53    2.01
   2  -6  -2   36.22    2.11
  -2  -6   2   40.29    2.14
  -2  -6   2   36.25    2.08
  -2   6   2   34.22    2.12
  -2  -6   1   82.14    3.22
   2  -6  -1   83.51    3.41
  -2  -6   1   87.70    3.35
  -2  -6   1   89.68    3.11
  -2   6   1   76.95    3.26
   2  -6  -1   88.21    3.29
  -2  -6   0    1.12    0.34
  -2  -6   0    2.05    0.52
  -2  -6   0    1.15    0.38
   2  -6   0    2.09    0.49
   2  -6   0    1.02    0.46
  -2  -6  -1    6.87    0.82
   2  -6   1    5.69    0.76
  -2  -6  -1    4.79    0.75
   2  -6   1    4.64    0.75
   2  -6   1    4.39    0.68
  -2  -6  -1    4.78    0.66
   2  -6   1    3.77    0.69
  -2  -6  -2   40.63    2.15
   2  -6   2   40.39    2.29
   2   6   2   43.05    2.27
   2  -6   2   45.01    2.40
  -2  -6  -2   47.29    2.36
   2  -6   2   42.08    2.20
  -2  -6  -3    0.28    0.30
  -2  -6  -3    0.28    0.35
   2   6   3    0.14    0.27
   2  -6   3    0.30    0.36
   2  -6   3    0.14    0.27
   2  -6   3   -0.12    0.32
  -2  -6  -4   57.43    2.92
   2  -6   4   59.43    3.01
   2  -6   4   56.38    2.90
   2  -6   4   54.50    2.79
   2   6   4   55.02    2.84
  -2  -6  -4   55.38    2.92
   2  -6   4   50.87    2.77
  -2  -6  -5    9.44    1.26
   2  -6   5   11.96    1.38
   2  -6   5   11.18    1.38
   2  -6   5   12.03    1.38
  -2  -6  -5   12.42    1.38
   2   6   5   13.79    1.43
   2  -6   5   11.95    1.40
   2   6   6    9.32    1.12
   2  -6   6    9.80    1.29
   2  -6   6    7.62    1.01
  -2  -6  -6    9.37    1.35
   2  -6   6    9.90    1.14
  -2  -6  -6    9.98    1.28
   2  -6   6    9.37    1.33
   2  -6   6    6.94    1.17
   2  -6   7   -0.24    0.47
   2  -6   7    0.50    0.41
   2   6   7    0.33    0.35
  -2   6  -7    0.32    0.31
   2  -6   7    0.22    0.33
   2  -6   7   -0.17    0.45
  -2  -6  -7    0.50    0.43
   2  -6   7    0.17    0.39
   2   6   7    1.17    0.60
   2  -6   7    0.50    0.48
   2  -6   8   27.80    2.57
   2   6   8   26.11    2.12
   2  -6   8   26.83    2.12
  -2   6  -8   31.97    2.24
  -2  -6  -8   31.59    2.74
   2  -6   8   25.27    2.06
   2   6   8   29.34    2.19
   2  -6   8   28.97    2.18
   2  -6   9   -0.30    0.51
  -2   6  -9    2.14    0.71
  -2  -6  -9    0.90    0.63
   2  -6   9    1.23    0.62
   2   6   9    1.42    0.63
   2  -6   9    0.98    0.57
   2  -6   9    0.81    0.46
  -2   6 -10   52.59    3.08
  -2  -6 -10   49.09    3.04
   2   6  10   54.76    3.23
  -2  -6 -11    5.15    0.98
  -2   6 -11    4.83    0.97
   2  -6  11    3.82    0.90
   2   6  11    5.43    1.09
   2   6  12    0.70    0.50
   2   6  12    1.76    0.63
   2  -6  12    2.02    0.66
  -2  -6 -12    0.17    0.42
  -2   6 -12    0.85    0.49
   2   6  13    4.67    0.80
  -2   6 -13    5.83    0.83
  -2  -6 -13    4.61    0.75
   2   6  13    4.74    0.80
   2  -6  13    4.62    0.80
  -2  -6 -14    2.22    0.45
  -2   6 -14    1.64    0.40
   2   6  14    1.53    0.40
   2   6  14    2.20    0.44
  -2  -7  14    1.85    0.50
  -2   7  14    3.36    0.55
   2  -7 -13    0.13    0.44
  -2  -7  13   -0.16    0.47
  -2   7  13   -0.14    0.27
   2  -7 -12    3.26    0.79
  -2  -7  12    3.52    0.88
  -2   7  12    2.07    0.64
  -2  -7  11    7.41    1.19
  -2  -7  11    8.19    1.38
   2  -7 -11   10.05    1.34
  -2  -7  11   10.51    1.52
  -2   7  11   11.22    1.38
  -2  -7  10   20.79    1.99
  -2  -7  10   22.68    2.11
  -2   7  10   20.27    1.90
  -2  -7  10   24.79    2.07
   2  -7 -10   29.92    2.26
  -2  -7  10   26.33    2.27
  -2  -7   9    0.64    0.49
  -2  -7   9    1.06    0.78
  -2  -7   9    1.13    0.57
  -2   7   9    1.53    0.66
  -2   7   9    1.78    0.77
  -2   7   9    1.15    0.71
   2  -7  -9    2.84    0.84
  -2  -7   9    2.38    0.75
  -2  -7   8    8.27    1.19
  -2   7   8    6.68    1.04
  -2  -7   8    5.54    0.92
  -2  -7   8    5.75    1.05
  -2   7   8    5.95    1.47
  -2  -7   8    5.68    1.13
  -2  -7   8    4.59    0.90
  -2   7   8    7.64    1.36
   2  -7  -8    5.30    0.95
  -2  -7   8    5.56    1.05
  -2  -7   7   48.27    2.61
  -2   7   7   48.53    3.35
  -2   7   7   42.26    2.47
  -2  -7   7   49.53    2.62
  -2  -7   7   44.79    2.44
  -2   7   7   43.49    3.02
  -2  -7   7   35.72    2.71
  -2  -7   7   39.22    2.55
   2  -7  -7   43.27    2.53
  -2  -7   7   41.11    2.60
  -2  -7   7   42.52    2.65
  -2   7   6    3.14    0.89
  -2  -7   6    2.88    0.71
  -2  -7   6    3.24    0.72
  -2  -7   6    3.92    0.84
  -2  -7   6    3.33    0.74
  -2  -7   6    2.69    0.61
   2  -7  -6    2.15    0.62
  -2  -7   6    4.39    0.83
  -2  -7   5    2.81    0.68
  -2   7   5    3.04    0.80
  -2  -7   5    3.75    0.78
  -2  -7   5    3.93    0.81
  -2  -7   4   25.03    1.92
  -2  -7   4   20.35    1.74
   2  -7  -4   26.50    2.01
  -2  -7   4   24.28    1.81
  -2  -7   4   22.47    1.78
  -2   7   4   20.52    1.88
  -2  -7   3    1.86    0.55
  -2  -7   3    0.31    0.40
   2  -7  -3    1.29    0.54
  -2  -7   3    0.58    0.36
  -2   7   3    0.69    0.52
  -2  -7   2    2.13    0.56
  -2  -7   2    2.09    0.55
   2  -7  -2    1.50    0.49
  -2  -7   2    1.38    0.54
  -2   7   2    1.99    0.72
   2  -7  -2    1.38    0.48
  -2  -7   1   22.19    1.58
  -2  -7   1   23.45    1.66
  -2   7   1   22.15    1.68
   2  -7  -1   22.13    1.60
  -2  -7   0   36.48    1.99
   2  -7   0   41.95    2.37
  -2  -7   0   43.40    2.18
   2  -7   0   41.60    2.23
   2  -7   1   37.92    2.25
   2   7   1   40.73    2.22
  -2  -7  -1   39.43    2.16
   2  -7   1   35.41    2.16
   2  -7   1   38.81    2.18
   2  -7   1   38.80    2.13
  -2  -7  -2   67.21    2.98
   2  -7   2   70.15    3.25
  -2  -7  -2   70.91    3.19
   2  -7   2   71.60    3.23
   2  -7   2   68.22    3.09
   2   7   2   74.34    3.24
  -2  -7  -3   22.07    1.71
   2  -7   3   20.22    1.69
   2  -7   3   21.92    1.73
   2   7   3   20.46    1.67
   2  -7   3   20.59    1.66
  -2  -7  -3   20.15    1.64
  -2  -7  -4   28.31    2.07
   2  -7   4   30.22    2.06
   2  -7   4   30.73    2.17
   2  -7   4   28.07    2.09
   2   7   4   32.61    2.21
   2  -7   4   30.58    2.14
  -2  -7  -4   26.60    2.01
  -2  -7  -5    0.40    0.35
  -2  -7  -5    0.37    0.40
   2   7   5    0.19    0.41
   2  -7   5   -0.20    0.34
   2  -7   5    0.40    0.42
   2  -7   5    0.19    0.36
   2  -7   5    0.19    0.41
   2   7   6    8.66    1.11
   2  -7   6   11.01    1.42
  -2  -7  -6    7.12    1.21
   2  -7   6    9.11    1.14
   2  -7   6   10.15    1.21
   2   7   6   11.73    1.48
  -2  -7  -6   10.35    1.37
   2  -7   6   14.46    1.66
   2  -7   6   11.90    1.53
   2   7   7    3.11    0.74
   2  -7   7    2.81    0.75
   2   7   7    2.08    0.66
   2  -7   7    2.77    0.80
   2  -7   7    4.24    0.94
   2  -7   7    2.64    0.74
   2  -7   7    3.33    0.78
  -2  -7  -7    3.90    0.96
   2  -7   7    2.51    0.87
   2  -7   8   10.38    1.37
   2   7   8    6.73    1.16
   2  -7   8    8.81    1.26
  -2  -7  -8    7.48    1.40
   2  -7   8    8.94    1.48
   2   7   8    8.31    1.22
   2   7   9    5.57    1.13
   2  -7   9    6.49    1.16
  -2   7 -10   14.20    1.58
  -2  -7 -10   15.35    1.67
   2   7  10   15.32    1.71
   2  -7  10   16.65    1.74
   2  -7  10   15.31    1.70
  -2  -7 -11   11.38    1.44
  -2   7 -11    9.16    1.26
   2  -7  11   12.16    1.51
   2   7  11   11.71    1.49
   2   7  12   -0.17    0.35
   2   7  12    0.17    0.51
   2  -7  12    0.18    0.44
  -2  -7 -12    1.00    0.48
  -2   7 -12    0.16    0.43
   2   7  13    1.02    0.42
  -2  -7 -13    0.49    0.36
  -2   7 -13    0.83    0.36
   2  -7  13    0.80    0.39
   2   7  13    0.39    0.37
   2   7  14    0.16    0.21
  -2  -7 -14    0.32    0.23
  -2  -8  14    0.29    0.27
  -2   8  14    0.51    0.27
  -2  -8  13    4.84    0.87
  -2   8  13    3.60    0.66
  -2  -8  12   14.58    1.52
   2  -8 -12   11.16    1.30
  -2  -8  12   13.80    1.54
  -2   8  12   12.01    1.36
  -2  -8  11   42.63    2.81
  -2  -8  11   36.99    2.67
   2  -8 -11   47.45    2.76
  -2  -8  11   45.12    2.91
  -2   8  11   39.81    2.61
  -2  -8  10   73.07    3.81
  -2  -8  10   68.66    3.76
   2  -8 -10   67.71    3.51
  -2  -8  10   63.74    3.65
  -2   8  10   63.54    3.46
  -2  -8   9   10.93    1.46
  -2  -8   9    9.70    1.50
  -2   8   9    9.75    1.30
   2  -8  -9   10.17    1.40
  -2  -8   9   10.46    1.42
  -2  -8   8   16.93    1.68
  -2   8   8   16.07    1.61
  -2   8   8   18.05    2.32
  -2  -8   8   16.74    1.79
  -2  -8   8   15.20    1.73
  -2   8   8   20.62    2.17
   2  -8  -8   17.49    1.72
  -2  -8   8   18.42    1.79
  -2  -8   7    1.29    0.64
  -2   8   7    0.66    0.48
  -2  -8   7    0.57    0.43
  -2  -8   7    0.74    0.72
  -2  -8   7    1.64    0.61
  -2   8   7    1.72    0.64
  -2  -8   7    0.24    0.37
  -2  -8   7    1.20    0.54
   2  -8  -7    0.67    0.50
  -2   8   7    0.28    0.65
  -2  -8   6   84.07    3.78
  -2  -8   6   89.86    3.84
  -2  -8   6   81.51    3.62
  -2  -8   6   79.45    4.15
  -2  -8   6   87.41    3.66
   2  -8  -6   87.38    3.68
  -2   8   6   79.61    4.41
  -2  -8   5   16.63    1.73
  -2  -8   5   18.51    1.81
   2  -8  -5   18.65    1.85
  -2   8   5   16.90    1.90
  -2  -8   4   32.54    2.33
  -2  -8   4   38.45    2.49
   2  -8  -4   33.83    2.42
  -2   8   4   39.31    2.70
  -2  -8   3   14.76    1.45
  -2  -8   3   11.44    1.31
   2  -8  -3   13.75    1.44
  -2   8   3   13.34    1.49
  -2  -8   2    1.09    0.43
  -2  -8   2    1.55    0.47
   2  -8  -2    1.17    0.52
   2  -8  -2    1.57    0.56
  -2   8   2    0.67    0.50
  -2  -8   1   11.68    1.19
   2  -8  -1    8.85    1.14
   2   8  -1    9.83    1.07
  -2   8   1    9.24    1.14
   2  -8  -1    6.43    0.96
   2  -8   0 1489.92   32.99
   2   8   0 1459.31   32.53
  -2  -8   0 1489.04   32.49
   2  -8   0 1446.06   32.87
   2  -8   0 1450.90   32.71
   2  -8   1   40.51    2.22
   2  -8   1   38.04    2.35
  -2  -8  -1   39.68    2.28
   2  -8   1   37.74    2.33
   2  -8   1   42.04    2.40
   2  -8   1   34.76    2.16
   2   8   1   38.79    2.26
   2  -8   2   34.95    2.13
   2  -8   2   28.85    2.07
  -2  -8  -2   32.14    2.10
   2  -8   2   28.39    2.06
   2  -8   2   28.87    2.01
   2   8   2   31.03    2.11
  -2  -8  -3    6.00    0.92
  -2  -8  -3    6.31    1.01
   2  -8   3    6.00    0.95
   2   8   3    5.73    0.94
   2  -8   3    3.68    0.78
   2  -8   3    5.21    0.89
  -2  -8  -4    9.31    1.24
   2  -8   4    9.28    1.25
   2  -8   4   10.04    1.30
   2   8   4   12.05    1.41
  -2  -8  -4   11.76    1.37
   2  -8   4   10.16    1.27
   2  -8   5   44.67    2.46
   2  -8   5   42.94    2.45
  -2  -8  -5   44.62    2.83
   2  -8   5   42.00    2.72
   2  -8   5   44.69    2.84
   2  -8   5   42.65    2.86
   2   8   5   45.92    2.94
   2  -8   5   39.12    2.71
  -2  -8  -5   42.41    2.84
   2   8   6  190.24    6.05
   2  -8   6  178.01    6.74
  -2  -8  -6  179.51    6.86
   2  -8   6  169.60    5.89
   2  -8   6  165.34    5.93
   2  -8   6  175.74    6.69
   2  -8   6  166.11    6.70
   2   8   6  179.42    6.73
   2   8   7    1.07    0.54
   2  -8   7    1.49    0.58
   2   8   7    0.90    0.50
   2  -8   7    0.90    0.65
   2  -8   7    1.00    0.57
   2  -8   7    1.48    0.62
   2  -8   7    1.47    0.62
  -2  -8  -7    1.09    0.62
   2  -8   7    1.29    0.71
   2   8   8    2.77    0.79
   2  -8   8    2.62    0.76
  -2  -8  -8    2.68    0.97
  -2  -8  -8    5.25    1.19
   2  -8   8    4.86    1.11
   2   8   8    2.95    0.78
   2  -8   8    3.81    0.94
   2   8   9   17.18    1.79
   2  -8   9   19.57    1.92
   2   8   9   15.81    1.73
   2  -8   9   13.95    1.63
  -2  -8 -10   22.81    2.05
   2  -8  10   21.36    2.03
   2  -8  10   20.41    1.91
   2   8  10   24.96    2.13
  -2  -8 -11    2.11    0.69
   2  -8  11    2.34    0.72
   2   8  11    2.89    0.80
   2   8  12   15.54    1.46
  -2  -8 -12   14.03    1.43
   2   8  12   12.98    1.39
   2  -8  12   16.52    1.56
   2   8  13    6.66    0.83
  -2  -8 -13    7.15    0.87
   2   8  13    5.42    0.79
   2  -8  13    6.89    0.93
  -2  -8 -13    7.31    0.88
  -2  -9  13    0.66    0.40
  -2   9  13    0.70    0.34
  -2  -9  12   13.52    1.45
   2  -9 -12   13.82    1.33
  -2  -9  12   12.70    1.41
  -2   9  12   13.59    1.35
  -2  -9  11   62.73    3.40
  -2  -9  11   60.83    3.36
   2  -9 -11   59.79    3.11
  -2  -9  11   61.82    3.38
  -2   9  11   52.12    3.01
  -2  -9  10   17.56    1.85
  -2  -9  10   19.87    1.99
   2  -9 -10   17.16    1.73
  -2  -9  10   14.14    1.66
  -2   9  10   16.30    1.71
  -2  -9   9   11.36    1.52
  -2  -9   9    8.73    1.47
  -2   9   9    7.91    1.19
   2  -9  -9   10.99    1.45
  -2  -9   9   11.05    1.46
  -2  -9   8    0.73    0.78
   2  -9  -8   -0.30    0.45
  -2   9   8    0.76    0.52
  -2  -9   8    0.64    0.61
  -2  -9   8    0.42    0.70
  -2   9   8    1.11    0.59
   2  -9  -8    0.37    0.54
  -2  -9   8    0.82    0.61
  -2   9   7    6.05    1.34
  -2  -9   7    6.32    1.06
  -2   9   7    6.79    1.05
  -2  -9   7    6.79    1.25
  -2  -9   7    9.95    1.31
  -2   9   7    4.84    1.07
   2  -9  -7    8.41    1.20
  -2  -9   7    6.00    1.13
   2  -9  -7    8.65    1.50
  -2   9   6   -0.28    0.68
  -2  -9   6    0.35    0.45
  -2  -9   6   -0.18    0.38
   2  -9  -6    0.47    0.41
  -2  -9   6    0.17    0.38
  -2  -9   6    0.24    0.37
   2  -9  -6    0.16    0.46
  -2  -9   6    0.32    0.45
   2  -9  -6    0.26    0.44
  -2   9   5   57.54    3.63
  -2  -9   5   59.79    3.02
  -2  -9   5   54.08    2.89
  -2  -9   5   61.11    3.49
  -2  -9   5   55.83    2.84
  -2  -9   5   57.07    3.39
   2  -9  -5   58.55    2.90
   2  -9  -5   58.09    2.89
   2  -9  -5   59.29    3.54
  -2  -9   5   60.21    2.91
   2  -9  -4    7.04    1.15
  -2   9   4    3.43    0.98
  -2  -9   4    7.53    1.16
  -2  -9   4    5.33    0.98
   2  -9  -3   37.70    2.56
  -2   9   3   34.66    2.51
   2  -9  -3   35.14    2.46
  -2  -9   3   34.98    2.40
  -2  -9   3   34.92    2.41
   2  -9  -2   32.47    2.30
  -2   9   2   30.12    2.20
   2  -9  -2   28.93    2.14
  -2  -9   2   32.57    2.21
  -2  -9   2   29.09    2.10
   2  -9  -1  200.70    6.78
   2  -9  -1  210.37    6.76
  -2  -9   1  201.38    6.51
   2  -9   0  104.94    4.35
   2  -9   0   96.22    4.23
   2  -9   0  104.58    4.30
   2  -9   0   97.84    4.08
   2   9   0  109.65    4.19
   2  -9   1    3.49    0.76
   2  -9   1    3.12    0.77
  -2  -9  -1    3.66    0.76
   2   9   1    2.45    0.65
   2  -9   1    3.59    0.76
   2  -9   1    2.73    0.70
   2  -9   1    2.64    0.63
   2  -9   2    8.64    1.15
   2  -9   2    8.10    1.15
  -2  -9  -2    6.91    1.06
   2   9   2    7.59    1.07
   2  -9   2    7.91    1.12
   2  -9   2    8.41    1.11
  -2  -9  -3    1.71    0.58
  -2  -9  -3    1.50    0.56
   2   9   3    0.58    0.47
   2  -9   3    1.47    0.62
   2  -9   3    1.57    0.66
   2  -9   3    1.84    0.60
  -2  -9  -4    1.76    0.59
   2  -9   4    2.19    0.58
  -2  -9  -4    1.57    0.59
   2   9   4    2.53    0.82
  -2  -9  -4    0.99    0.52
   2  -9   4    0.99    0.51
   2  -9   4    1.50    0.62
   2  -9   4    0.62    0.47
   2  -9   5   17.13    1.57
   2  -9   5   18.86    1.60
  -2  -9  -5   16.11    1.80
  -2  -9  -5   24.90    2.17
   2  -9   5   20.55    2.04
   2   9   5   19.32    1.96
  -2  -9  -5   19.49    1.93
   2  -9   5   18.59    1.91
   2  -9   6   11.60    1.38
   2  -9   6   13.83    1.69
   2  -9   6   11.01    1.32
  -2  -9  -6   10.41    1.51
   2  -9   6   11.62    1.36
  -2  -9  -6   10.35    1.57
   2   9   6   14.68    1.80
   2  -9   6   12.49    1.72
   2  -9   6   10.68    1.52
   2   9   7   65.09    3.44
   2  -9   7   73.70    3.65
   2   9   7   71.35    3.60
   2  -9   7   73.31    4.21
  -2  -9  -7   74.85    4.34
   2  -9   7   78.75    3.76
   2  -9   7   67.39    3.57
  -2  -9  -7   80.93    4.50
  -2  -9  -8   17.39    2.12
   2  -9   8   14.61    1.63
   2   9   8   14.92    1.67
   2  -9   8   13.51    1.60
   2   9   8   13.77    1.59
  -2  -9  -9    3.38    0.82
   2   9   9    4.82    1.00
   2  -9   9    3.41    0.93
   2  -9   9    2.33    0.80
   2   9   9    3.11    0.85
  -2  -9 -10    3.28    0.82
   2  -9  10    2.91    0.81
   2  -9  10    1.82    0.73
   2   9  10    3.65    0.93
   2  -9  10    2.63    0.81
  -2  -9 -11    3.87    0.85
   2  -9  11    3.35    0.81
   2  -9  11    2.99    0.81
   2   9  11    3.31    0.90
   2   9  12   -0.15    0.38
  -2  -9 -12    0.15    0.37
   2  -9  12    0.16    0.44
   2   9  12   -0.15    0.42
  -2  -9 -12   -0.14    0.37
   2   9  13    3.02    0.56
  -2  -9 -13    2.69    0.50
   2   9  13    3.05    0.58
   2  -9  13    1.13    0.42
  -2  -9 -13    2.86    0.55
  -2 -10  13    4.39    0.73
  -2 -10  13    3.61    0.65
  -2  10  13    4.75    0.69
  -2 -10  12    0.47    0.43
  -2 -10  12    0.16    0.36
  -2  10  12    0.43    0.30
  -2 -10  11    6.63    1.19
  -2 -10  11    5.62    1.04
   2 -10 -11    6.26    1.01
  -2 -10  11    4.56    0.94
  -2  10  11    5.71    0.97
  -2 -10  10   51.31    3.18
  -2 -10  10   53.08    3.23
  -2  10  10   61.50    3.27
   2 -10 -10   58.02    3.14
  -2 -10  10   52.94    3.18
  -2 -10   9    8.06    1.33
  -2 -10   9   11.17    1.60
  -2  10   9   12.10    1.47
  -2 -10   9   13.02    1.57
   2 -10  -9    7.29    1.22
  -2 -10   9    8.92    1.32
  -2 -10   8    8.75    1.35
  -2 -10   8    8.15    1.38
  -2  10   8    9.89    1.33
   2 -10  -8    9.91    1.34
  -2 -10   8    7.74    1.27
  -2  10   7  158.00    7.14
  -2 -10   7  165.30    6.13
  -2  10   7  149.03    5.72
  -2  10   7  163.91    6.72
  -2 -10   7  156.53    5.90
  -2 -10   7  163.22    6.82
   2 -10  -7  163.00    5.87
   2 -10  -7  172.28    7.15
  -2 -10   7  166.39    5.90
  -2  10   6    0.59    0.63
  -2 -10   6    0.19    0.43
  -2 -10   6    0.74    0.63
   2 -10  -6    0.68    0.42
  -2 -10   6    0.88    0.53
  -2 -10   6    0.51    0.50
  -2 -10   6    0.79    0.56
   2 -10  -6    1.02    0.55
  -2 -10   6    0.17    0.62
   2 -10  -6   -0.27    0.48
  -2  10   5    0.27    0.67
  -2 -10   5    0.50    0.46
  -2 -10   5    0.52    0.49
   2 -10  -5    0.48    0.40
  -2 -10   5    0.16    0.31
  -2 -10   5    0.72    0.51
  -2 -10   5   -0.24    0.30
   2 -10  -5   -0.16    0.49
  -2 -10   5    0.46    0.46
   2 -10  -5   -0.25    0.44
  -2  10   4   30.43    2.62
   2 -10  -4   35.34    2.66
  -2 -10   4   31.27    2.11
  -2 -10   4   33.16    2.52
  -2 -10   4   33.81    2.55
  -2 -10   4   31.18    2.07
   2 -10  -4   34.04    2.16
   2 -10  -4   33.79    2.13
   2 -10  -4   30.36    2.52
  -2 -10   4   34.63    2.11
  -2 -10   3   60.73    3.35
   2 -10  -3   55.38    3.32
  -2  10   3   59.16    3.45
   2 -10  -3   65.35    3.51
  -2 -10   2   27.59    2.13
  -2 -10   2   27.51    2.15
   2 -10  -2   29.53    2.30
  -2  10   2   29.50    2.29
   2 -10  -2   31.76    2.35
  -2 -10   1    9.25    1.18
   2 -10  -1    8.70    1.25
   2 -10  -1    8.89    1.26
   2 -10   0  659.41   16.71
   2 -10   0  635.51   16.53
   2 -10   0  670.26   16.76
   2 -10   0  649.33   16.45
   2  10   0  651.21   16.25
   2 -10   1    1.72    0.64
   2  10   1    1.81    0.61
   2 -10   1    2.61    0.79
   2 -10   1    2.80    0.73
   2 -10   1    1.93    0.65
   2 -10   2   14.09    1.49
   2 -10   2   17.23    1.70
   2 -10   2   18.10    1.71
   2 -10   2   15.43    1.63
   2  10   2   17.03    1.71
   2 -10   3    6.08    0.90
   2 -10   3    7.42    1.14
   2  10   3    9.77    1.35
   2 -10   3    6.77    1.18
  -2 -10  -4    9.53    1.14
   2 -10   4    6.86    1.18
  -2 -10  -4    7.48    1.02
   2 -10   4   10.10    1.19
  -2 -10  -4    9.10    1.28
   2  10   4    8.35    1.32
   2 -10   4    9.65    1.42
  -2 -10  -5   28.72    2.44
   2 -10   5   24.48    1.88
   2 -10   5   29.42    2.11
  -2 -10  -5   22.20    2.20
   2 -10   5   27.70    2.49
   2  10   5   25.53    2.36
  -2 -10  -5   25.91    2.29
  -2 -10  -5   25.84    1.95
   2 -10   5   28.34    2.43
   2 -10   6    6.48    1.11
   2 -10   6    3.14    0.85
  -2 -10  -6    3.45    0.92
   2 -10   6    4.29    0.87
   2 -10   6    3.21    0.79
  -2 -10  -6    3.98    1.01
   2  10   6    5.12    1.26
  -2 -10  -6    4.53    1.09
   2 -10   6    4.17    1.11
  -2 -10  -7   33.42    2.94
   2  10   7   30.35    2.76
   2 -10   7   28.45    2.24
  -2 -10  -7   24.74    2.51
   2 -10   7   32.03    2.36
   2 -10   7   30.44    2.35
   2  10   7   31.31    2.33
  -2 -10  -7   25.16    2.55
   2  10   8   14.58    1.65
   2 -10   8   19.88    1.86
   2  10   8   13.95    1.60
   2 -10   8   16.20    1.77
  -2 -10  -9    1.46    0.57
   2 -10   9    0.43    0.42
   2  10   9    0.83    0.62
   2 -10   9    0.42    0.52
   2  10   9    0.81    0.53
   2 -10   9    0.21    0.49
  -2 -10 -10  218.40    7.25
   2 -10  10  221.56    7.25
   2 -10  10  189.63    6.93
   2 -10  10  211.88    7.16
   2  10  10  198.22    6.98
  -2 -10 -11    7.28    1.06
   2 -10  11    6.78    1.05
  -2 -10 -11    4.31    0.86
   2 -10  11    6.31    1.03
   2  10  11    4.82    0.93
   2  10  12    5.67    0.84
  -2 -10 -12    6.32    0.89
   2 -10  12    6.08    0.91
   2  10  12    7.01    0.96
  -2 -10 -12    6.94    0.93
   2  10  13    0.81    0.33
  -2 -10 -13    0.98    0.32
   2  10  13    0.66    0.31
   2 -10  13    0.79    0.33
  -2 -10 -13    0.56    0.31
  -2 -11  13    0.77    0.37
  -2 -11  13    1.26    0.43
  -2  11  13    0.70    0.31
  -2 -11  12    3.34    0.71
  -2  11  12    4.36    0.72
  -2 -11  11   34.00    2.38
  -2 -11  11   35.84    2.43
   2 -11 -11   38.87    2.29
  -2 -11  11   36.66    2.40
  -2  11  11   37.81    2.35
  -2 -11  10    2.85    0.89
  -2 -11  10    3.77    0.93
  -2  11  10    4.07    0.91
   2 -11 -10    2.08    0.74
  -2 -11  10    1.95    0.66
  -2 -11   9    1.20    0.63
  -2 -11   9    0.87    0.75
  -2 -11   9    1.33    0.64
   2 -11  -9    0.56    0.63
  -2  11   9    0.79    0.54
  -2  11   8    1.38    0.64
  -2 -11   8    0.88    0.58
  -2 -11   8    0.87    0.76
  -2 -11   8    0.42    0.51
   2 -11  -8    0.58    0.69
  -2 -11   8    2.12    1.03
   2 -11  -7    4.96    0.92
  -2  11   7    4.74    0.95
  -2 -11   7    4.85    1.02
  -2  11   7    3.00    1.16
  -2 -11   7    6.74    1.32
  -2 -11   7    6.47    1.17
  -2 -11   7    4.50    0.99
   2 -11  -7    4.14    0.93
  -2 -11   7    4.49    1.04
   2 -11  -7    5.86    1.26
   2 -11  -6    9.93    1.27
  -2 -11   6   10.52    1.37
  -2 -11   6   10.44    1.44
  -2  11   6    9.78    1.72
  -2 -11   6   12.86    1.76
  -2 -11   6   11.13    1.37
  -2 -11   6    9.60    1.54
   2 -11  -6    9.16    1.27
  -2 -11   6   14.67    1.56
   2 -11  -6   16.03    2.00
   2 -11  -5   16.34    1.59
  -2 -11   5   19.54    1.79
   2 -11  -5   17.70    2.03
  -2  11   5   13.42    1.96
  -2 -11   5   15.71    1.93
  -2 -11   5   18.05    1.67
  -2 -11   5   17.63    2.01
   2 -11  -5   16.58    1.59
   2 -11  -5   20.11    2.14
  -2 -11   5   20.08    1.71
   2 -11  -4   32.93    2.17
  -2 -11   4   29.69    2.15
  -2  11   4   27.77    2.52
   2 -11  -4   32.44    2.65
  -2 -11   4   29.39    2.06
  -2 -11   4   23.31    2.23
  -2 -11   4   28.35    2.45
   2 -11  -4   26.57    1.96
   2 -11  -4   30.44    2.56
  -2 -11   4   26.96    1.94
   2 -11  -3   23.89    1.82
  -2 -11   3   23.08    1.82
  -2 -11   3   20.06    1.65
  -2 -11   3   18.28    1.92
  -2 -11   3   27.34    2.27
  -2 -11   3   25.54    1.87
   2 -11  -3   27.31    2.37
  -2 -11   3   24.00    1.76
   2 -11  -3   21.55    1.72
  -2  11   3   20.83    2.13
   2 -11  -3   26.70    2.33
   2 -11  -2    2.46    0.87
   2 -11  -2    1.60    0.51
  -2 -11   2    1.90    0.57
  -2 -11   2    1.67    0.57
   2 -11  -2    1.88    0.58
   2 -11  -2    2.25    0.76
  -2 -11   1  221.31    7.43
   2 -11  -1  234.10    7.86
  -2 -11   1  226.48    6.93
   2 -11  -1  225.07    7.79
   2 -11  -1  230.50    6.89
  -2 -11   0   61.52    2.93
   2 -11   0   58.56    3.38
   2 -11   0   60.35    3.37
   2 -11   0   58.79    3.41
   2 -11   0   59.23    3.32
   2 -11   0   60.34    2.88
  -2 -11  -1  215.76    6.81
   2 -11   1  225.48    7.65
   2 -11   1  229.57    6.84
   2 -11   1  224.46    6.83
   2 -11   1  225.21    7.58
   2 -11   1  215.33    7.65
   2 -11   1  238.27    7.83
   2  11   1  232.39    7.62
   2 -11   2    5.08    1.02
   2  11   2    5.61    1.06
  -2 -11  -2    3.36    0.68
  -2 -11  -2    3.69    0.73
   2 -11   2    5.29    0.87
   2 -11   2    4.23    0.78
   2 -11   2    3.82    0.87
  -2 -11  -2    4.54    0.79
  -2 -11  -3   98.90    4.10
   2 -11   3  114.10    4.89
  -2 -11  -3   98.30    4.09
   2 -11   3   96.81    4.06
   2 -11   3  106.48    4.23
   2 -11   3  109.79    5.06
   2  11   3  113.43    5.05
  -2 -11  -4   28.49    2.04
   2 -11   4   28.70    2.41
  -2 -11  -4   24.68    1.91
   2 -11   4   27.73    2.04
   2  11   4   25.23    2.36
   2 -11   5    1.11    0.56
  -2 -11  -5    1.95    0.65
   2 -11   5    1.55    0.74
  -2 -11  -5    3.02    0.90
   2  11   5    2.43    0.88
   2 -11   5    2.77    0.93
   2 -11   6   18.10    1.77
   2  11   6   16.75    2.05
  -2 -11  -6   14.07    1.90
   2 -11   6   21.26    2.32
  -2 -11  -6   19.10    1.77
   2 -11   6   19.12    1.75
   2 -11   6   17.44    1.75
  -2 -11  -6   21.02    2.29
  -2 -11  -7   26.99    2.18
   2  11   7   33.32    2.41
   2 -11   7   32.23    2.37
   2 -11   7   25.50    2.21
   2 -11   7   32.42    2.41
   2 -11   7   29.04    2.35
  -2 -11  -8    2.03    0.73
   2  11   8    1.24    0.62
  -2 -11  -8    2.23    0.74
   2 -11   8    2.47    0.87
   2 -11   8    2.16    0.77
   2  11   8    0.98    0.54
  -2 -11  -9   20.51    1.89
   2  11   9   17.83    1.80
  -2 -11  -9   18.72    1.78
   2 -11   9   22.66    2.03
   2 -11   9   17.33    1.74
   2  11   9   13.88    1.57
   2 -11   9   16.93    1.80
  -2 -11 -10   10.62    1.32
  -2 -11 -10    8.47    1.18
   2 -11  10    9.79    1.33
   2 -11  10   10.37    1.34
   2 -11  10    9.51    1.31
   2  11  10    8.94    1.27
   2 -11  11    8.47    1.11
  -2 -11 -11    8.38    1.06
  -2 -11 -11    6.68    1.00
   2 -11  11    7.98    1.11
   2  11  11    9.24    1.17
   2  11  12   -0.35    0.32
  -2 -11 -12   -0.23    0.30
   2 -11  12   -0.23    0.36
   2  11  12   -0.12    0.33
   2 -11  12   -0.13    0.35
  -2 -11 -12    0.12    0.26
  -2 -12  12    0.13    0.42
  -2 -12  12    0.35    0.40
  -2  12  12    0.78    0.38
  -2  12  11    3.39    0.74
  -2 -12  11    3.25    0.87
  -2 -12  11    3.53    0.81
  -2 -12  10    2.32    0.82
  -2 -12  10    3.36    0.86
   2 -12 -10    2.10    0.67
  -2  12  10    2.79    0.71
  -2 -12   9   67.07    3.53
  -2 -12   9   67.44    3.70
  -2 -12   9   62.60    3.58
   2 -12  -9   71.11    3.51
  -2  12   9   71.18    3.56
  -2  12   8   17.16    1.75
  -2 -12   8   15.30    1.71
  -2 -12   8   14.90    1.75
  -2 -12   8   17.65    1.86
   2 -12  -8   19.28    1.80
  -2 -12   8   19.32    1.93
   2 -12  -7    6.29    1.06
  -2  12   7    6.82    1.12
  -2 -12   7    7.25    1.25
  -2 -12   7    7.60    1.20
  -2 -12   7   10.64    1.40
   2 -12  -7    8.25    1.24
  -2 -12   7    9.19    1.38
   2 -12  -6   63.70    3.41
  -2 -12   6   65.33    3.57
  -2 -12   6   64.12    3.47
  -2  12   6   56.14    4.16
   2 -12  -6   63.10    4.18
  -2 -12   6   68.52    3.52
  -2 -12   6   62.19    4.06
  -2 -12   6   64.07    4.13
  -2 -12   6   67.79    3.60
   2 -12  -6   68.99    3.49
   2 -12  -6   70.40    4.37
  -2 -12   6   69.31    3.48
   2 -12  -5  248.80    7.88
  -2 -12   5  235.10    7.89
  -2 -12   5  236.42    8.80
  -2 -12   5  264.44    7.98
  -2 -12   5  250.82    8.96
  -2 -12   5  261.20    8.10
  -2 -12   5  238.65    7.64
   2 -12  -5  226.66    8.83
   2 -12  -5  256.22    7.88
  -2  12   5  241.16    9.18
   2 -12  -5  248.69    9.08
   2 -12  -4    2.17    0.88
  -2  12   4    2.85    1.05
   2 -12  -4    2.12    0.71
  -2 -12   4    4.18    0.99
  -2 -12   4    2.97    0.77
  -2 -12   4    2.62    0.79
  -2 -12   4    3.46    0.78
   2 -12  -4    2.74    0.72
  -2 -12   4    4.84    1.00
  -2 -12   4    3.72    0.78
   2 -12  -4    3.55    0.98
   2 -12  -3    1.03    0.63
   2 -12  -3    0.50    0.35
  -2 -12   3    1.16    0.48
  -2 -12   3    0.73    0.51
  -2 -12   3    0.98    0.60
  -2 -12   3    0.17    0.46
   2 -12  -3    1.15    0.59
   2 -12  -3    1.29    0.63
  -2 -12   3    0.30    0.47
  -2 -12   3   -0.71    0.60
   2 -12  -2    0.74    0.53
   2 -12  -2    0.94    0.49
  -2 -12   2    0.48    0.39
  -2 -12   2    0.23    0.44
   2 -12  -2    0.49    0.52
   2 -12  -2    0.16    0.39
  -2 -12   1  208.61    6.59
   2 -12  -1  199.60    7.38
   2 -12  -1  196.78    7.28
   2 -12  -1  201.98    7.48
   2 -12  -1  196.63    6.44
  -2 -12   0    6.39    0.98
   2 -12   0    9.36    1.38
   2 -12   0    7.49    1.00
   2 -12   0    8.37    1.11
   2 -12   0    5.74    1.13
  -2 -12  -1    0.16    0.33
  -2 -12  -1    0.16    0.34
   2 -12   1    0.23    0.39
   2 -12   1    0.15    0.35
   2 -12   1    0.16    0.30
   2 -12   1    0.23    0.45
   2  12   1   -0.22    0.43
   2 -12   1    0.24    0.47
  -2 -12  -2   21.55    1.77
  -2 -12  -2   19.96    1.73
   2 -12   2   20.85    1.73
   2 -12   2   23.79    1.86
   2 -12   2   28.33    2.43
   2  12   2   27.25    2.33
   2 -12   3  104.83    4.76
  -2 -12  -3   88.07    3.94
  -2 -12  -3   91.97    4.00
   2 -12   3   91.17    4.00
   2 -12   3   94.86    4.05
   2 -12   3  102.57    5.04
   2  12   3   96.66    4.81
   2 -12   4   18.88    1.77
  -2 -12  -4   18.41    1.69
   2 -12   4   18.98    2.16
   2  12   4   19.07    2.13
   2 -12   5  178.01    6.34
  -2 -12  -5  170.53    6.14
   2 -12   5  172.67    7.27
   2  12   5  170.74    7.18
   2 -12   6   99.76    5.41
   2  12   6   97.15    5.29
   2 -12   6  102.62    4.50
  -2 -12  -6  101.12    4.44
   2 -12   6   97.16    4.47
  -2 -12  -6   99.11    5.17
   2  12   7   28.09    2.23
  -2 -12  -7   22.90    2.02
   2 -12   7   26.51    2.17
   2 -12   7   27.58    2.23
  -2 -12  -8    0.59    0.48
   2  12   8    0.41    0.50
   2 -12   8    0.43    0.46
  -2 -12  -8    0.40    0.46
   2 -12   8    0.40    0.49
   2 -12   8    0.21    0.46
  -2 -12  -9   47.02    2.80
   2  12   9   34.75    2.49
  -2 -12  -9   35.68    2.49
   2 -12   9   47.93    2.93
   2 -12   9   45.09    2.78
   2 -12   9   37.81    2.63
  -2 -12 -10    2.57    0.70
  -2 -12 -10    2.85    0.71
   2 -12  10    1.27    0.61
   2 -12  10    3.63    0.80
   2 -12  10    2.68    0.76
   2  12  10    2.49    0.68
   2 -12  11    1.03    0.49
  -2 -12 -11    3.14    0.64
  -2 -12 -11    1.56    0.51
   2  12  11    1.24    0.51
   2 -12  11    2.78    0.65
   2  12  12    1.78    0.43
  -2 -12 -12    1.09    0.35
  -2 -12 -12    1.66    0.42
   2  12  12    0.91    0.39
   2 -12  12    0.96    0.38
   2 -12  12    0.51    0.32
  -2 -13  12    2.19    0.55
  -2  13  12    1.50    0.39
  -2 -13  11    2.76    0.80
  -2 -13  11    3.30    0.71
  -2  13  11    2.88    0.61
  -2 -13  10    0.18    0.54
  -2 -13  10    0.55    0.52
  -2  13  10    0.48    0.44
  -2 -13   9    0.76    0.52
  -2 -13   9    0.81    0.78
  -2 -13   9    0.20    0.50
   2 -13  -9    0.34    0.55
  -2  13   9    0.36    0.42
  -2 -13   8    1.24    0.62
  -2 -13   8    1.07    0.74
  -2 -13   8    0.42    0.55
   2 -13  -8    0.56    0.54
  -2  13   8    0.97    0.58
   2 -13  -8    1.28    0.57
  -2  13   7    0.39    0.42
   2 -13  -7    0.97    0.48
  -2 -13   7    1.07    0.72
  -2 -13   7    1.61    0.70
  -2 -13   7    1.05    0.58
   2 -13  -7    0.77    0.62
  -2 -13   7    0.89    0.72
  -2 -13   7    0.58    0.83
   2 -13  -6    1.58    0.64
  -2 -13   6    1.28    0.76
  -2 -13   6    1.91    0.80
  -2 -13   6    1.59    0.75
   2 -13  -6    2.11    0.76
  -2 -13   6    2.63    0.95
   2 -13  -5   66.12    3.48
  -2 -13   5   65.16    3.53
  -2  13   5   63.45    4.32
   2 -13  -5   64.13    4.17
  -2 -13   5   60.85    3.31
  -2 -13   5   69.79    4.26
  -2 -13   5   59.60    3.96
  -2 -13   5   57.06    3.33
   2 -13  -5   61.51    3.31
   2 -13  -5   68.78    4.31
  -2 -13   5   60.74    3.25
   2 -13  -4  134.84    5.16
  -2 -13   4  113.62    4.97
  -2  13   4  117.25    5.88
   2 -13  -4  129.85    6.05
  -2 -13   4  120.28    5.74
  -2 -13   4  116.42    5.74
  -2 -13   4  130.70    5.07
  -2 -13   4  127.37    5.15
   2 -13  -4  128.65    5.05
   2 -13  -4  128.49    6.03
  -2 -13   4  130.65    4.93
   2 -13  -3   31.40    2.24
  -2 -13   3   35.19    2.42
  -2 -13   3   29.40    2.19
  -2 -13   3   27.81    2.60
  -2 -13   3   36.04    2.40
   2 -13  -3   29.15    2.69
   2 -13  -3   31.50    2.24
   2 -13  -3   34.87    2.90
   2 -13  -2   16.16    1.57
   2 -13  -2   17.73    2.03
   2 -13  -2   20.05    1.73
   2 -13  -2   14.39    1.86
  -2 -13   2   19.17    1.69
  -2 -13   2   17.13    1.90
  -2 -13   1   45.68    2.75
   2 -13  -1   51.41    3.39
   2 -13  -1   50.77    2.86
   2 -13  -1   56.81    3.63
  -2 -13   1   54.19    2.91
  -2 -13   0    4.89    0.95
   2 -13   0    4.59    0.92
   2 -13   0    3.16    0.95
  -2 -13  -1   36.72    2.42
   2 -13   1   39.13    2.40
   2 -13   1   42.43    2.58
   2 -13   1   37.85    2.98
   2 -13   1   33.01    2.78
  -2 -13  -1   40.82    2.51
  -2 -13  -2   79.01    3.76
   2 -13   2   79.11    3.65
   2 -13   2   77.16    3.67
   2  13   2   80.71    4.38
   2 -13   2   78.87    4.41
  -2 -13  -2   78.74    3.65
   2 -13   3   19.25    1.74
  -2 -13  -3   21.50    1.88
  -2 -13  -3   20.47    1.83
   2  13   3   16.94    2.04
   2 -13   3   22.99    2.38
   2 -13   3   17.66    1.70
  -2 -13  -4   18.12    1.70
   2 -13   4   13.45    1.90
   2  13   4   20.94    2.30
   2 -13   4   16.63    1.68
  -2 -13  -5   22.10    1.93
   2 -13   5   19.92    1.88
   2 -13   5   17.76    2.27
   2  13   5   19.71    2.33
   2 -13   6    0.21    0.48
  -2 -13  -6    0.20    0.42
   2 -13   6   -0.20    0.62
  -2 -13  -7    0.20    0.39
   2 -13   7    0.40    0.68
   2 -13   7    0.22    0.56
   2  13   8    3.93    0.89
   2 -13   8    3.55    0.87
  -2 -13  -8    3.66    0.87
   2 -13   8    5.27    0.98
   2 -13   8    3.33    0.89
  -2 -13  -9    6.77    1.03
   2  13   9    6.73    1.08
  -2 -13  -9    5.48    0.97
   2 -13   9    6.76    1.17
   2 -13   9    8.30    1.16
   2 -13   9    6.49    1.09
  -2 -13 -10    9.41    1.15
   2 -13  10   10.47    1.26
  -2 -13 -10    7.87    1.06
   2 -13  10    7.96    1.06
   2 -13  10    7.69    1.10
   2 -13  10   10.59    1.25
   2 -13  11    1.28    0.43
   2 -13  11    0.26    0.32
  -2 -13 -11    0.59    0.38
  -2 -13 -11    1.21    0.41
   2 -13  11    1.23    0.44
   2 -13  12    3.15    0.50
   2  13  12    3.16    0.50
  -2 -13 -12    3.72    0.51
  -2 -13 -12    3.72    0.53
  -2 -13 -12    3.57    0.53
   2 -13  12    4.37    0.59
  -2 -14  12    0.44    0.34
  -2  14  11    0.22    0.27
  -2 -14  11    0.13    0.42
  -2 -14  11    0.88    0.47
  -2 -14  10    0.44    0.42
  -2  14  10   -0.14    0.31
  -2 -14  10    0.16    0.56
  -2 -14  10    0.16    0.44
  -2 -14   9    0.89    0.56
  -2  14   9    0.68    0.46
   2 -14  -9   -0.16    0.43
  -2 -14   9    0.38    0.59
  -2 -14   9    1.30    0.60
  -2 -14   8   -0.40    0.55
  -2  14   8   -0.37    0.46
   2 -14  -8    0.18    0.34
   2 -14  -8   -0.18    0.53
  -2 -14   8   -1.03    0.76
  -2 -14   8   -0.20    0.42
   2 -14  -7   25.73    2.11
  -2  14   7   23.31    2.03
  -2 -14   7   28.06    2.29
   2 -14  -7   24.73    2.06
  -2 -14   7   21.68    2.12
  -2 -14   7   22.55    2.00
  -2 -14   6   22.55    2.09
   2 -14  -6   22.62    2.00
  -2 -14   6   25.80    2.12
  -2 -14   6   21.98    2.09
   2 -14  -6   23.04    1.99
  -2 -14   6   24.36    2.25
  -2 -14   6   19.52    1.91
  -2 -14   5  351.95   10.71
   2 -14  -5  366.84   10.62
  -2 -14   5  356.34   10.52
  -2 -14   5  367.38   10.78
   2 -14  -5  365.13   10.52
  -2 -14   5  363.31   10.35
   2 -14  -4   19.76    2.32
  -2 -14   4   20.21    1.98
   2 -14  -4   19.31    1.80
  -2 -14   4   24.34    2.03
  -2 -14   4   18.27    2.18
  -2 -14   4   19.74    1.90
   2 -14  -4   18.39    1.80
   2 -14  -4   21.21    2.36
   2 -14  -3    0.75    0.49
  -2 -14   3    1.16    0.58
  -2 -14   3    0.38    0.43
  -2 -14   3    1.40    0.73
   2 -14  -3    0.90    0.74
   2 -14  -3    1.32    0.59
   2 -14  -3    1.17    0.62
  -2 -14   3    1.42    0.79
   2 -14  -2    2.05    0.92
  -2 -14   2    3.13    0.75
   2 -14  -2    4.82    0.95
   2 -14  -2    3.20    0.74
   2 -14  -1   29.41    2.18
  -2 -14   1   21.75    1.88
   2 -14  -1   27.20    2.11
   2 -14  -1   27.37    2.60
  -2 -14   1   22.69    1.92
  -2 -14   0    6.04    1.08
   2 -14   0    4.59    1.17
   2 -14   0    7.17    1.12
  -2 -14  -1   -0.19    0.40
   2 -14   1    0.19    0.45
   2 -14   1    1.12    0.73
   2 -14   2    2.63    0.71
  -2 -14  -2    1.16    0.63
   2 -14   2    2.46    0.74
   2 -14   2    1.88    0.67
   2 -14   2    0.54    0.44
   2 -14   2    1.44    0.79
  -2 -14  -2    2.76    0.71
   2 -14   3   24.28    2.03
  -2 -14  -3   22.01    1.96
   2 -14   3   22.78    1.96
   2 -14   3   26.96    2.70
   2  14   3   21.43    2.36
  -2 -14  -3   24.72    2.01
  -2 -14  -4   33.11    2.36
   2 -14   4   30.89    2.31
  -2 -14  -4   30.29    2.36
   2 -14   4   28.68    2.20
   2 -14   5  216.26    7.34
   2 -14   5  217.34    7.33
  -2 -14  -5  204.99    7.15
   2 -14   6   71.79    3.71
   2 -14   6   62.06    3.52
  -2 -14  -6   73.70    3.67
   2 -14   6   66.99    3.57
  -2 -14  -7    8.32    1.21
   2 -14   7   10.09    1.40
   2 -14   7   10.61    1.47
   2 -14   7   10.71    1.43
  -2 -14  -8    6.70    1.07
   2 -14   8    4.52    0.99
   2  14   8    7.03    1.12
  -2 -14  -9   -0.16    0.34
   2 -14   9    0.18    0.43
   2 -14   9   -0.35    0.55
   2 -14   9    0.52    0.45
   2  14   9    0.33    0.35
  -2 -14 -10    9.13    1.05
   2 -14  10   11.53    1.24
  -2 -14 -10   10.17    1.08
   2 -14  10   10.03    1.16
   2 -14  11    2.80    0.56
  -2 -14 -11    2.63    0.50
  -2 -14 -11    3.00    0.55
  -2 -14 -11    2.26    0.51
   2 -14  11    3.65    0.64
  -2  15  11    0.09    0.19
  -2 -15  11    0.21    0.31
  -2 -15  11   -0.52    0.36
  -2  15  10    5.35    0.79
  -2 -15  10    4.75    0.86
  -2 -15  10    3.86    0.75
  -2 -15   9    2.92    0.72
  -2  15   9    1.83    0.58
  -2 -15   9    2.72    0.83
  -2 -15   9    2.79    0.73
  -2 -15   8   11.32    1.40
   2 -15  -8   10.42    1.25
  -2  15   8    9.01    1.22
   2 -15  -8    9.79    1.23
  -2 -15   8    7.47    1.25
  -2 -15   8   10.53    1.38
  -2  15   7    0.19    0.46
   2 -15  -7   -0.19    0.49
   2 -15  -7    0.18    0.52
  -2 -15   7    0.21    0.67
  -2 -15   7    0.21    0.47
   2 -15  -6   24.19    2.10
  -2 -15   6   26.03    2.22
  -2 -15   6   30.97    2.29
   2 -15  -6   24.18    2.06
  -2 -15   6   29.32    2.27
  -2 -15   6   27.43    2.38
  -2 -15   5   81.03    4.10
   2 -15  -5   79.45    3.93
  -2 -15   5   79.66    3.90
  -2 -15   5   79.10    4.02
   2 -15  -5   84.25    3.99
  -2 -15   5   78.40    3.77
  -2 -15   4   22.27    2.01
  -2 -15   4   22.58    2.08
   2 -15  -4   22.93    2.01
   2 -15  -4   22.59    2.02
  -2 -15   4   21.59    2.06
  -2 -15   3    0.60    0.52
  -2 -15   3    0.78    0.53
   2 -15  -3    1.55    0.60
   2 -15  -3    1.37    0.61
  -2 -15   3    1.06    0.66
   2 -15  -2    0.92    0.45
  -2 -15   2    0.38    0.41
   2 -15  -2    0.39    0.45
   2 -15  -2   -0.31    0.60
   2 -15  -1    0.40    0.45
  -2 -15   1    0.38    0.47
  -2 -15   1   -0.19    0.49
   2 -15  -1    0.19    0.48
   2 -15  -1   -0.31    0.46
  -2 -15   0    7.39    1.18
  -2 -15   0    6.64    1.06
   2 -15   0    5.46    1.00
   2 -15   0    6.43    1.41
   2 -15   0    6.69    1.12
  -2 -15  -1    0.40    0.49
   2 -15   1    0.79    0.54
   2 -15   1   -0.20    0.48
  -2 -15  -2    0.20    0.53
   2 -15   2    0.99    0.59
   2 -15   2    0.80    0.49
   2 -15   2    0.59    0.57
  -2 -15  -3   10.09    1.34
  -2 -15  -3    8.85    1.30
   2 -15   3   12.19    1.46
   2 -15   3   10.33    1.37
   2 -15   3    7.11    1.16
  -2 -15  -4   14.31    1.57
   2 -15   4   14.21    1.57
  -2 -15  -4   13.52    1.59
   2 -15   4   12.72    1.53
  -2 -15  -5   73.08    3.68
   2 -15   5   70.50    3.67
  -2 -15  -5   69.23    3.71
   2 -15   6    6.00    1.11
   2 -15   6    5.43    1.16
   2 -15   6    7.66    1.15
  -2 -15  -6    8.25    1.20
   2 -15   6    6.01    1.09
  -2 -15  -6    7.74    1.23
   2 -15   7    6.73    1.11
   2 -15   7    7.43    1.18
   2 -15   7    8.45    1.27
  -2 -15  -7    8.01    1.18
  -2 -15  -7    7.54    1.18
   2 -15   7    9.95    1.35
   2 -15   8    2.65    0.74
   2 -15   8    3.22    0.79
  -2 -15  -8    1.65    0.54
  -2 -15  -8    3.51    0.79
   2 -15   8    2.18    0.72
   2 -15   9    7.03    0.98
   2  15   9    4.37    0.82
   2 -15   9    5.00    0.88
  -2 -15  -9    6.20    0.90
  -2 -15  -9    6.02    0.96
   2 -15   9    4.99    0.90
  -2 -15 -10   -0.11    0.21
  -2 -15 -10   -0.12    0.31
   2 -15  10    0.73    0.35
   2 -15  10    0.25    0.34
  -2 -15 -11    3.27    0.53
   2 -15  11    4.41    0.63
   2 -15  11    5.09    0.64
  -2 -16  10    0.35    0.46
  -2 -16  10    0.11    0.38
  -2  16  10   -0.10    0.23
  -2 -16   9   14.31    1.33
  -2 -16   9   12.57    1.33
  -2  16   9   15.71    1.36
  -2 -16   8    0.35    0.64
  -2  16   8    0.47    0.43
   2 -16  -8    0.15    0.27
   2 -16  -7   12.86    1.43
  -2  16   7   10.77    1.29
  -2 -16   7   10.78    1.42
  -2 -16   7    9.90    1.35
   2 -16  -7    8.82    1.18
  -2 -16   7   10.06    1.41
  -2  16   6    3.51    0.86
   2 -16  -6    3.05    0.78
  -2 -16   6    2.42    0.78
  -2 -16   6    2.66    0.85
   2 -16  -6    2.18    0.77
  -2 -16   6    4.22    1.00
  -2 -16   6    4.77    1.07
  -2 -16   5    2.89    0.79
  -2 -16   5    1.89    0.82
  -2 -16   5    4.62    1.08
   2 -16  -5    2.67    0.83
   2 -16  -5    3.55    0.87
  -2 -16   4    5.63    1.07
  -2 -16   4    5.08    1.05
  -2 -16   4    3.20    0.97
   2 -16  -4    3.73    0.89
   2 -16  -4    4.95    0.99
  -2 -16   3   22.12    1.98
  -2 -16   3   19.23    1.90
  -2 -16   3   21.45    2.07
   2 -16  -3   22.08    1.98
   2 -16  -3   26.76    2.13
   2 -16  -2    0.56    0.43
  -2 -16   2    0.79    0.59
  -2 -16   2    0.78    0.48
   2 -16  -2    1.60    0.67
   2 -16  -2    1.33    0.68
  -2 -16   2    0.64    0.62
   2 -16  -1   -0.20    0.40
  -2 -16   1    0.40    0.46
  -2 -16   1    0.97    0.53
   2 -16  -1    0.60    0.46
   2 -16  -1    0.79    0.48
   2 -16   0    2.52    0.86
  -2 -16   0    5.43    1.00
   2 -16   0    3.23    0.90
   2 -16   0    3.62    0.84
  -2 -16   0    4.54    0.95
  -2 -16   0    2.52    0.74
   2 -16   1    5.14    1.02
  -2 -16  -1    3.72    0.92
   2 -16   1    6.50    1.13
   2 -16   1    4.59    1.06
   2 -16   1    4.26    0.95
  -2 -16  -2    1.04    0.57
   2 -16   2    1.01    0.58
   2 -16   2    0.62    0.54
  -2 -16  -3   17.05    1.78
   2 -16   3   20.18    1.90
   2 -16   3   17.81    1.82
  -2 -16  -4   17.93    1.74
   2 -16   4   19.46    1.82
  -2 -16  -4   20.47    1.93
   2 -16   4   16.46    1.70
  -2 -16  -5    9.99    1.31
   2 -16   5    7.13    1.17
  -2 -16  -5   11.34    1.43
   2 -16   6    8.70    1.23
   2 -16   6    8.05    1.24
  -2 -16  -6    9.35    1.21
  -2 -16  -6    9.67    1.31
   2 -16   6    8.04    1.25
   2 -16   7    2.83    0.71
   2 -16   7    4.65    0.90
   2 -16   7    4.76    0.97
  -2 -16  -7    3.97    0.79
  -2 -16  -7    4.46    0.92
   2 -16   7    3.09    0.82
   2 -16   8    1.10    0.47
   2 -16   8    2.03    0.60
  -2 -16  -8    1.59    0.52
  -2 -16  -8    2.04    0.62
   2 -16   8    0.96    0.54
   2 -16   9   19.96    1.54
   2 -16   9   18.17    1.49
  -2 -16  -9   18.16    1.40
  -2 -16  -9   22.37    1.58
   2 -16   9   19.81    1.53
  -2 -16 -10    1.97    0.41
  -2 -16 -10    1.74    0.44
   2 -16  10    2.41    0.53
   2 -16  10    2.35    0.48
  -2 -17  10    0.45    0.39
  -2  17  10    0.15    0.19
  -2 -17   9    0.74    0.43
  -2  17   9    0.54    0.33
  -2 -17   8    1.80    0.64
  -2  17   8    1.35    0.47
   2 -17  -8    1.89    0.51
  -2 -17   7    3.07    0.81
  -2  17   7    2.64    0.66
   2 -17  -7    4.15    0.86
  -2 -17   7    2.91    0.79
   2 -17  -7    1.77    0.60
  -2  17   6    4.78    0.88
   2 -17  -6    5.30    0.91
   2 -17  -6    4.82    0.92
  -2 -17   6    3.93    1.00
  -2 -17   5    3.57    0.90
   2 -17  -5    3.18    0.81
  -2 -17   5    3.06    0.82
   2 -17  -5    4.86    0.98
  -2 -17   5    3.12    0.99
  -2 -17   4   36.22    2.45
   2 -17  -4   35.20    2.43
   2 -17  -4   31.23    2.29
  -2 -17   4   33.57    2.53
  -2 -17   3   15.57    1.74
   2 -17  -3   14.48    1.59
  -2 -17   3   13.69    1.54
   2 -17  -3   16.40    1.68
  -2 -17   3   16.97    1.73
  -2 -17   2    0.79    0.57
  -2 -17   2    0.58    0.53
   2 -17  -2    1.99    0.79
  -2 -17   2    0.85    0.58
   2 -17  -2    1.32    0.56
  -2 -17   1   51.04    3.07
   2 -17  -1   46.88    2.97
  -2 -17   1   46.93    2.87
   2 -17  -1   51.51    3.06
   2 -17  -1   49.45    2.98
   2 -17   0    1.69    0.66
  -2 -17   0    1.62    0.66
  -2 -17   0    1.35    0.62
   2 -17   0    1.21    0.68
   2 -17   0    1.01    0.55
   2 -17   0    0.85    0.58
   2 -17   1   53.41    3.14
   2 -17   1   49.45    3.07
  -2 -17  -1   52.22    3.12
   2 -17   1   52.69    3.19
  -2 -17  -1   49.28    2.93
  -2 -17  -2   18.09    1.81
   2 -17   2   15.54    1.67
   2 -17   2   14.17    1.60
   2 -17   2   13.53    1.61
   2 -17   3   33.60    2.46
  -2 -17  -3   39.03    2.65
   2 -17   3   31.69    2.40
   2 -17   3   40.32    2.73
   2 -17   4    3.54    0.83
  -2 -17  -4    2.78    0.75
   2 -17   4    4.31    0.96
  -2 -17  -5   11.23    1.43
   2 -17   5    7.32    1.18
   2 -17   6    0.86    0.47
   2 -17   6    0.52    0.40
  -2 -17  -6    0.81    0.47
  -2 -17  -6    0.89    0.53
   2 -17   6    1.06    0.51
   2 -17   7    1.40    0.57
   2 -17   7    0.75    0.50
  -2 -17  -7    1.01    0.41
  -2 -17  -7    0.32    0.39
   2 -17   7    0.48    0.44
   2 -17   8    1.47    0.49
   2 -17   8    2.44    0.60
  -2 -17  -8    2.41    0.54
  -2 -17  -8    2.83    0.65
   2 -17   8    3.26    0.68
  -2 -17  -9    4.33    0.66
   2 -17   9    3.62    0.64
   2 -17   9    4.52    0.67
  -2 -18   9    0.48    0.39
  -2  18   9    0.41    0.25
  -2 -18   8    2.72    0.64
  -2  18   8    4.30    0.70
   2 -18  -8    3.62    0.62
  -2 -18   7   29.38    1.99
  -2 -18   7   30.67    2.08
   2 -18  -7   28.71    1.89
  -2  18   7   27.89    1.84
  -2  18   6    1.36    0.54
   2 -18  -6    1.74    0.58
   2 -18  -6    1.16    0.55
  -2 -18   6    2.22    0.75
   2 -18  -5    3.23    0.74
  -2 -18   5    3.55    0.81
   2 -18  -5    4.23    0.84
  -2 -18   5    3.06    0.83
  -2 -18   4    5.15    1.04
   2 -18  -4    5.27    0.94
  -2 -18   4    5.81    0.99
   2 -18  -4    4.56    0.91
  -2 -18   4    5.17    1.13
  -2 -18   3    2.48    0.70
   2 -18  -3    2.63    0.75
   2 -18  -3    0.74    0.55
  -2 -18   3    3.17    0.86
  -2 -18   3    1.46    0.66
  -2 -18   2   18.19    1.75
  -2 -18   2   18.88    1.87
  -2 -18   2   17.35    1.68
   2 -18  -2   17.30    1.72
   2 -18  -2   17.48    1.69
   2 -18  -1    8.14    1.24
  -2 -18   1    6.59    1.10
  -2 -18   1    9.12    1.23
   2 -18  -1    7.36    1.18
  -2 -18   1    8.62    1.34
   2 -18  -1    9.04    1.26
   2 -18  -1    9.51    1.39
  -2 -18   0   68.45    3.54
  -2 -18   0   61.96    3.28
   2 -18   0   64.58    3.52
   2 -18   0   61.77    3.38
   2 -18   0   71.22    3.59
   2 -18   0   66.26    3.57
   2 -18   1   39.07    2.71
   2 -18   1   39.95    2.63
   2 -18   1   39.89    2.68
  -2 -18  -1   38.02    2.61
  -2 -18  -1   41.77    2.60
   2 -18   2    1.16    0.63
  -2 -18  -2    0.20    0.45
   2 -18   2    0.20    0.45
   2 -18   2    0.82    0.47
  -2 -18  -2    1.07    0.54
   2 -18   3    2.80    0.74
   2 -18   3    4.66    0.97
  -2 -18  -3    2.87    0.80
   2 -18   3    2.45    0.73
   2 -18   4    0.76    0.52
  -2 -18  -4    1.10    0.62
   2 -18   4    1.04    0.56
   2 -18   5   41.49    2.51
   2 -18   5   40.15    2.51
  -2 -18  -5   41.07    2.54
   2 -18   6    4.28    0.81
   2 -18   6    5.00    0.86
  -2 -18  -6    4.98    0.87
   2 -18   7    5.18    0.81
   2 -18   7    6.80    0.91
  -2 -18  -7    5.26    0.84
   2 -18   8    2.69    0.55
   2 -18   8    2.45    0.51
  -2 -18  -8    2.08    0.53
  -2 -19   8    0.19    0.37
   2 -19  -8    0.44    0.26
  -2 -19   7    0.59    0.42
  -2  19   7    0.53    0.33
   2 -19  -7    0.23    0.22
  -2 -19   7    1.29    0.56
  -2 -19   6    0.14    0.41
  -2 -19   6    0.47    0.43
  -2  19   6    0.63    0.33
   2 -19  -6    0.54    0.35
  -2  19   5    0.28    0.41
   2 -19  -5    0.44    0.36
   2 -19  -5    0.42    0.42
  -2 -19   5   -0.18    0.54
  -2 -19   4    0.17    0.44
   2 -19  -4    0.46    0.33
   2 -19  -4    0.93    0.54
  -2 -19   4   -0.19    0.62
  -2 -19   3   11.73    1.48
  -2 -19   3   12.51    1.46
   2 -19  -3   14.20    1.41
   2 -19  -3   16.26    1.55
  -2 -19   3   13.10    1.44
  -2 -19   2   10.09    1.29
   2 -19  -2   11.29    1.35
  -2 -19   2    9.08    1.30
   2 -19  -2    9.26    1.27
   2 -19  -1   43.33    2.69
  -2 -19   1   44.09    2.71
  -2 -19   1   44.57    2.77
   2 -19  -1   41.77    2.63
   2 -19  -1   43.11    2.72
   2 -19  -1   43.25    2.61
  -2 -19   0    1.45    0.65
   2 -19   0    1.70    0.62
  -2 -19   0    1.90    0.68
   2 -19   0    2.15    0.70
   2 -19   0    2.10    0.72
  -2 -19  -1   38.77    2.53
   2 -19   1   38.96    2.59
   2 -19   1   38.14    2.53
   2 -19   1   38.09    2.54
  -2 -19  -2    0.54    0.47
   2 -19   2    0.38    0.37
   2 -19   2    0.18    0.38
   2 -19   2    0.18    0.44
  -2 -19  -3   10.78    1.32
   2 -19   3    9.03    1.24
   2 -19   3    9.62    1.21
  -2 -19  -3   10.31    1.25
   2 -19   3    9.72    1.25
   2 -19   4    4.37    0.85
  -2 -19  -4    4.21    0.82
   2 -19   4    3.43    0.77
   2 -19   5    2.94    0.69
   2 -19   5    3.44    0.70
  -2 -19  -5    2.66    0.64
   2 -19   6    7.40    0.93
   2 -19   6    7.65    0.94
  -2 -19  -6    8.45    1.00
  -2 -19  -7    1.08    0.43
   2 -19   7    0.71    0.37
  -2 -19  -8    1.79    0.41
   2 -20  -7    5.65    0.66
   2 -20  -7    4.18    0.60
  -2 -20   7    6.08    0.76
  -2 -20   7    4.68    0.67
   2 -20  -6    0.32    0.25
   2 -20  -6    0.11    0.30
  -2 -20   6    0.63    0.48
  -2 -20   6   -0.11    0.40
   2 -20  -5   12.83    1.24
   2 -20  -5   11.25    1.11
   2 -20  -4    0.13    0.32
  -2 -20   4    0.16    0.47
   2 -20  -4   -0.15    0.38
   2 -20  -4   -0.13    0.32
  -2 -20   3   -0.14    0.43
  -2 -20   3    0.30    0.49
  -2 -20   3   -0.68    0.63
   2 -20  -3    0.79    0.47
   2 -20  -3    0.28    0.44
   2 -20  -2    0.50    0.38
  -2 -20   2   -0.34    0.56
  -2 -20   2    0.91    0.53
  -2 -20   2    0.16    0.44
  -2 -20   1   22.43    1.81
  -2 -20   1   22.39    1.80
   2 -20  -1   21.12    1.74
   2 -20  -1   20.94    1.69
   2 -20  -1   20.96    1.83
  -2 -20   0    2.89    0.73
  -2 -20   0    4.66    0.94
   2 -20   0    4.25    0.81
   2 -20   0    5.58    0.99
   2 -20   0    3.34    0.76
  -2 -20  -1   25.68    2.00
  -2 -20  -1   31.04    2.09
   2 -20   1   29.56    2.06
   2 -20   1   28.16    2.06
   2 -20   1   27.89    2.05
   2 -20   2    0.31    0.40
   2 -20   2    1.11    0.51
  -2 -20  -2    0.31    0.45
   2 -20   2    0.49    0.38
   2 -20   3    5.86    0.96
  -2 -20  -3    5.37    0.93
   2 -20   3    5.28    0.85
  -2 -20  -4    8.99    1.08
   2 -20   4    7.47    0.97
  -2 -20  -5    0.49    0.37
   2 -20   5    0.36    0.32
  -2 -20  -6    5.01    0.70
   2 -20   6    5.06    0.68
   2 -21  -6    4.44    0.56
   2 -21  -5    1.37    0.43
  -2 -21   5    1.25    0.53
   2 -21  -5    1.00    0.35
   2 -21  -4   34.07    1.90
   2 -21  -4   34.12    1.78
  -2 -21   3   -0.41    0.46
   2 -21  -3   -0.13    0.33
  -2 -21   3   -0.12    0.35
  -2 -21   2    0.14    0.40
   2 -21  -2    0.14    0.34
  -2 -21   2    0.52    0.45
  -2 -21   2    0.37    0.44
   2 -21  -1    0.42    0.39
  -2 -21   1    1.17    0.51
  -2 -21   1    0.68    0.45
   2 -21   0    2.64    0.64
  -2 -21   0    4.38    0.78
   2 -21   0    2.98    0.68
  -2 -21   0    2.53    0.65
   2 -21   1    0.14    0.34
  -2 -21  -1   -0.13    0.42
   2 -21   1    0.14    0.34
  -2 -21  -1   -0.13    0.41
   2 -21   2    0.54    0.37
   2 -21   2    0.39    0.39
  -2 -21  -2    0.13    0.48
  -2 -21  -2   -0.13    0.40
   2 -21   3    2.00    0.54
   2 -21   3    2.94    0.61
  -2 -21  -3    3.14    0.67
  -2 -21  -3    2.89    0.61
   2 -21   4    2.54    0.55
  -2 -21  -4    2.06    0.49
   2 -21   5    1.79    0.41
  -2 -21  -5    1.11    0.40
   2 -22  -3    0.38    0.33
  -2 -22   3    0.50    0.33
   2 -22  -2   -0.10    0.29
  -2 -22   2    0.29    0.36
   2 -22  -1    7.34    0.89
  -2 -22   1    6.14    0.80
  -2 -22   1    6.18    0.79
   2 -22   0    0.11    0.27
  -2 -22   0    0.10    0.36
  -2 -22   0   -0.10    0.33
   2 -22   1    1.59    0.49
  -2 -22  -1    1.72    0.48
  -2 -22  -1    2.12    0.51
   2 -22   2    1.03    0.42
  -2 -22  -2    0.67    0.39
   2 -22   2    0.78    0.38
  -2 -22  -2    1.06    0.41
   2 -22   3    1.48    0.39
  -2 -22  -3    1.12    0.40
  -2 -22  -3    1.41    0.41
   3   0 -14    0.32    0.41
  -3   0  14   -0.13    0.31
  -3   0  13   10.05    1.27
  -3   0  12    0.21    0.55
  -3   0  11   83.06    4.30
  -3   0  10   -0.23    0.50
   3   0  -9   74.05    4.59
  -3   0   9   79.71    4.87
  -3   0   9   74.58    3.81
  -3   0   9   73.92    3.94
   3   0  -8   -0.29    0.55
  -3   0   8    0.54    0.53
  -3   0   8    0.20    0.40
  -3   0   8    0.30    0.59
  -3   0   8   -0.19    0.54
  -3   0   7   88.67    3.67
  -3   0   7   99.29    3.89
  -3   0   7   93.60    3.74
  -3   0   7   85.37    4.68
  -3   0   7   82.90    3.93
  -3   0   7   87.71    4.58
  -3   0   7   92.26    3.97
  -3   0   6    0.23    0.44
  -3   0   6    0.24    0.41
  -3   0   5   12.32    1.47
  -3   0   5    9.88    1.27
  -3   0   4   -0.18    0.39
  -3   0   4   -0.17    0.47
  -3   0   3   25.13    1.91
  -3   0   3   24.50    1.83
  -3   0   2   -0.14    0.32
  -3   0   2   -0.15    0.29
  -3   0   1   88.42    3.53
  -3   0   1   83.45    3.58
  -3   0   1   91.86    3.46
  -3   0   0    0.66    0.44
  -3   0   0    0.27    0.35
  -3   0   0   -0.12    0.31
  -3   0  -1   44.76    2.32
   3   0   1   43.72    2.20
   3   0   1   47.40    2.41
  -3   0  -1   47.41    2.44
   3   0   2    0.13    0.27
   3   0   2    0.14    0.32
  -3   0  -2    0.44    0.40
  -3   0  -3   24.73    1.85
   3   0   3   28.42    1.91
  -3   0  -3   24.80    1.89
  -3   0  -4    0.18    0.34
  -3   0  -4   -0.18    0.39
  -3   0  -5   10.26    1.32
  -3   0  -5   12.30    1.49
  -3   0  -6    0.23    0.39
  -3   0  -6   -0.22    0.38
   3   0   6    0.15    0.41
  -3   0  -6    0.15    0.29
   3   0   7   12.17    1.34
  -3   0  -7   12.96    1.40
   3   0   8   -0.19    0.51
  -3   0  -8   -0.19    0.37
  -3   0  -9   31.26    2.39
   3   0   9   39.18    2.64
  -3   0 -10   -0.20    0.40
   3   0  10   -0.19    0.53
  -3   0 -11   25.98    2.09
   3   0  11   25.05    2.04
  -3   0 -12    0.16    0.38
   3   0  12    0.16    0.31
  -3   0 -13    4.99    0.78
   3   1 -14    0.43    0.37
   3  -1 -14    0.96    0.44
  -3  -1  14    0.12    0.30
  -3   1  14    0.74    0.37
   3  -1 -13    5.32    0.94
  -3   1  13    5.50    0.97
  -3  -1  13    5.68    0.98
  -3   1  12    0.21    0.51
  -3  -1  12   -0.21    0.41
  -3  -1  11    0.21    0.54
  -3  -1  11    1.15    0.66
  -3   1  11    0.92    0.63
  -3  -1  10   22.12    2.07
  -3  -1  10   20.99    2.09
  -3   1  10   20.72    2.05
   3   1  -9   33.38    3.05
   3  -1  -9   34.64    3.11
  -3   1   9   33.76    2.58
  -3  -1   9   32.04    2.54
  -3   1   9   36.12    3.23
  -3  -1   9   41.50    3.41
  -3  -1   9   36.66    2.63
   3   1  -8    5.70    1.27
   3  -1  -8    7.98    1.47
  -3  -1   8    7.51    1.34
  -3   1   8    9.57    1.57
  -3   1   8    5.90    1.08
  -3  -1   8    7.13    1.15
  -3  -1   8    4.81    0.82
  -3  -1   8    7.66    1.10
  -3   1   8    8.16    1.55
  -3  -1   8    5.45    1.29
  -3  -1   8    4.77    0.97
  -3   1   7   21.62    1.66
  -3  -1   7   23.66    1.74
  -3   1   7   21.99    1.69
  -3  -1   7   19.04    1.61
  -3  -1   7   20.76    1.62
  -3   1   7   23.94    2.33
  -3  -1   7   23.72    2.36
  -3  -1   7   23.89    1.96
  -3   1   7   20.02    1.79
  -3  -1   7   22.52    2.19
  -3   1   7   17.14    1.95
  -3   1   7   26.23    1.93
  -3  -1   7   22.95    1.87
  -3  -1   6   -0.22    0.39
  -3   1   6   -0.24    0.50
  -3   1   6   -0.24    0.41
  -3  -1   6    0.48    0.55
  -3  -1   5  212.32    6.88
  -3   1   5  201.11    6.83
  -3  -1   5  199.90    7.00
  -3   1   5  205.17    7.24
  -3  -1   4    3.41    0.81
  -3   1   4    3.36    0.87
  -3  -1   4    4.06    0.83
  -3   1   4    2.26    0.71
  -3  -1   3   57.77    2.93
  -3   1   3   50.33    2.80
  -3  -1   3   53.94    2.81
  -3   1   3   49.56    2.78
  -3  -1   2   57.30    2.90
  -3   1   2   54.01    2.85
  -3  -1   2   61.00    2.83
  -3   1   2   51.87    2.68
  -3  -1   1    0.12    0.30
  -3   1   1    0.49    0.37
  -3  -1   1    0.71    0.43
  -3   1   1   -0.15    0.38
  -3  -1   1    0.79    0.36
  -3   1   1    0.39    0.36
  -3   1   0    0.13    0.30
  -3  -1   0    0.40    0.41
   3  -1   0    0.34    0.31
  -3  -1   0   -0.13    0.35
  -3   1   0    0.28    0.42
  -3  -1   0   -0.12    0.34
  -3  -1  -1   60.57    2.85
  -3  -1  -1   54.81    2.65
  -3   1  -1   60.49    2.79
   3  -1   1   58.12    2.65
   3  -1   1   58.69    2.78
   3   1   1   62.74    2.82
  -3  -1  -1   62.36    2.82
  -3   1  -1   60.10    2.85
  -3  -1  -2   93.10    3.72
   3  -1   2   87.51    3.53
   3  -1   2   91.08    3.64
   3   1   2   84.53    3.55
  -3   1  -2   82.12    3.62
  -3  -1  -2   85.76    3.60
  -3  -1  -3   21.32    1.72
   3  -1   3   18.70    1.56
  -3  -1  -3   21.54    1.74
  -3   1  -3   19.76    1.68
  -3  -1  -4   29.57    2.17
  -3   1  -4   31.09    2.16
  -3  -1  -4   27.48    2.08
  -3   1  -4   28.05    2.11
  -3  -1  -5    0.61    0.46
  -3   1  -5    1.55    0.63
  -3  -1  -5    1.41    0.63
  -3   1  -5    0.41    0.40
  -3  -1  -6    6.11    1.22
  -3   1  -6    6.52    1.16
  -3  -1  -6    7.23    1.20
  -3   1  -6    8.36    1.25
   3   1   6    6.14    0.93
   3  -1   6    5.55    0.92
  -3  -1  -6    4.69    0.83
  -3  -1  -6    7.73    1.00
  -3   1  -6    8.18    1.06
  -3   1  -7  138.56    5.86
  -3  -1  -7  137.37    5.88
   3  -1   7  129.89    4.98
   3   1   7  132.67    5.00
  -3  -1  -7  128.76    4.96
  -3   1  -7  130.91    5.04
  -3  -1  -7  130.11    4.96
   3  -1   8   30.93    2.29
   3   1   8   36.08    2.41
   3   1   8   32.55    2.34
  -3  -1  -8   30.17    2.22
  -3   1  -8   32.79    2.36
   3  -1   9   24.09    2.05
   3   1   9   23.63    2.04
   3   1   9   24.01    2.02
  -3  -1  -9   22.93    2.01
  -3   1  -9   24.98    2.10
  -3   1 -10  100.20    4.53
  -3  -1 -10   99.78    4.49
   3  -1  10  103.89    4.52
   3   1  10   94.82    4.33
  -3   1 -11   33.19    2.37
  -3  -1 -11   28.69    2.19
   3   1  11   27.47    2.14
   3  -1  11   26.04    2.10
  -3   1 -12    3.85    0.81
  -3  -1 -12    2.55    0.68
   3   1  12    1.59    0.57
   3  -1  12    3.05    0.71
  -3   1 -13   -0.13    0.33
  -3  -1 -13   -0.12    0.25
   3   1  13    0.24    0.32
  -3   1 -14   -0.16    0.22
   3   2 -14    0.10    0.34
   3  -2 -14    0.10    0.34
  -3   2  14    0.24    0.31
  -3  -2  14    0.12    0.29
   3  -2 -13    0.58    0.51
  -3   2  13   -0.17    0.38
  -3  -2  13    0.84    0.50
  -3  -2  12    0.37    0.54
  -3   2  12    0.41    0.53
  -3  -2  12    0.21    0.59
  -3  -2  11  175.56    6.37
  -3  -2  11  157.66    6.30
  -3   2  11  164.79    6.42
  -3  -2  10   44.65    2.96
  -3   2  10   45.90    3.10
  -3  -2  10   48.38    3.17
   3  -2  -9   24.25    2.55
   3   2  -9   18.64    2.20
  -3  -2   9   14.63    1.72
  -3   2   9   19.43    1.91
  -3   2   9   15.16    2.15
  -3  -2   9   13.24    2.02
  -3  -2   9   18.14    1.84
   3   2  -8   99.53    5.12
   3  -2  -8   99.89    5.12
  -3  -2   8  100.49    4.13
  -3   2   8   93.11    4.32
  -3  -2   8   82.67    4.13
  -3   2   8   94.70    5.04
  -3  -2   8   87.59    3.82
  -3   2   8   89.16    5.01
  -3  -2   8   94.66    5.12
  -3  -2   8   93.06    4.26
  -3  -2   7   25.54    1.84
  -3   2   7   29.55    1.94
  -3  -2   7   26.50    1.86
  -3   2   7   20.35    1.95
  -3  -2   7   23.16    1.75
  -3   2   7   20.97    2.24
  -3  -2   7   22.68    2.31
  -3  -2   7   23.23    1.90
  -3  -2   7   25.19    2.01
  -3   2   7   21.64    1.88
  -3  -2   7   24.29    2.31
  -3   2   7   31.85    2.69
  -3  -2   7   25.07    2.00
  -3   2   6   -0.24    0.41
  -3  -2   6    0.71    0.51
  -3  -2   6    0.31    0.41
  -3  -2   6   -0.22    0.43
  -3   2   6    0.24    0.60
  -3  -2   5    8.64    1.22
  -3   2   5    6.93    1.20
  -3  -2   5    8.71    1.18
  -3   2   5    6.61    1.08
  -3  -2   4  124.77    4.76
  -3   2   4  117.48    4.75
  -3  -2   4  124.97    4.86
  -3   2   4  112.81    4.80
  -3  -2   3   19.65    1.65
  -3   2   3   15.25    1.52
  -3  -2   3   18.26    1.58
  -3   2   3   20.12    1.74
  -3  -2   2    0.14    0.30
  -3   2   2    0.15    0.38
  -3  -2   2   -0.45    0.44
  -3   2   1  289.80    7.92
  -3  -2   1  278.70    7.84
   3  -2  -1  275.96    7.66
  -3  -2   1  282.68    8.01
  -3  -2   1  272.11    7.69
  -3   2   1  268.05    7.66
   3  -2  -1  276.96    7.59
  -3   2   0   16.12    1.36
  -3  -2   0   18.23    1.44
   3  -2   0   19.60    1.44
  -3  -2   0   17.19    1.43
  -3  -2   0   14.03    1.18
  -3  -2   0   14.63    1.21
   3  -2   0   15.34    1.26
  -3   2  -1   85.87    3.53
  -3  -2  -1   88.30    3.58
  -3  -2  -1   86.62    3.43
   3  -2   1   83.14    3.44
   3  -2   1   91.52    3.56
   3   2   1   86.52    3.49
  -3  -2  -1   84.06    3.41
  -3  -2  -2   17.33    1.48
   3  -2   2   14.31    1.33
   3   2   2   14.42    1.33
   3  -2   2   15.44    1.37
  -3  -2  -2   12.15    1.25
  -3   2  -2   13.94    1.39
  -3  -2  -3    5.44    0.93
   3  -2   3    7.54    1.02
  -3   2  -3    5.48    0.92
  -3  -2  -3    6.22    0.95
  -3  -2  -4  189.06    6.58
   3  -2   4  188.25    6.51
  -3   2  -4  193.76    6.62
  -3  -2  -4  195.56    6.59
  -3  -2  -5   15.77    1.70
  -3   2  -5   12.57    1.50
  -3  -2  -5   14.22    1.59
  -3   2  -6   66.35    3.68
  -3  -2  -6   65.18    3.71
  -3   2  -6   60.34    3.08
   3  -2   6   61.59    2.98
   3   2   6   61.06    2.98
  -3   2  -6   60.02    3.02
  -3  -2  -6   58.33    2.95
  -3   2  -7    4.43    1.01
  -3  -2  -7    4.13    1.06
   3   2   7    4.72    0.94
   3  -2   7    5.59    0.96
  -3  -2  -7    4.32    0.87
  -3   2  -7    7.42    1.10
   3  -2   8    2.27    0.86
  -3  -2  -8    2.43    0.71
  -3  -2  -8    2.71    0.67
  -3   2  -8    2.92    0.79
  -3  -2  -8    1.68    0.77
   3   2   8    3.73    0.89
   3   2   8    2.42    0.76
   3  -2   8    4.30    0.92
  -3   2  -9   28.35    2.27
  -3  -2  -9   32.73    2.36
  -3  -2  -9   33.77    2.43
   3  -2   9   31.74    2.38
   3   2   9   31.99    2.37
   3  -2   9   29.97    2.26
   3   2   9   31.37    2.36
   3  -2  10    7.06    1.11
   3   2  10    5.07    1.04
  -3   2 -10    6.06    1.08
  -3  -2 -10    8.53    1.20
   3  -2  11   57.54    3.12
   3   2  11   48.87    2.91
   3   2  11   55.33    3.02
  -3   2 -11   49.17    3.01
  -3  -2 -11   53.76    2.99
   3   2  12    3.76    0.80
  -3   2 -12    5.02    0.89
   3   2  13    0.95    0.40
  -3   2 -13    0.64    0.35
  -3   2 -14    6.35    0.68
  -3   3  14    2.67    0.56
  -3  -3  14    1.79    0.50
  -3  -3  13    0.15    0.37
  -3   3  13    0.16    0.39
  -3  -3  13    0.80    0.46
   3  -3 -13    0.14    0.41
  -3  -3  12    0.19    0.49
  -3   3  12   -0.40    0.52
  -3  -3  12    0.20    0.52
   3  -3 -12   -0.18    0.55
  -3   3  11    1.33    0.72
  -3  -3  11    1.78    0.72
  -3  -3  11    1.50    0.74
  -3   3  10    2.04    0.76
  -3  -3  10    1.82    0.77
  -3  -3  10    1.33    0.67
   3   3  -9   31.97    2.93
   3  -3  -9   37.55    3.18
  -3   3   9   30.75    2.76
  -3   3   9   33.02    2.54
  -3  -3   9   42.22    2.82
  -3   3   9   36.94    3.24
  -3  -3   9   37.81    3.28
  -3  -3   9   36.39    2.63
   3   3  -8   -0.28    0.65
   3  -3  -8   -0.28    0.60
  -3   3   8    1.21    0.69
  -3   3   8   -0.20    0.55
  -3  -3   8   -0.20    0.43
  -3  -3   8    0.19    0.55
  -3   3   8   -0.25    0.37
  -3  -3   8    0.16    0.28
  -3  -3   8   -0.17    0.44
  -3   3   8    0.30    0.69
  -3  -3   8   -0.60    0.69
  -3  -3   8   -0.20    0.52
   3   3  -7   25.10    2.34
   3  -3  -7   21.57    2.19
  -3  -3   7   24.06    1.81
  -3  -3   7   21.53    1.89
  -3   3   7   21.77    1.86
  -3  -3   7   19.94    1.77
  -3  -3   7   22.88    1.90
  -3  -3   7   24.68    2.26
  -3   3   7   20.92    2.26
  -3   3   7   24.27    2.15
  -3  -3   7   22.98    1.74
  -3   3   7   23.89    2.35
  -3  -3   7   21.34    2.27
  -3  -3   7   18.99    1.77
  -3  -3   6  318.26    8.53
  -3  -3   6  298.98    8.78
  -3  -3   6  301.86    8.44
  -3  -3   6  293.91    8.70
  -3  -3   6  317.70    8.91
  -3   3   6  291.69    8.71
  -3  -3   6  310.73    9.68
  -3   3   6  302.91    9.97
  -3  -3   5   57.14    3.11
  -3   3   5   55.12    3.20
  -3  -3   5   65.34    3.46
  -3   3   5   59.66    3.49
  -3   3   4   12.36    1.46
  -3  -3   4   12.00    1.35
  -3  -3   4   14.18    1.50
  -3  -3   3    0.99    0.53
  -3   3   3    0.88    0.51
  -3  -3   3    0.65    0.42
  -3  -3   2   35.93    2.25
  -3  -3   2   35.12    2.15
  -3   3   2   36.34    2.26
   3  -3  -2   33.05    2.00
  -3   3   1    4.89    0.75
  -3  -3   1    4.76    0.77
   3  -3  -1    5.18    0.79
  -3  -3   1    3.45    0.66
  -3  -3   1    4.21    0.77
   3  -3  -1    4.88    0.80
  -3   3   0   69.13    3.06
  -3  -3   0   66.71    3.01
   3  -3   0   68.18    3.02
   3   3   0   68.96    3.00
   3  -3   0   70.08    3.09
  -3  -3   0   73.60    3.18
  -3  -3   0   69.61    2.93
   3  -3   0   66.62    3.00
  -3  -3  -1   29.33    1.85
  -3  -3  -1   30.40    1.94
  -3  -3  -1   31.95    1.99
   3  -3   1   30.68    1.98
   3  -3   1   29.22    1.88
   3   3   1   30.35    1.92
  -3  -3  -1   31.73    1.88
  -3  -3  -2   29.46    1.98
   3  -3   2   29.92    1.95
   3   3   2   27.97    1.89
   3  -3   2   33.82    2.11
  -3  -3  -2   29.97    1.92
  -3   3  -2   30.61    2.11
  -3  -3  -3  246.32    7.71
   3  -3   3  250.74    7.69
  -3   3  -3  241.02    7.76
  -3  -3  -3  263.49    7.72
  -3  -3  -4   88.75    4.09
   3  -3   4   84.64    3.98
  -3   3  -4   96.27    4.23
  -3  -3  -4   85.32    3.95
  -3  -3  -5   86.08    4.23
  -3   3  -5   87.40    4.24
  -3  -3  -5   93.51    4.32
  -3   3  -6  122.04    5.40
  -3   3  -6  129.91    4.88
   3  -3   6  136.76    4.81
  -3  -3  -6  124.74    5.54
   3  -3   6  131.83    4.75
   3   3   6  132.70    4.74
  -3   3  -6  124.69    4.79
  -3  -3  -6  121.87    4.71
  -3  -3  -7   20.80    2.23
   3  -3   7   19.43    1.72
  -3   3  -7   22.71    1.88
   3  -3   7   19.62    1.74
   3   3   7   17.48    1.65
  -3   3  -7   18.31    1.71
  -3  -3  -7   19.25    1.73
   3  -3   8    4.02    1.09
  -3  -3  -8    2.70    0.71
  -3   3  -8    2.56    0.68
  -3  -3  -8    2.02    0.75
   3   3   8    2.30    0.71
   3  -3   8    2.98    0.81
   3   3   8    2.22    0.77
   3  -3   9    3.68    0.84
   3   3   9    4.82    1.00
   3   3   9    3.73    0.90
   3  -3   9    4.74    1.00
  -3  -3  -9    4.02    0.89
  -3   3  -9    3.75    0.87
   3  -3  10   47.73    2.92
   3   3  10   50.20    3.01
  -3   3 -10   45.09    2.93
  -3  -3 -10   52.05    3.06
   3   3  11   17.77    1.68
   3  -3  11   17.33    1.68
   3   3  11   12.79    1.48
  -3   3 -11   13.41    1.52
   3   3  12    1.07    0.50
   3   3  12    1.66    0.57
  -3   3 -12    0.50    0.41
   3   3  13    1.37    0.43
  -3   3 -13    1.00    0.42
  -3  -4  14    1.72    0.42
  -3  -4  14    0.89    0.39
   3  -4 -14    0.94    0.40
  -3   4  13   -0.15    0.37
  -3  -4  13    0.15    0.41
  -3  -4  13    0.45    0.45
   3  -4 -13   -0.27    0.43
  -3  -4  12   31.90    2.32
  -3   4  12   31.87    2.32
  -3  -4  12   33.47    2.37
   3  -4 -12   33.11    2.28
  -3   4  11    1.28    0.59
  -3  -4  11    1.07    0.62
  -3  -4  11    0.64    0.59
   3  -4 -11    1.54    0.75
  -3   4  10   11.07    1.50
  -3  -4  10   12.26    1.56
  -3  -4  10    9.87    1.46
   3  -4  -9   24.93    2.62
  -3  -4   9   26.73    2.11
  -3   4   9   19.40    2.37
  -3  -4   9   26.95    2.21
  -3  -4   9   27.31    2.28
  -3   4   9   25.82    2.22
  -3   4   9   25.30    2.50
  -3  -4   9   27.96    2.05
  -3  -4   9   18.20    2.29
  -3  -4   9   27.81    2.33
   3   4  -8   50.71    3.52
   3  -4  -8   49.65    3.48
  -3  -4   8   51.93    2.84
  -3   4   8   43.79    2.83
  -3  -4   8   47.93    2.93
  -3  -4   8   43.72    2.87
  -3  -4   8   46.26    2.90
  -3   4   8   48.77    3.65
  -3   4   8   40.86    3.07
  -3  -4   8   47.73    2.67
  -3   4   8   52.69    3.70
  -3  -4   8   45.90    3.51
  -3  -4   8   47.60    2.96
  -3  -4   7    1.25    0.56
  -3  -4   7    1.57    0.68
  -3  -4   7    0.49    0.47
  -3   4   7    2.03    0.83
  -3   4   7    1.63    0.65
  -3  -4   7    1.28    0.57
  -3  -4   7    0.55    0.47
  -3  -4   7    0.92    0.42
   3   4  -7    1.01    0.62
   3  -4  -7    0.76    0.54
  -3  -4   7    0.19    0.43
  -3  -4   6  175.43    5.74
  -3  -4   6  177.81    6.07
  -3  -4   6  182.21    5.79
  -3  -4   6  184.30    5.72
  -3   4   6  178.79    7.16
  -3  -4   6  170.21    5.95
  -3  -4   6  184.39    6.13
  -3  -4   6  176.47    5.91
  -3  -4   6  189.03    6.86
  -3   4   5 1028.62   25.70
  -3  -4   5 1105.36   25.06
  -3   4   5  975.79   25.05
  -3  -4   5 1128.13   25.53
  -3  -4   4   11.00    1.34
  -3   4   4    9.00    1.33
  -3  -4   4   10.55    1.27
  -3   4   3   59.43    3.18
  -3  -4   3   63.23    3.13
  -3  -4   3   63.40    3.17
   3  -4  -3   53.86    2.84
  -3   4   2  118.21    4.54
  -3  -4   2  124.19    4.61
  -3  -4   2  111.43    4.41
   3  -4  -2  112.82    4.31
  -3   4   1   10.62    1.10
  -3  -4   1   10.09    1.08
   3  -4  -1   11.98    1.23
  -3  -4   1    9.53    1.12
  -3  -4   1   11.18    1.19
   3  -4  -1    8.95    1.09
  -3   4   0   61.24    2.85
  -3  -4   0   60.53    2.84
   3  -4   0   60.37    2.79
   3   4   0   56.06    2.72
   3  -4   0   65.09    3.02
  -3  -4   0   59.94    2.88
  -3  -4   0   66.04    2.92
   3  -4   0   59.16    2.90
  -3  -4  -1    0.53    0.37
  -3   4  -1    1.25    0.47
  -3  -4  -1    0.42    0.32
  -3  -4  -1    0.14    0.27
   3  -4   1    0.61    0.50
   3  -4   1   -0.13    0.28
   3   4   1    0.27    0.33
   3  -4   1    0.31    0.44
  -3  -4  -2  155.19    5.46
   3  -4   2  157.71    5.36
   3   4   2  167.58    5.42
   3  -4   2  159.20    5.61
  -3   4  -2  147.39    5.57
  -3  -4  -2  175.92    5.49
  -3  -4  -3   79.78    3.69
   3  -4   3   82.09    3.74
  -3   4  -3   76.37    3.70
  -3  -4  -3   74.48    3.47
  -3  -4  -4  271.10    8.63
   3  -4   4  292.62    8.81
   3   4   4  278.91    8.28
  -3   4  -4  261.10    8.54
  -3  -4  -4  283.92    8.57
  -3   4  -5  964.32   22.49
   3  -4   5  996.34   22.40
  -3  -4  -5  950.87   23.57
  -3   4  -5  938.05   23.41
  -3   4  -6   74.91    3.99
  -3  -4  -6   64.85    3.64
  -3  -4  -6   69.37    3.98
   3  -4   6   73.41    3.37
  -3   4  -6   68.93    3.35
   3  -4   6   71.61    3.25
  -3   4  -6   73.25    3.42
  -3  -4  -6   65.56    3.27
   3  -4   7    0.53    0.69
  -3   4  -7    1.79    0.60
  -3  -4  -7    1.93    0.76
   3  -4   7    0.53    0.40
   3  -4   7    0.51    0.49
   3   4   7    0.67    0.48
  -3  -4  -7    1.65    0.58
  -3   4  -7    1.64    0.55
   3  -4   8    0.87    0.71
  -3  -4  -8    1.19    0.49
  -3   4  -8    1.19    0.60
   3  -4   8    2.09    0.72
  -3  -4  -8    0.60    0.45
   3   4   8    1.10    0.61
   3   4   8    1.18    0.59
   3  -4   8    0.92    0.60
  -3  -4  -9    1.03    0.59
  -3   4  -9    0.83    0.60
   3  -4   9    2.96    0.86
   3   4   9    1.23    0.71
   3  -4   9    1.96    0.66
  -3  -4 -10    9.24    1.29
  -3   4 -10    8.90    1.32
   3   4  10   10.92    1.41
   3  -4  10    9.02    1.30
  -3  -4 -11    0.90    0.54
  -3   4 -11    0.76    0.50
   3   4  11    0.74    0.51
   3   4  11    0.53    0.46
  -3   4 -12    7.05    1.02
   3   4  12    6.49    0.94
  -3   4 -13    8.10    0.94
   3   4  13    8.58    0.91
  -3  -5  14    2.68    0.51
   3  -5 -14    2.48    0.46
   3  -5 -14    2.70    0.51
  -3  -5  13   19.65    1.60
   3  -5 -13   20.65    1.57
  -3  -5  12    0.35    0.38
  -3  -5  12    1.30    0.65
   3  -5 -12    0.50    0.54
  -3  -5  11    1.02    0.64
  -3  -5  11    1.28    0.69
   3  -5 -11    2.28    0.82
  -3  -5  10   14.23    1.67
  -3  -5  10   10.18    1.46
   3  -5 -10   11.38    1.48
  -3  -5  10   10.13    1.44
  -3  -5   9    1.07    0.72
  -3  -5   9    2.56    1.02
   3  -5  -9    3.14    0.92
  -3  -5   9    2.66    0.88
  -3  -5   9    2.59    0.79
  -3  -5   9    3.52    0.78
  -3  -5   8    7.15    1.18
  -3   5   8    8.42    1.57
  -3  -5   8    9.00    1.36
  -3   5   8    9.12    1.46
  -3  -5   8    7.35    1.19
  -3  -5   8    8.35    1.10
   3  -5  -8    7.16    1.14
  -3  -5   8    7.70    1.22
  -3  -5   7   14.46    1.46
  -3   5   7   14.60    2.03
  -3  -5   7   16.26    1.67
  -3  -5   7   15.19    1.61
  -3  -5   7   15.57    1.83
  -3  -5   7   14.62    1.44
   3  -5  -7   12.85    1.43
  -3  -5   7   12.70    1.47
  -3  -5   6  253.33    7.32
  -3  -5   6  231.04    7.19
   3  -5  -6  231.56    7.24
  -3   5   6  244.27    8.82
  -3  -5   6  246.85    7.65
  -3  -5   6  246.57    7.43
  -3  -5   6  256.41    8.44
  -3  -5   6  241.67    7.57
  -3   5   5   94.47    4.76
  -3  -5   5  105.97    4.48
  -3  -5   5  101.33    4.62
   3  -5  -4   45.33    2.70
  -3   5   4   42.45    2.91
  -3  -5   4   43.44    2.66
  -3  -5   4   48.04    2.86
   3  -5  -3    0.17    0.35
  -3  -5   3   -0.18    0.38
  -3   5   3    0.19    0.48
  -3  -5   3    0.17    0.45
   3  -5  -2    0.96    0.46
  -3  -5   2    0.82    0.47
  -3   5   2    1.70    0.68
  -3  -5   2    0.82    0.45
   3  -5  -1    5.77    0.93
  -3  -5   1    7.91    1.02
  -3  -5   1    8.39    1.10
   3  -5  -1    6.60    1.03
  -3  -5   0   19.77    1.53
   3  -5   0   21.94    1.57
   3  -5   0   18.71    1.62
  -3  -5   0   20.48    1.61
   3  -5   0   22.84    1.76
  -3  -5  -1    8.67    1.02
  -3  -5  -1    8.22    1.02
  -3  -5  -1    5.26    0.83
   3  -5   1    7.10    0.93
   3  -5   1    7.13    1.03
   3  -5   1    5.95    0.97
  -3  -5  -2   65.40    3.18
   3  -5   2   65.83    3.32
  -3  -5  -3   -0.18    0.41
   3   5   3   -0.17    0.29
   3  -5   3    0.19    0.40
  -3   5  -3    0.19    0.44
  -3  -5  -4  176.31    6.40
   3  -5   4  181.15    6.56
   3   5   4  174.97    6.12
  -3   5  -4  168.94    6.34
  -3  -5  -5   10.14    1.39
   3  -5   5    6.48    1.17
  -3  -5  -5    8.17    1.08
  -3   5  -5    8.40    1.09
  -3  -5  -5    6.66    1.21
  -3   5  -5    7.38    1.07
   3  -5   5    9.85    1.17
  -3   5  -5   10.05    1.36
   3  -5   6   46.50    3.04
  -3   5  -6   41.33    2.59
  -3  -5  -6   49.90    3.37
   3  -5   6   44.80    2.64
  -3  -5  -6   49.05    3.14
   3  -5   6   47.37    3.15
  -3   5  -6   52.60    2.80
  -3  -5  -6   43.18    2.62
   3  -5   7    1.34    0.66
  -3  -5  -7    0.57    0.43
   3  -5   7    1.10    0.55
   3   5   7    0.74    0.45
  -3  -5  -7    1.33    0.57
  -3   5  -7    0.92    0.55
   3  -5   8   46.81    3.48
  -3   5  -8   55.33    3.14
  -3  -5  -8   51.64    3.08
   3   5   8   53.36    3.13
   3  -5   8   51.19    3.05
  -3  -5  -8   43.12    3.46
  -3  -5  -9    1.68    0.68
  -3   5  -9    0.83    0.60
   3   5   9    1.87    0.72
   3  -5   9    2.64    0.81
  -3  -5 -10    5.27    0.98
  -3   5 -10    5.08    0.97
   3   5  10    3.45    0.92
   3  -5  10    5.14    1.00
  -3   5 -11    0.37    0.42
  -3  -5 -11    1.08    0.52
   3  -5  11    0.53    0.43
   3   5  11    0.37    0.42
  -3   5 -12    7.02    1.00
  -3  -5 -12    4.77    0.82
   3   5  12    5.70    0.95
   3   5  12    6.06    0.89
   3   5  13    1.89    0.49
  -3   5 -13    1.00    0.40
  -3  -6  14    8.16    0.83
   3  -6 -14    8.22    0.79
  -3  -6  13    0.70    0.47
   3  -6 -13    0.35    0.35
   3  -6 -13    0.37    0.37
  -3  -6  12    0.54    0.54
   3  -6 -12    0.16    0.42
  -3  -6  11   12.38    1.50
  -3  -6  11   12.40    1.56
   3  -6 -11   13.39    1.53
  -3  -6  10   10.12    1.46
  -3  -6  10   11.42    1.57
  -3  -6   9    1.31    0.68
  -3  -6   9    0.86    0.83
   3  -6  -9   -0.20    0.57
  -3  -6   9    0.22    0.64
  -3  -6   9    0.19    0.56
  -3  -6   8    0.20    0.63
  -3   6   8    0.34    0.77
  -3  -6   8    0.42    0.52
  -3   6   8    0.28    0.59
  -3  -6   8    1.42    0.67
  -3  -6   8    1.23    0.55
   3  -6  -8   -0.19    0.61
  -3  -6   8   -0.21    0.55
  -3  -6   7    1.15    0.55
  -3   6   7    1.89    0.91
  -3  -6   7   -0.18    0.53
  -3  -6   7    0.79    0.61
  -3  -6   7    0.82    0.43
   3  -6  -7    0.52    0.50
  -3  -6   7    0.19    0.41
  -3  -6   6    1.74    0.57
  -3  -6   6    2.71    0.68
  -3  -6   6    2.88    0.65
  -3  -6   6    2.83    0.84
  -3   6   6    3.47    1.10
  -3  -6   6    1.96    0.68
  -3  -6   6    2.69    0.71
   3  -6  -6    2.19    0.68
  -3  -6   6    2.33    0.63
  -3  -6   6    1.62    0.62
  -3  -6   5  186.92    6.12
  -3   6   5  174.32    7.11
  -3  -6   5  187.92    6.22
  -3  -6   5  201.36    6.76
  -3  -6   5  190.49    6.89
   3  -6  -5  182.35    5.93
   3  -6  -5  186.14    6.75
  -3  -6   5  176.52    5.80
  -3  -6   5  193.07    6.35
  -3  -6   5  195.69    6.00
  -3   6   4   66.74    3.81
  -3  -6   4   71.06    3.56
  -3  -6   4   68.97    3.62
   3  -6  -4   71.52    3.63
  -3   6   3   25.34    2.14
  -3  -6   3   29.51    2.17
  -3  -6   3   26.67    2.11
   3  -6  -3   30.59    2.24
  -3  -6   2   13.96    1.46
  -3  -6   2   15.24    1.51
   3  -6  -2   13.65    1.44
  -3  -6   1   11.13    1.30
   3  -6  -1   15.39    1.50
   3  -6  -1   14.04    1.46
  -3  -6   0    1.88    0.58
   3  -6   0    3.30    0.75
  -3  -6   0    2.18    0.55
   3  -6   0    2.62    0.66
  -3  -6  -1   76.26    3.48
   3  -6   1   73.15    3.57
   3  -6   1   69.75    3.54
  -3  -6  -2    5.03    0.93
   3  -6   2    6.75    1.05
  -3  -6  -2    4.80    0.88
  -3   6  -3    4.88    0.99
  -3  -6  -3    6.43    1.06
   3   6   3    8.95    1.18
   3  -6   3    9.24    1.24
  -3  -6  -3    6.56    1.05
  -3   6  -4   20.80    1.99
  -3  -6  -4   21.17    1.96
   3  -6   4   19.82    1.61
  -3  -6  -4   19.73    1.88
   3  -6   4   26.03    2.20
   3   6   4   19.70    1.83
   3  -6   5  127.18    5.39
  -3   6  -5  121.11    4.65
  -3  -6  -5  129.23    4.83
  -3  -6  -5  127.39    5.59
   3  -6   5  130.93    4.80
  -3   6  -5  123.84    4.78
  -3  -6  -5  132.83    5.47
   3  -6   5  120.01    5.46
   3  -6   5  127.18    5.31
   3   6   5  130.77    5.31
   3  -6   6    6.72    1.20
  -3  -6  -6    3.37    0.78
  -3   6  -6    4.92    0.88
   3  -6   6    5.38    0.93
  -3   6  -6    5.41    0.99
  -3  -6  -6    5.86    1.20
  -3  -6  -6    4.26    1.01
   3  -6   6    5.09    1.06
   3  -6   7   44.23    3.27
  -3   6  -7   47.02    2.82
  -3  -6  -7   43.59    2.76
  -3  -6  -7   36.28    3.08
   3  -6   7   46.74    2.83
   3   6   7   44.90    2.76
   3  -6   7   41.58    3.08
  -3   6  -8   27.58    2.22
  -3  -6  -8   32.55    2.43
   3   6   8   34.90    2.48
  -3  -6  -8   28.79    2.83
   3  -6   8   35.08    2.51
  -3  -6  -9    1.27    0.58
  -3   6  -9    0.61    0.50
   3   6   9    1.46    0.65
   3  -6   9    1.87    0.70
  -3   6 -10   11.41    1.39
  -3  -6 -10   11.95    1.43
   3   6  10    8.68    1.28
   3  -6  10   14.13    1.58
  -3  -6 -11   10.01    1.28
  -3   6 -11   12.49    1.39
   3  -6  11   11.78    1.39
   3   6  11   14.09    1.50
  -3   6 -12   36.33    2.15
  -3  -6 -12   35.92    2.14
   3   6  12   33.22    2.11
  -3   6 -13    2.00    0.45
   3   6  13    1.51    0.43
   3  -6  13    1.90    0.45
  -3  -6 -13    1.46    0.38
   3  -7 -13    0.21    0.32
   3  -7 -13    0.23    0.40
  -3  -7  13    0.13    0.36
   3  -7 -12    3.18    0.77
  -3  -7  12    3.28    0.82
  -3  -7  12    2.38    0.70
   3  -7 -11   -0.18    0.60
  -3  -7  11   -0.20    0.50
  -3  -7  11   -0.39    0.56
   3  -7 -10    1.37    0.78
  -3  -7  10    0.44    0.51
  -3  -7  10    0.65    0.73
  -3  -7   9   13.07    1.50
  -3  -7   9   14.04    1.73
  -3  -7   9   10.03    1.44
   3  -7  -9   12.37    1.53
  -3  -7   9   10.01    1.48
  -3  -7   8   16.41    1.79
  -3  -7   8   12.90    1.48
  -3  -7   8   14.85    1.70
  -3   7   8   11.83    1.98
  -3  -7   8   15.84    1.77
  -3   7   8   13.42    1.83
   3  -7  -8   17.14    1.72
  -3  -7   8   14.48    1.54
  -3  -7   7    9.25    1.29
  -3  -7   7    7.60    1.15
  -3   7   7    7.56    1.52
  -3  -7   7   11.38    1.42
  -3  -7   7   11.41    1.45
  -3  -7   7   10.28    1.26
   3  -7  -7   10.96    1.36
  -3  -7   7   10.59    1.30
  -3  -7   6    0.53    0.44
  -3  -7   6   -0.16    0.47
  -3  -7   6    0.48    0.44
  -3  -7   6    0.48    0.41
  -3  -7   6    1.22    0.63
  -3   7   6    0.30    0.65
  -3  -7   6    0.17    0.53
  -3  -7   6    0.19    0.40
  -3  -7   6   -0.16    0.40
   3  -7  -6   -0.25    0.43
  -3  -7   6    0.95    0.64
   3  -7  -5   12.26    1.29
  -3  -7   5   11.66    1.54
  -3   7   5    9.35    1.53
  -3  -7   5   12.20    1.35
  -3  -7   5   12.91    1.55
   3  -7  -5   11.79    1.28
  -3  -7   5   12.61    1.27
   3  -7  -5   11.00    1.48
  -3  -7   5   13.77    1.50
  -3  -7   5   10.41    1.20
  -3  -7   5   11.14    1.19
  -3  -7   4   92.51    4.26
  -3  -7   4   90.05    4.32
   3  -7  -4   91.31    4.34
  -3  -7   4   87.55    3.58
  -3  -7   4   95.65    4.02
   3  -7  -4   86.33    3.66
  -3  -7   3  105.85    4.50
   3  -7  -3   93.90    4.39
  -3  -7   2   10.09    1.29
   3  -7  -2    9.74    1.29
  -3  -7   1   19.83    1.76
   3  -7  -1   21.06    1.87
   3  -7  -1   24.35    2.00
  -3  -7   0    0.17    0.29
   3  -7   0    0.57    0.44
  -3  -7   0    0.47    0.40
   3  -7   0    0.38    0.40
  -3  -7  -1   91.66    3.94
  -3  -7  -1   94.35    4.07
   3  -7   1   95.68    4.31
   3  -7   1   96.53    4.33
   3   7   2   47.11    2.84
  -3  -7  -2   50.44    2.92
   3  -7   2   47.52    2.93
  -3   7  -3   24.32    2.10
  -3  -7  -3   21.26    1.90
  -3  -7  -3   19.48    1.84
   3  -7   3   26.29    2.19
   3   7   3   24.00    2.02
  -3   7  -4    7.97    1.27
  -3  -7  -4    7.25    0.99
  -3  -7  -4    5.81    0.86
  -3  -7  -4    9.33    1.37
   3   7   4    6.56    1.13
   3  -7   4    6.22    1.12
  -3  -7  -4    7.05    1.17
   3  -7   4    9.32    1.12
   3  -7   4    7.82    1.03
  -3  -7  -4    7.82    0.98
   3  -7   5    3.52    0.89
  -3  -7  -5    3.03    0.90
   3   7   5    1.81    0.68
   3  -7   5    1.26    0.69
   3  -7   5    0.99    0.52
   3  -7   5    1.13    0.48
  -3  -7  -5    0.25    0.48
  -3   7  -5    1.36    0.57
  -3  -7  -5    0.83    0.43
  -3  -7  -6   15.00    1.56
   3  -7   6   16.75    1.93
  -3  -7  -6   16.85    1.91
   3  -7   6   14.72    1.52
  -3  -7  -6   17.91    2.08
   3  -7   6   16.69    1.65
  -3   7  -6   16.89    1.64
   3   7   6   15.01    1.54
  -3   7  -7    6.52    1.07
  -3  -7  -7    6.17    1.08
   3  -7   7    5.66    1.17
   3  -7   7    4.71    0.97
   3  -7   7    6.94    1.13
  -3  -7  -7    5.41    1.26
   3   7   7    6.37    1.12
   3  -7   7    7.68    1.39
  -3   7  -8   10.01    1.32
  -3  -7  -8    9.45    1.36
   3   7   8    7.77    1.22
   3  -7   8    8.50    1.34
  -3   7  -9    6.34    1.08
  -3  -7  -9    6.56    1.12
   3   7   9    5.83    1.09
   3  -7   9    6.49    1.16
  -3   7 -10    0.38    0.40
  -3  -7 -10    0.20    0.49
   3   7  10   -0.20    0.46
   3  -7  10    0.20    0.54
  -3   7 -11    4.11    0.78
  -3  -7 -11    4.69    0.87
   3  -7  11    2.76    0.71
   3   7  11    4.54    0.89
  -3   7 -12   10.61    1.12
  -3  -7 -12   11.40    1.19
   3   7  12   11.92    1.27
  -3  -7 -12   11.52    1.14
  -3   7 -13    0.69    0.28
   3   7  13    0.85    0.34
   3  -7  13    0.66    0.29
  -3  -7 -13    1.10    0.35
  -3  -8  13    0.12    0.29
   3  -8 -13    0.20    0.29
  -3  -8  12   10.53    1.23
  -3  -8  12    8.22    1.18
   3  -8 -12    9.62    1.09
   3  -8 -12    8.89    1.10
  -3  -8  11   19.44    1.82
  -3  -8  11   19.80    1.85
   3  -8 -11   22.05    1.84
   3  -8 -11   19.61    1.71
  -3  -8  10   26.03    2.27
  -3  -8  10   26.47    2.28
   3  -8 -10   27.47    2.18
  -3  -8  10   26.73    2.23
  -3  -8   9    1.76    0.76
  -3  -8   9    1.51    0.79
  -3  -8   9    0.90    0.62
  -3  -8   9    0.18    0.63
   3  -8  -9    1.60    0.77
  -3  -8   9    1.07    0.60
  -3  -8   8   15.34    1.70
  -3  -8   8   12.75    1.48
  -3  -8   8   14.45    1.69
  -3  -8   8   14.85    1.73
   3  -8  -8   14.32    1.62
  -3  -8   8   12.59    1.52
  -3  -8   7    0.20    0.42
  -3  -8   7    0.17    0.49
  -3   8   7    0.34    0.59
  -3  -8   7    0.59    0.78
  -3  -8   7    1.05    0.73
  -3  -8   7    1.28    0.55
   3  -8  -7    0.56    0.48
  -3  -8   7    0.52    0.52
   3  -8  -6   76.69    3.58
  -3  -8   6   70.43    3.35
  -3  -8   6   73.88    3.50
  -3   8   6   72.84    4.57
  -3  -8   6   68.66    3.61
  -3  -8   6   74.88    3.60
   3  -8  -6   76.56    3.59
   3  -8  -6   81.19    4.43
  -3  -8   6   71.72    3.45
  -3  -8   6   73.53    3.76
   3  -8  -5    5.46    0.90
  -3   8   5    6.39    1.36
  -3  -8   5    7.01    1.05
  -3  -8   5    5.48    0.97
  -3  -8   5    7.57    1.05
  -3  -8   5    6.41    0.98
   3  -8  -5    6.51    1.00
   3  -8  -5    7.46    1.06
  -3  -8   5    6.08    1.10
   3  -8  -5    4.97    1.13
  -3  -8   5    5.90    0.98
   3  -8  -4    0.63    0.39
  -3  -8   4    0.45    0.39
  -3  -8   4    1.07    0.52
  -3  -8   4    0.48    0.42
   3  -8  -4   -0.15    0.42
   3  -8  -4    0.73    0.44
  -3  -8   4    1.43    0.69
   3  -8  -4   -0.23    0.45
  -3  -8   4    0.29    0.36
  -3  -8   4    0.29    0.38
  -3  -8   4    0.14    0.34
  -3  -8   3    1.03    0.50
  -3  -8   3    0.17    0.44
   3  -8  -3    0.44    0.47
   3  -8  -3    0.86    0.45
   3  -8  -2   74.20    3.88
  -3  -8   2   77.62    3.81
   3  -8  -1  101.07    4.61
   3  -8  -1  109.44    4.77
  -3  -8   1  103.21    4.52
   3  -8   0  261.79    8.43
  -3  -8   0  252.01    7.88
   3  -8   0  266.86    8.46
   3  -8   1    3.16    0.82
  -3  -8  -1    4.00    0.82
   3   8   1    2.50    0.71
   3  -8   1    3.99    0.88
  -3  -8  -2   29.41    2.25
   3  -8   2   26.79    2.25
   3   8   2   28.34    2.23
  -3  -8  -3    2.99    0.83
   3   8   3    3.01    0.77
   3  -8   3    3.41    0.88
  -3  -8  -3    2.37    0.60
  -3  -8  -3    3.41    0.68
   3  -8   3    3.34    0.72
   3  -8   3    4.44    0.80
  -3   8  -3    2.02    0.70
   3  -8   4   46.81    2.64
  -3  -8  -4   46.30    3.08
   3  -8   4   49.47    2.71
  -3  -8  -4   44.08    2.52
   3  -8   4   50.09    3.18
  -3  -8  -4   51.67    3.24
   3  -8   4   43.65    3.08
   3   8   4   45.28    3.04
  -3  -8  -5    7.63    1.09
   3  -8   5    8.97    1.41
  -3  -8  -5    5.45    0.92
   3  -8   5   10.16    1.23
   3  -8   5    8.65    1.20
  -3  -8  -5    7.45    1.34
  -3  -8  -5    7.65    1.27
   3   8   5    6.37    1.17
   3  -8   5    6.53    1.27
  -3  -8  -6   77.71    4.31
  -3  -8  -6   82.90    3.84
  -3  -8  -6   70.40    4.29
   3  -8   6   77.33    3.75
   3  -8   6   74.81    3.69
   3   8   6   74.00    3.62
   3  -8   6   70.34    4.15
  -3  -8  -7    6.47    1.11
  -3  -8  -7    4.91    1.16
   3  -8   7    4.85    1.00
   3  -8   7    4.71    0.97
   3   8   7    5.26    1.03
   3  -8   7    4.21    1.04
  -3  -8  -8   38.56    2.65
   3   8   8   30.26    2.37
   3  -8   8   32.82    2.51
  -3  -8  -9   17.78    1.77
   3  -8   9   13.14    1.59
   3   8   9   13.53    1.60
  -3  -8 -10   21.19    1.89
  -3  -8 -10   23.28    1.91
   3  -8  10   17.22    1.71
   3  -8  10   23.31    2.00
   3   8  10   18.44    1.79
  -3  -8 -11    3.49    0.79
   3  -8  11    3.49    0.79
   3   8  11    2.49    0.71
  -3  -8 -11    3.24    0.70
  -3  -8 -12    0.51    0.35
   3   8  12    0.90    0.47
   3  -8  12   -0.13    0.37
  -3  -8 -12    0.71    0.38
   3   8  13    0.08    0.23
  -3  -9  13    0.10    0.34
   3  -9 -13    0.09    0.25
  -3  -9  12    4.17    0.83
  -3  -9  12    3.96    0.78
   3  -9 -12    4.39    0.80
  -3  -9  11   12.64    1.48
  -3  -9  11   11.96    1.40
   3  -9 -11   13.98    1.44
   3  -9 -11   11.82    1.29
  -3  -9  10   -0.21    0.66
  -3  -9  10    0.41    0.81
   3  -9 -10    0.71    0.55
   3  -9 -10    0.19    0.56
  -3  -9  10    0.41    0.56
  -3  -9   9   31.13    2.42
  -3  -9   9   25.97    2.30
  -3  -9   9   28.83    2.35
  -3  -9   9   31.57    2.28
   3  -9  -9   32.22    2.37
   3  -9  -9   31.66    2.31
  -3  -9   9   35.30    2.40
  -3  -9   8   24.19    2.12
  -3  -9   8   25.10    2.01
  -3  -9   8   28.24    2.35
  -3  -9   8   29.59    2.38
   3  -9  -8   26.95    2.15
   3  -9  -8   28.02    2.22
  -3  -9   8   31.38    2.28
  -3  -9   7    8.17    1.17
  -3   9   7    8.83    1.69
  -3  -9   7    9.83    1.43
  -3  -9   7    9.47    1.37
  -3  -9   7   10.70    1.37
   3  -9  -7    9.66    1.29
   3  -9  -7   11.14    1.43
  -3  -9   7   10.60    1.43
   3  -9  -7   11.57    1.76
  -3  -9   7   10.93    1.49
   3  -9  -6    2.16    0.59
  -3  -9   6    1.32    0.59
  -3  -9   6    3.25    0.81
  -3   9   6    2.66    1.00
  -3  -9   6    1.81    0.70
   3  -9  -6    3.07    0.78
   3  -9  -6    2.72    0.79
  -3  -9   6    1.75    0.71
   3  -9  -6    4.81    1.15
  -3  -9   6    2.73    0.88
   3  -9  -5    4.38    0.88
  -3  -9   5    3.67    0.91
  -3  -9   5    4.23    0.86
  -3  -9   5    4.73    0.86
   3  -9  -5    5.74    1.00
   3  -9  -5    4.43    0.87
  -3  -9   5    4.23    0.95
   3  -9  -5    3.48    0.93
  -3  -9   5    6.12    0.99
   3  -9  -4   15.46    1.53
  -3  -9   4   16.72    1.52
  -3  -9   4   15.00    1.52
  -3  -9   4   15.67    1.48
   3  -9  -4   16.88    1.56
   3  -9  -4   16.15    1.51
   3  -9  -4   16.45    1.88
  -3  -9   4   17.76    1.59
  -3  -9   4   16.41    1.69
   3  -9  -3    0.48    0.46
  -3  -9   3    0.15    0.26
  -3  -9   3    0.74    0.36
   3  -9  -3    0.44    0.42
   3  -9  -3    0.61    0.42
  -3  -9   3    0.54    0.54
  -3  -9   3    0.46    0.48
   3  -9  -3    0.97    0.63
   3  -9  -2   51.72    2.74
  -3  -9   2   57.20    2.77
  -3  -9   2   50.79    2.64
   3  -9  -2   63.24    2.96
   3  -9  -2   53.12    2.70
   3  -9  -2   58.32    3.51
  -3  -9   2   53.31    2.92
   3  -9  -1   58.72    2.88
   3   9  -1   60.60    3.28
   3  -9  -1   60.99    3.55
   3  -9  -1   62.05    3.59
   3  -9   0   44.27    2.44
   3   9   0   46.80    2.86
   3  -9   0   45.76    3.01
   3  -9   0   48.79    3.13
  -3  -9  -1    7.25    1.14
   3   9   1    7.06    1.13
   3  -9   1    5.89    1.12
  -3  -9  -1    5.80    0.88
   3  -9   1    6.42    0.99
  -3  -9  -1    9.26    1.13
   3  -9   1    5.71    1.11
  -3  -9  -2   53.80    2.78
   3  -9   2   55.35    3.24
  -3  -9  -2   65.49    3.52
   3  -9   2   59.68    3.53
   3   9   2   59.03    3.43
   3  -9   2   57.67    2.89
  -3  -9  -2   59.52    2.85
   3  -9   3   49.27    2.71
   3  -9   3   50.42    2.67
  -3  -9  -3   44.74    2.55
   3  -9   3   49.51    3.14
  -3  -9  -3   48.66    3.14
   3  -9   3   46.55    3.18
   3   9   3   51.55    3.25
   3  -9   4    0.85    0.49
   3  -9   4    1.32    0.56
  -3  -9  -4    1.32    0.49
   3  -9   4    0.97    0.60
  -3  -9  -4    0.74    0.52
   3   9   4    1.74    0.75
   3  -9   4    0.25    0.49
  -3  -9  -5    4.24    1.03
   3  -9   5    4.14    0.93
   3  -9   5    4.77    0.92
  -3  -9  -5    2.82    0.72
   3  -9   5    3.95    0.97
  -3  -9  -5    4.16    1.06
   3   9   5    1.58    0.79
   3  -9   5    4.06    1.00
  -3  -9  -6    5.44    0.96
   3  -9   6    8.68    1.44
  -3  -9  -6    6.32    1.29
   3   9   6   10.99    1.66
  -3  -9  -6    6.69    1.32
   3  -9   6    5.47    1.01
   3  -9   6    8.35    1.27
  -3  -9  -6    8.20    1.21
  -3  -9  -7   15.66    1.69
   3  -9   7   13.79    1.57
   3  -9   7    9.16    1.33
   3   9   7   15.04    1.62
  -3  -9  -7   15.13    1.60
  -3  -9  -8   29.45    2.32
   3  -9   8   26.30    2.24
   3   9   8   31.13    2.35
   3  -9   8   26.64    2.18
  -3  -9  -8   31.27    2.32
  -3  -9  -9    0.20    0.40
  -3  -9  -9    0.38    0.41
   3  -9   9   -0.21    0.56
   3   9   9   -0.20    0.49
   3  -9  10   28.57    2.14
  -3  -9 -10   33.64    2.34
   3  -9  10   29.53    2.20
   3   9  10   28.68    2.19
  -3  -9 -10   32.42    2.25
  -3  -9 -11   -0.16    0.38
   3  -9  11   -0.16    0.47
  -3  -9 -11   -0.15    0.28
   3   9  11   -0.46    0.44
  -3  -9 -12   12.00    1.08
   3   9  12   13.66    1.21
   3  -9  12   12.73    1.21
  -3  -9 -12   12.79    1.15
  -3 -10  13    1.38    0.38
  -3 -10  12    0.40    0.40
  -3 -10  12    0.39    0.32
   3 -10 -12    0.46    0.37
  -3 -10  11   21.41    1.85
   3 -10 -11   24.11    1.80
  -3 -10  11   21.92    1.83
  -3 -10  10    4.73    0.94
   3 -10 -10    6.39    1.09
  -3 -10  10    6.46    1.12
  -3 -10  10    4.45    1.04
  -3 -10  10    5.64    1.12
  -3 -10   9    6.30    1.12
  -3 -10   9    5.43    1.14
  -3 -10   9    5.27    1.10
  -3 -10   9    9.77    1.39
   3 -10  -9    5.67    1.01
   3 -10  -9    6.58    1.13
  -3 -10   8    3.17    0.97
  -3 -10   8    3.58    0.93
   3 -10  -8    2.86    0.81
   3 -10  -8    4.58    1.00
  -3 -10   8    3.22    1.01
   3 -10  -7    0.38    0.40
  -3 -10   7    0.17    0.50
  -3 -10   7    0.20    0.56
  -3 -10   7    0.22    0.46
  -3 -10   7    0.59    0.62
   3 -10  -7    0.19    0.47
   3 -10  -7    0.59    0.61
  -3 -10   7   -0.38    0.73
  -3 -10   7   -0.22    0.61
   3 -10  -6   25.12    2.04
  -3 -10   6   21.55    1.80
  -3 -10   6   25.42    2.08
  -3  10   6   16.93    2.33
  -3 -10   6   20.98    1.96
   3 -10  -6   22.05    1.91
   3 -10  -6   20.20    1.86
  -3 -10   6   25.67    2.06
   3 -10  -6   17.67    2.14
  -3 -10   6   24.43    2.16
   3 -10  -5    0.55    0.45
  -3 -10   5    1.49    0.74
  -3 -10   5    1.71    0.66
  -3 -10   5    0.72    0.44
   3 -10  -5    1.07    0.56
   3 -10  -5    1.42    0.62
  -3 -10   5    2.13    0.81
   3 -10  -5    0.86    0.56
  -3 -10   5    0.87    0.59
   3 -10  -4   -0.18    0.34
  -3 -10   4    0.34    0.47
  -3 -10   4    0.16    0.32
   3 -10  -4    0.34    0.44
   3 -10  -4   -0.51    0.46
  -3 -10   4   -0.20    0.53
  -3 -10   4   -0.53    0.53
   3 -10  -4   -0.27    0.41
  -3 -10   4   -0.17    0.45
   3 -10  -3    4.76    0.92
  -3 -10   3    3.90    0.76
  -3 -10   3    3.45    0.73
   3 -10  -3    4.45    0.87
   3 -10  -3    3.74    0.78
  -3 -10   3    3.47    0.89
  -3 -10   3    3.50    0.80
   3 -10  -3    3.67    0.99
  -3 -10   3    2.36    0.69
   3 -10  -2    0.49    0.44
  -3 -10   2    1.37    0.49
  -3 -10   2    0.16    0.33
   3 -10  -2    0.76    0.44
   3 -10  -2    0.31    0.36
  -3 -10   2    1.27    0.59
   3 -10  -2    0.51    0.49
  -3 -10   1    1.80    0.57
   3 -10  -1    2.62    0.64
   3 -10  -1    4.16    1.04
   3 -10  -1    3.10    0.70
   3 -10  -1    1.61    0.57
  -3 -10   1    3.75    0.74
   3 -10  -1    2.69    0.82
  -3 -10   0   59.13    2.81
  -3 -10   0   55.76    2.83
  -3 -10   0   55.81    2.84
   3 -10   0   54.28    3.45
   3 -10   0   58.43    2.94
   3 -10   0   61.39    3.62
   3  10   0   57.02    3.33
  -3 -10  -1   51.41    3.14
   3 -10   1   53.17    3.39
   3  10   1   50.71    3.19
  -3 -10  -1   52.28    2.66
  -3 -10  -1   47.28    2.62
   3 -10   1   49.79    2.74
   3 -10   1   50.90    3.35
   3 -10   2   -0.16    0.40
  -3 -10  -2    0.16    0.34
   3 -10   2   -0.22    0.42
  -3 -10  -2   -0.23    0.48
   3  10   2    0.24    0.36
   3 -10   2    0.49    0.48
   3 -10   3    8.61    1.16
   3 -10   3    6.55    1.01
  -3 -10  -3    6.83    1.03
   3 -10   3    7.36    1.23
  -3 -10  -3    7.57    1.26
   3  10   3    5.53    1.14
   3 -10   3    4.84    1.09
   3 -10   4   26.88    2.10
   3 -10   4   25.64    1.99
  -3 -10  -4   25.52    1.98
   3 -10   4   25.24    2.39
  -3 -10  -4   26.54    2.47
   3 -10   4   24.19    2.38
   3  10   4   27.75    2.55
   3 -10   5    0.93    0.53
   3 -10   5    0.78    0.48
  -3 -10  -5    1.49    0.56
   3 -10   5    0.28    0.54
   3  10   5    0.28    0.55
   3 -10   5   -0.28    0.42
  -3 -10  -6   -0.20    0.38
   3 -10   6    0.29    0.50
   3  10   6   -0.29    0.71
   3 -10   6    0.20    0.50
   3 -10   6    0.40    0.42
  -3 -10  -6    0.77    0.44
   3 -10   7    1.46    0.72
   3 -10   7    0.83    0.57
  -3 -10  -7    0.40    0.46
  -3 -10  -7    0.80    0.49
  -3 -10  -8   17.13    1.76
   3 -10   8   18.70    1.86
   3  10   8   16.09    1.69
   3 -10   8   21.97    2.00
  -3 -10  -8   19.28    1.81
  -3 -10  -9    0.39    0.38
  -3 -10  -9    1.50    0.56
   3 -10   9    1.39    0.62
   3 -10   9   -0.19    0.43
   3  10   9    0.19    0.46
   3 -10  10    7.95    1.14
  -3 -10 -10    9.23    1.26
  -3 -10 -10    9.27    1.18
   3 -10  10    9.71    1.28
   3 -10  10   11.59    1.30
   3  10  10    7.30    1.11
   3 -10  11    5.67    0.86
  -3 -10 -11    4.69    0.79
  -3 -10 -11    4.83    0.79
   3  10  11    4.48    0.82
   3 -10  11    4.46    0.80
  -3 -10 -12    6.42    0.75
   3  10  12    6.01    0.75
   3 -10  12    6.35    0.81
  -3 -11  12   -0.11    0.33
  -3 -11  12    0.24    0.40
   3 -11 -12    0.10    0.30
  -3 -11  11    6.37    0.98
   3 -11 -11    5.60    0.87
  -3 -11  11    4.44    0.90
   3 -11 -10   64.17    3.20
  -3 -11  10   66.28    3.28
  -3 -11  10   58.21    3.23
  -3 -11  10   54.03    3.09
   3 -11  -9   35.85    2.44
  -3 -11   9   33.27    2.43
  -3 -11   9   31.70    2.48
  -3 -11   9   40.85    2.70
  -3 -11   8   12.10    1.60
  -3 -11   8   10.56    1.49
   3 -11  -8   12.03    1.48
   3 -11  -8   12.19    1.43
  -3 -11   8   11.74    1.57
   3 -11  -7    2.31    0.69
  -3 -11   7    1.81    0.70
  -3 -11   7    1.85    0.78
  -3 -11   7    3.05    0.87
   3 -11  -7    0.80    0.57
   3 -11  -7    1.70    0.72
  -3 -11   7    2.31    0.93
  -3 -11   7    1.58    0.76
   3 -11  -6   26.06    2.12
  -3 -11   6   24.44    2.06
  -3 -11   6   23.30    2.09
  -3 -11   6   25.68    2.18
   3 -11  -6   24.80    2.04
   3 -11  -6   27.68    2.20
  -3 -11   6   21.83    1.95
  -3 -11   6   29.90    2.45
   3 -11  -5    4.06    0.91
  -3 -11   5    4.56    0.95
  -3 -11   5    6.12    1.15
   3 -11  -5    3.37    0.85
   3 -11  -5    3.66    0.89
  -3 -11   5    3.13    0.91
   3 -11  -5    4.25    1.09
  -3 -11   5    4.40    0.93
   3 -11  -4   70.25    3.55
  -3 -11   4   66.01    3.50
  -3 -11   4   70.46    3.52
   3 -11  -4   70.00    3.46
   3 -11  -4   71.62    3.50
   3 -11  -4   68.04    4.24
  -3 -11   4   70.53    3.44
  -3 -11   4   66.85    3.75
   3 -11  -3   24.32    1.98
  -3 -11   3   26.88    2.00
  -3 -11   3   26.34    2.06
  -3 -11   3   29.39    2.12
   3 -11  -3   32.47    2.23
   3 -11  -3   32.66    2.21
  -3 -11   3   25.21    1.95
   3 -11  -3   27.57    2.56
  -3 -11   3   26.93    2.23
   3 -11  -2    0.17    0.33
  -3 -11   2   -0.16    0.28
   3 -11  -2    0.27    0.47
  -3 -11   2    0.34    0.36
   3 -11  -2    0.49    0.43
   3 -11  -2    0.17    0.39
  -3 -11   2   -0.19    0.56
   3 -11  -2   -0.27    0.41
   3 -11  -1    5.05    0.85
  -3 -11   1    4.76    0.85
   3 -11  -1    4.80    0.89
   3 -11  -1    4.15    0.83
  -3 -11   1    4.11    0.86
   3 -11  -1    2.64    0.83
   3 -11  -1    3.94    1.02
  -3 -11   0    5.75    0.93
   3  11   0    3.67    0.90
   3 -11   0    6.97    1.27
   3 -11   0    6.64    1.00
   3 -11   0    6.83    1.01
  -3 -11   0    6.52    1.00
   3 -11   0    5.76    1.21
  -3 -11  -1    4.56    0.82
  -3 -11  -1    5.19    0.86
  -3 -11  -1    3.78    0.77
   3 -11   1    7.11    1.29
   3 -11   1    4.59    0.87
   3  11   1    5.80    1.11
   3 -11   1    5.70    1.13
  -3 -11  -2   59.82    3.15
  -3 -11  -2   58.71    3.08
   3 -11   2   63.48    3.24
   3 -11   2   59.46    3.75
   3  11   2   66.25    3.89
  -3 -11  -3   16.79    1.63
   3 -11   3   17.58    1.95
  -3 -11  -3   17.94    1.67
   3 -11   3   21.17    1.85
   3 -11   3   17.36    2.03
   3  11   3   17.84    2.08
   3 -11   4    0.39    0.41
   3 -11   4    0.35    0.51
  -3 -11  -4   -0.19    0.32
   3 -11   4    0.27    0.41
   3  11   4    0.28    0.74
   3 -11   5   14.79    1.66
   3 -11   5   17.44    1.70
  -3 -11  -5   15.95    1.63
   3 -11   5   17.15    2.05
   3 -11   6    0.21    0.48
   3 -11   6    0.40    0.49
  -3 -11  -6    0.60    0.52
  -3 -11  -7    0.39    0.51
   3 -11   7    1.26    0.61
   3 -11   7    0.61    0.59
   3 -11   7    0.63    0.51
  -3 -11  -7    0.81    0.46
  -3 -11  -8    6.24    1.05
  -3 -11  -8    8.79    1.25
   3 -11   8    6.44    1.11
   3 -11   8    5.44    1.09
   3 -11   9    8.64    1.24
  -3 -11  -9    7.11    1.08
  -3 -11  -9    7.00    1.09
   3 -11   9    9.17    1.25
   3 -11   9    4.57    0.97
   3  11   9    8.77    1.19
   3 -11  10   20.29    1.73
  -3 -11 -10   18.26    1.63
   3 -11  10   19.85    1.71
   3  11  10   24.31    1.85
   3 -11  10   22.42    1.75
   3 -11  11    3.45    0.65
  -3 -11 -11    3.90    0.69
  -3 -11 -11    3.86    0.67
   3  11  11    3.67    0.68
   3 -11  11    4.23    0.75
   3 -11  11    3.34    0.67
  -3 -11 -12    0.49    0.25
   3  11  12    0.17    0.23
   3 -11  12   -0.18    0.27
  -3 -12  12   -0.20    0.33
   3 -12 -12    0.08    0.25
  -3 -12  11   -0.14    0.44
   3 -12 -11   -0.24    0.38
  -3 -12  10    0.16    0.42
  -3 -12  10    0.84    0.60
  -3 -12  10   -0.18    0.57
   3 -12 -10    0.15    0.46
  -3 -12   9    7.75    1.19
   3 -12  -9    9.72    1.28
  -3 -12   9   11.60    1.51
  -3 -12   9    9.75    1.35
  -3 -12   8    0.21    0.54
  -3 -12   8    0.74    0.84
   3 -12  -8   -0.19    0.50
  -3 -12   8   -0.81    0.74
  -3 -12   8    0.21    0.49
  -3 -12   7   -0.20    0.61
  -3 -12   7   -0.21    0.52
   3 -12  -7    0.19    0.41
   3 -12  -7   -0.20    0.54
  -3 -12   7   -0.19    0.75
  -3 -12   7    0.23    0.68
  -3 -12   7    0.61    0.68
  -3 -12   7   -0.21    0.52
   3 -12  -6   20.78    1.92
  -3 -12   6   26.65    2.21
  -3 -12   6   24.85    2.16
   3 -12  -6   24.55    2.03
   3 -12  -6   20.88    1.96
  -3 -12   6   27.64    2.20
  -3 -12   6   24.99    2.27
  -3 -12   5  304.35    9.29
   3 -12  -5  285.34    9.09
  -3 -12   5  296.36    9.09
  -3 -12   5  306.63    9.28
   3 -12  -5  294.11    8.94
   3 -12  -5  297.10    9.08
  -3 -12   5  282.43    8.92
  -3 -12   5  304.32    9.61
  -3 -12   4    0.40    0.55
   3 -12  -4    0.39    0.48
  -3 -12   4    0.19    0.50
  -3 -12   4    0.77    0.53
   3 -12  -4    0.18    0.45
   3 -12  -4   -0.19    0.54
  -3 -12   4    0.23    0.56
   3 -12  -4    0.31    0.46
  -3 -12   4    0.91    0.57
  -3 -12   3   49.30    2.96
   3 -12  -3   46.41    2.86
  -3 -12   3   55.42    3.03
   3 -12  -3   51.24    2.90
   3 -12  -3   50.25    2.91
   3 -12  -3   52.35    3.70
  -3 -12   3   50.40    2.86
  -3 -12   3   48.09    3.10
   3 -12  -2    0.18    0.38
   3 -12  -2    0.29    0.50
   3 -12  -2    0.35    0.49
   3 -12  -2    0.18    0.43
  -3 -12   2   -0.21    0.60
   3 -12  -2    0.29    0.56
  -3 -12   2    0.34    0.50
  -3 -12   2    0.18    0.42
   3 -12  -1   28.06    2.57
  -3 -12   1   23.14    1.93
   3 -12  -1   28.22    2.09
   3 -12  -1   24.64    1.93
   3 -12  -1   24.81    2.49
  -3 -12   0    3.86    0.79
   3 -12   0    4.97    0.90
   3 -12   0    4.12    0.86
  -3 -12   0    6.02    1.05
   3 -12   0    3.91    1.09
   3 -12   0    4.66    1.12
  -3 -12  -1    7.70    1.11
  -3 -12  -1   10.51    1.31
   3 -12   1    8.67    1.51
   3 -12   1   11.64    1.36
   3 -12   1    9.61    1.26
   3  12   1    8.78    1.48
   3 -12   1    8.72    1.49
  -3 -12  -2   46.15    2.78
  -3 -12  -2   45.53    2.74
   3 -12   2   47.47    2.83
   3 -12   2   41.24    3.17
   3  12   2   41.71    3.17
  -3 -12  -3    1.30    0.56
   3 -12   3    0.97    0.61
   3  12   3    0.29    0.70
  -3 -12  -4    0.39    0.34
   3 -12   4    0.28    0.42
  -3 -12  -4   -0.19    0.44
   3 -12   4    0.40    0.55
   3  12   4   -0.30    0.82
   3 -12   5  314.51    9.81
  -3 -12  -5  332.09    9.80
   3 -12   6   44.98    2.84
   3 -12   6   45.76    2.97
  -3 -12  -6   51.64    3.05
   3 -12   7    4.55    0.95
   3 -12   7    4.79    1.04
   3 -12   7    5.63    1.12
  -3 -12  -7    6.17    1.07
  -3 -12  -8    1.27    0.52
  -3 -12  -8    1.13    0.57
   3 -12   8    1.52    0.70
   3 -12   8    1.56    0.70
   3 -12   9   20.38    1.81
  -3 -12  -9   20.56    1.74
  -3 -12  -9   20.35    1.74
   3 -12   9   19.13    1.71
   3 -12   9   19.33    1.74
   3 -12  10    1.34    0.56
  -3 -12 -10    1.12    0.40
  -3 -12 -10    1.40    0.47
   3 -12  10    1.02    0.49
   3  12  10    0.80    0.44
   3 -12  10    1.97    0.55
  -3 -12 -11    2.21    0.51
   3 -12  11    2.62    0.56
   3  12  11    2.95    0.56
   3 -12  11    2.68    0.55
  -3 -12 -11    2.46    0.52
  -3 -13  11    0.24    0.38
   3 -13 -11    0.31    0.32
  -3 -13  10    4.94    0.83
  -3 -13  10    4.52    0.89
  -3 -13  10    5.40    0.95
   3 -13 -10    3.67    0.76
  -3 -13   9    0.88    0.53
   3 -13  -9    2.12    0.72
  -3 -13   9    1.76    0.73
  -3 -13   9    2.00    0.71
  -3 -13   8    2.11    0.82
  -3 -13   8    0.40    0.57
   3 -13  -8    0.34    0.42
  -3 -13   8    1.19    0.71
   3 -13  -8    0.18    0.50
  -3 -13   8    0.71    0.66
  -3 -13   7    5.57    1.13
  -3 -13   7    6.33    1.15
   3 -13  -7    6.10    1.10
   3 -13  -7    5.45    1.08
  -3 -13   7    7.18    1.27
  -3 -13   7    6.26    1.19
  -3 -13   7    7.98    1.25
  -3 -13   7    6.36    1.15
   3 -13  -6  402.97   11.25
  -3 -13   6  374.97   11.10
  -3 -13   6  383.41   11.28
   3 -13  -6  395.09   11.17
  -3 -13   6  390.47   11.06
  -3 -13   6  372.81   11.49
  -3 -13   5   -0.21    0.69
   3 -13  -5   -0.20    0.50
  -3 -13   5    0.61    0.63
  -3 -13   5   -0.21    0.57
   3 -13  -5    0.19    0.48
   3 -13  -5    0.20    0.60
  -3 -13   5    0.24    0.77
  -3 -13   5    0.19    0.62
  -3 -13   4   33.96    2.52
   3 -13  -4   37.33    2.58
  -3 -13   4   34.36    2.52
  -3 -13   4   39.12    2.63
   3 -13  -4   38.92    2.55
   3 -13  -4   32.82    2.43
  -3 -13   4   34.56    2.42
  -3 -13   4   41.97    2.92
   3 -13  -3   12.48    1.45
  -3 -13   3   12.16    1.44
   3 -13  -3   11.69    1.77
   3 -13  -3   13.53    1.53
   3 -13  -3   10.39    1.39
  -3 -13   3   12.28    1.62
  -3 -13   3   10.61    1.46
   3 -13  -3   11.24    1.75
  -3 -13   3   11.02    1.35
   3 -13  -2    1.12    0.51
  -3 -13   2    1.31    0.68
   3 -13  -2    1.21    0.69
  -3 -13   2    0.17    0.43
   3 -13  -2    0.92    0.53
   3 -13  -2    0.75    0.54
   3 -13  -2    1.79    0.86
  -3 -13   2    1.93    0.60
   3 -13  -1   10.40    1.64
   3 -13  -1    8.36    1.21
   3 -13  -1    7.95    1.17
   3 -13  -1    6.97    1.34
  -3 -13   1    8.78    1.25
  -3 -13   0    0.38    0.44
   3 -13   0    1.17    0.67
   3 -13   0   -0.29    0.35
   3 -13   0    0.37    0.56
   3 -13   0    0.37    0.42
   3 -13   1   10.29    1.34
   3 -13   1    9.72    1.29
  -3 -13  -1   10.85    1.39
   3 -13   1    8.78    1.51
  -3 -13  -2   -0.18    0.31
  -3 -13  -2    0.58    0.50
   3  13   2   -0.29    0.61
   3 -13   2    1.10    0.57
   3 -13   2    0.20    0.48
  -3 -13  -2    0.19    0.37
   3 -13   3    0.81    0.56
  -3 -13  -3    2.35    0.72
  -3 -13  -3    1.58    0.66
   3 -13   4  154.61    5.92
  -3 -13  -4  153.81    5.81
  -3 -13  -4  143.80    5.69
   3 -13   5    9.30    1.36
  -3 -13  -5   10.58    1.42
  -3 -13  -5    8.52    1.28
   3 -13   6  197.94    7.03
  -3 -13  -6  200.82    6.92
  -3 -13  -6  201.01    6.97
   3 -13   7    2.23    0.73
   3 -13   7    2.23    0.72
  -3 -13  -7    0.56    0.49
  -3 -13  -7    1.54    0.58
   3 -13   8   11.30    1.40
  -3 -13  -8   13.28    1.44
   3 -13   8    9.93    1.30
  -3 -13  -8   11.77    1.35
  -3 -13  -9    0.29    0.36
   3 -13   9    0.49    0.40
  -3 -13  -9   -0.15    0.33
  -3 -13  -9    0.31    0.33
   3 -13   9    0.15    0.35
   3 -13   9    0.16    0.39
  -3 -13 -10    3.64    0.68
   3 -13  10    2.91    0.66
  -3 -13 -10    2.60    0.57
  -3 -13 -10    1.97    0.50
   3 -13  10    1.87    0.51
   3 -13  10    2.98    0.64
  -3 -13 -11    9.54    0.87
   3 -13  11    8.58    0.86
   3 -13  11    7.93    0.82
   3 -14 -11    0.74    0.30
  -3 -14  11    0.30    0.32
   3 -14 -10    1.06    0.42
  -3 -14  10    1.91    0.56
  -3 -14  10    2.40    0.64
  -3 -14  10    1.56    0.57
   3 -14  -9    4.11    0.80
  -3 -14   9    3.86    0.84
  -3 -14   9    5.51    1.00
  -3 -14   9    5.14    0.95
   3 -14  -8    5.50    0.92
  -3 -14   8    4.83    1.00
  -3 -14   8    7.45    1.18
  -3 -14   8    6.10    1.11
   3 -14  -8    5.27    1.00
  -3 -14   8    7.16    1.22
   3 -14  -7   35.60    2.43
  -3 -14   7   35.22    2.54
  -3 -14   7   35.88    2.51
   3 -14  -7   41.68    2.64
  -3 -14   7   35.12    2.42
  -3 -14   7   41.92    2.81
   3 -14  -6   93.22    4.27
  -3 -14   6   94.89    4.34
  -3 -14   6   90.01    4.32
   3 -14  -6   94.77    4.28
  -3 -14   6   90.02    4.15
  -3 -14   6   89.89    4.50
   3 -14  -5  319.06    9.67
  -3 -14   5  322.94    9.69
  -3 -14   5  322.65    9.74
  -3 -14   5  312.01    9.76
   3 -14  -5  314.70    9.62
  -3 -14   5  318.05    9.48
  -3 -14   5  314.78   10.08
   3 -14  -4   67.06    3.65
  -3 -14   4   74.66    3.82
  -3 -14   4   73.50    3.79
  -3 -14   4   85.22    4.11
   3 -14  -4   78.56    3.88
  -3 -14   4   75.03    3.69
  -3 -14   4   82.90    4.25
   3 -14  -3   23.73    2.02
  -3 -14   3   21.03    1.94
  -3 -14   3   20.09    1.97
   3 -14  -3   23.00    1.95
   3 -14  -3   21.52    1.96
  -3 -14   3   19.33    1.81
  -3 -14   3   20.07    2.07
   3 -14  -2   22.68    1.93
  -3 -14   2   22.59    2.06
  -3 -14   2   23.87    2.03
  -3 -14   2   19.58    2.00
   3 -14  -2   23.91    2.02
   3 -14  -2   24.04    2.07
  -3 -14   1    1.00    0.52
   3 -14  -1    0.76    0.52
   3 -14  -1    0.39    0.41
  -3 -14   0   63.29    3.42
   3 -14   0   68.67    3.48
   3 -14   0   58.87    3.29
  -3 -14   0   57.47    3.29
   3 -14   1   16.32    1.69
   3 -14   1   17.15    1.69
  -3 -14  -1   13.19    1.53
   3 -14   2   22.70    2.02
   3 -14   2   26.70    2.11
  -3 -14  -2   23.50    2.05
  -3 -14  -3   20.23    1.87
  -3 -14  -3   16.39    1.66
   3 -14   3   14.61    1.66
  -3 -14  -3   17.37    1.76
   3 -14   4   90.30    4.31
  -3 -14  -4   98.33    4.39
  -3 -14  -4   86.82    4.21
   3 -14   5  396.69   11.62
  -3 -14  -5  400.61   11.51
  -3 -14  -5  424.32   11.71
   3 -14   6   42.63    2.82
  -3 -14  -6   45.24    2.81
  -3 -14  -6   50.22    2.96
  -3 -14  -7    0.18    0.39
   3 -14   7   -0.19    0.50
  -3 -14  -7    1.25    0.56
  -3 -14  -8   -0.16    0.31
   3 -14   8    0.34    0.39
  -3 -14  -8   -0.16    0.39
   3 -14   8    0.17    0.45
   3 -14   9   10.91    1.22
  -3 -14  -9   13.32    1.28
   3 -14   9   11.22    1.14
  -3 -14  -9   11.69    1.19
  -3 -14 -10    1.04    0.37
  -3 -14 -10    0.87    0.37
   3 -14  10    1.12    0.41
   3 -15 -10    1.54    0.42
  -3 -15  10    1.07    0.44
   3 -15  -9    0.89    0.47
  -3 -15   9    1.84    0.61
  -3 -15   9    2.31    0.68
  -3 -15   9    2.16    0.59
   3 -15  -8    0.89    0.50
  -3 -15   8    1.69    0.65
  -3 -15   8    2.38    0.75
   3 -15  -8    1.38    0.55
  -3 -15   8    1.54    0.71
   3 -15  -7    1.20    0.50
  -3 -15   7    3.19    0.83
  -3 -15   7    1.91    0.69
   3 -15  -7    1.56    0.66
  -3 -15   7    2.66    0.89
  -3 -15   7    1.21    0.70
   3 -15  -6  180.44    6.28
  -3 -15   6  172.70    6.24
  -3 -15   6  166.17    6.20
   3 -15  -6  174.09    6.18
  -3 -15   6  171.15    6.06
  -3 -15   6  169.72    6.52
   3 -15  -5   81.19    3.87
  -3 -15   5   76.48    3.79
  -3 -15   5   72.70    3.75
  -3 -15   5   75.03    3.88
   3 -15  -5   69.77    3.64
  -3 -15   5   70.63    3.54
  -3 -15   5   68.12    3.87
   3 -15  -4   77.38    3.81
  -3 -15   4   67.44    3.61
  -3 -15   4   70.53    3.65
  -3 -15   4   75.40    3.86
   3 -15  -4   72.30    3.70
  -3 -15   4   65.84    3.43
  -3 -15   4   65.90    3.81
   3 -15  -3   24.15    2.01
  -3 -15   3   20.34    1.95
  -3 -15   3   20.31    2.00
   3 -15  -3   20.92    1.91
  -3 -15   3   20.59    2.10
   3 -15  -2   30.70    2.25
  -3 -15   2   29.26    2.37
   3 -15  -2   30.37    2.25
   3 -15  -2   29.38    2.28
  -3 -15   2   25.67    2.30
  -3 -15   2   27.08    2.21
   3 -15  -1   10.51    1.37
   3 -15  -1    9.01    1.30
  -3 -15   1    8.14    1.25
   3 -15   0    7.97    1.25
   3 -15   0    9.51    1.33
   3 -15   0    8.82    1.30
  -3 -15   0    7.52    1.21
  -3 -15  -1    6.35    1.12
   3 -15   1    5.93    1.05
   3 -15   1    4.55    0.98
  -3 -15  -2    3.68    0.91
   3 -15   2    2.61    0.82
  -3 -15  -3    2.44    0.75
   3 -15   3    3.86    0.93
   3 -15   3    3.87    0.97
  -3 -15  -4   94.83    4.28
  -3 -15  -4   91.93    4.24
   3 -15   4   85.17    4.16
  -3 -15  -5    2.51    0.75
  -3 -15  -5    1.35    0.65
   3 -15   5    2.80    0.83
  -3 -15  -6   39.97    2.54
   3 -15   6   33.84    2.44
  -3 -15  -6   40.67    2.56
  -3 -15  -7   15.94    1.52
   3 -15   7   18.19    1.70
   3 -15   7   14.82    1.55
  -3 -15  -7   14.44    1.48
  -3 -15  -8    0.14    0.35
   3 -15   8   -0.30    0.48
   3 -15   8    0.75    0.49
  -3 -15  -8    0.28    0.40
  -3 -15  -9    0.35    0.27
   3 -15   9    0.73    0.38
   3 -15   9    0.74    0.39
  -3 -15  -9    0.89    0.41
  -3 -15 -10    2.24    0.43
   3 -15  10    2.33    0.48
   3 -16  -9    0.21    0.32
  -3 -16   9    1.12    0.50
   3 -16  -8   10.68    1.10
  -3 -16   8   10.03    1.18
  -3 -16   8    8.99    1.08
   3 -16  -8   11.70    1.19
  -3 -16   8    9.71    1.18
   3 -16  -7    1.09    0.49
   3 -16  -7   -0.16    0.47
  -3 -16   7    1.09    0.70
  -3 -16   7    0.51    0.53
   3 -16  -6   15.63    1.54
  -3 -16   6   18.47    1.69
  -3 -16   6   19.61    1.79
   3 -16  -6   18.68    1.73
  -3 -16   6   18.48    1.71
  -3 -16   6   16.83    1.76
   3 -16  -5   32.92    2.34
  -3 -16   5   36.32    2.45
  -3 -16   5   30.79    2.33
  -3 -16   5   34.42    2.49
   3 -16  -5   37.97    2.49
  -3 -16   5   39.99    2.47
  -3 -16   5   34.35    2.60
   3 -16  -4   21.06    1.89
  -3 -16   4   19.82    1.85
  -3 -16   4   24.72    2.04
  -3 -16   4   27.32    2.26
   3 -16  -4   22.21    1.99
  -3 -16   4   17.96    1.91
   3 -16  -3    3.21    0.80
  -3 -16   3    2.78    0.81
   3 -16  -3    2.37    0.80
  -3 -16   3    1.59    0.74
  -3 -16   3    2.31    0.85
   3 -16  -2   16.84    1.64
  -3 -16   2   17.58    1.85
   3 -16  -2   15.96    1.72
  -3 -16   2   15.14    1.77
  -3 -16   2   15.65    1.65
  -3 -16   1   16.33    1.70
   3 -16  -1   15.80    1.67
  -3 -16   1   15.94    1.74
   3 -16   0   56.16    3.13
   3 -16   0   50.21    3.06
  -3 -16   0   57.66    3.26
   3 -16   0   57.37    3.24
  -3 -16  -1   -0.20    0.49
   3 -16   1   -0.21    0.40
   3 -16   1   -0.19    0.47
   3 -16   1    0.20    0.48
   3 -16   1    0.40    0.55
   3 -16   2    1.37    0.66
  -3 -16  -2    0.40    0.55
   3 -16   2    1.18    0.62
   3 -16   3    0.20    0.56
  -3 -16  -3   -0.20    0.49
   3 -16   3   -0.19    0.46
   3 -16   4   72.51    3.66
  -3 -16  -4   72.10    3.65
   3 -16   5   65.62    3.40
  -3 -16  -5   68.42    3.42
  -3 -16  -6   38.79    2.46
   3 -16   6   45.50    2.69
  -3 -16  -6   46.26    2.64
  -3 -16  -7    0.15    0.28
   3 -16   7   -0.16    0.38
   3 -16   7   -0.44    0.38
  -3 -16  -7   -0.29    0.34
  -3 -16  -8   10.24    1.06
   3 -16   8   11.46    1.18
  -3 -16  -8   11.20    1.11
   3 -16   8   11.86    1.16
   3 -16   9    6.73    0.79
  -3 -16  -9    7.36    0.77
   3 -16   9    7.22    0.81
   3 -17  -9    7.07    0.74
  -3 -17   9    6.97    0.78
   3 -17  -8    0.88    0.37
  -3 -17   8    1.24    0.60
   3 -17  -8    2.20    0.53
   3 -17  -7   12.18    1.19
  -3 -17   7   13.74    1.43
   3 -17  -6    0.15    0.42
   3 -17  -6    0.15    0.46
  -3 -17   6    0.14    0.65
  -3 -17   6    0.55    0.53
   3 -17  -5    2.35    0.67
  -3 -17   5    4.26    0.85
   3 -17  -5    3.72    0.83
  -3 -17   5    2.41    0.86
   3 -17  -4    0.87    0.52
  -3 -17   4    0.54    0.52
  -3 -17   4   -0.19    0.55
   3 -17  -4    0.36    0.49
  -3 -17   4    0.42    0.58
   3 -17  -3    6.13    1.02
  -3 -17   3    9.34    1.34
  -3 -17   3    8.97    1.25
  -3 -17   3    7.06    1.23
   3 -17  -3    7.70    1.09
   3 -17  -3    8.04    1.20
  -3 -17   2    3.44    0.91
  -3 -17   2    7.16    1.20
   3 -17  -2    7.52    1.13
  -3 -17   2    6.09    1.13
   3 -17  -2    5.35    1.05
  -3 -17   1   12.92    1.51
   3 -17  -1   11.95    1.45
  -3 -17   1   11.47    1.52
   3 -17  -1   12.02    1.45
  -3 -17   0    1.35    0.65
   3 -17   0    1.34    0.58
   3 -17   0    1.15    0.60
   3 -17   0    1.94    0.67
   3 -17   0    1.91    0.72
  -3 -17  -1    2.68    0.78
   3 -17   1    3.93    0.90
   3 -17   1    2.53    0.77
   3 -17   1    2.70    0.77
  -3 -17  -2    6.04    1.05
   3 -17   2    4.54    0.91
   3 -17   2    4.75    0.98
  -3 -17  -2    4.62    0.95
   3 -17   2    3.38    0.79
   3 -17   3   19.25    1.76
   3 -17   3   18.13    1.76
  -3 -17  -3   18.67    1.75
   3 -17   3   18.26    1.69
   3 -17   4    0.17    0.43
  -3 -17  -4   -0.18    0.49
   3 -17   4    0.16    0.37
   3 -17   5    1.31    0.59
  -3 -17  -5    1.15    0.55
   3 -17   6    4.49    0.84
  -3 -17  -6    3.08    0.70
   3 -17   6    4.11    0.82
   3 -17   7    9.68    1.07
   3 -17   7    8.28    0.99
  -3 -17  -7    7.47    0.93
   3 -17   8    0.63    0.35
  -3 -17  -8    1.37    0.40
   3 -17   8    1.53    0.40
   3 -18  -8    2.50    0.45
  -3 -18   8    3.36    0.64
   3 -18  -8    3.93    0.56
   3 -18  -7   -0.22    0.24
  -3 -18   7   -0.13    0.39
   3 -18  -7    0.11    0.32
   3 -18  -6    1.19    0.45
   3 -18  -6    2.36    0.64
  -3 -18   6    1.57    0.64
   3 -18  -5    3.07    0.65
  -3 -18   5    2.52    0.68
   3 -18  -5    2.82    0.68
  -3 -18   5    2.47    0.77
   3 -18  -4   35.86    2.24
  -3 -18   4   33.50    2.24
  -3 -18   4   33.86    2.30
   3 -18  -4   34.95    2.25
  -3 -18   4   38.98    2.58
   3 -18  -3   -0.16    0.33
  -3 -18   3   -0.18    0.52
  -3 -18   3    0.34    0.41
  -3 -18   3    0.39    0.50
   3 -18  -3   -0.17    0.49
  -3 -18   2    0.52    0.52
  -3 -18   2   -0.57    0.60
  -3 -18   2    0.37    0.58
   3 -18  -2   -0.17    0.43
   3 -18  -2    0.18    0.43
  -3 -18   1    3.19    0.80
   3 -18  -1    4.47    0.96
  -3 -18   1    5.69    1.07
   3 -18  -1    3.68    0.82
   3 -18  -1    7.05    1.12
  -3 -18   0    3.55    0.82
  -3 -18   0    3.04    0.84
   3 -18   0    3.40    0.76
   3 -18   0    3.19    0.80
   3 -18   0    2.12    0.65
  -3 -18  -1    9.48    1.23
   3 -18   1   10.67    1.30
   3 -18   1    9.96    1.28
  -3 -18  -2    6.33    1.03
   3 -18   2    7.56    1.09
   3 -18   2    7.60    1.11
  -3 -18  -3    0.66    0.38
   3 -18   3    0.80    0.48
   3 -18   3    1.58    0.61
   3 -18   3    0.53    0.46
  -3 -18  -4   -0.15    0.33
   3 -18   4   -0.30    0.45
  -3 -18  -4   -0.16    0.45
   3 -18   4    0.29    0.33
   3 -18   4   -0.16    0.45
   3 -18   5   16.80    1.52
  -3 -18  -5   13.69    1.34
   3 -18   5   19.21    1.57
   3 -18   6    1.93    0.53
  -3 -18  -6    2.47    0.58
   3 -18   6    1.40    0.48
   3 -18   7    3.80    0.62
  -3 -18  -7    4.21    0.64
   3 -18   7    4.84    0.68
   3 -19  -7   -0.09    0.21
  -3 -19   7   -0.10    0.35
   3 -19  -7    0.08    0.24
   3 -19  -6    5.66    0.74
  -3 -19   6    5.59    0.85
   3 -19  -6    5.34    0.74
   3 -19  -5    2.30    0.56
  -3 -19   5    1.62    0.59
   3 -19  -4    0.13    0.27
  -3 -19   4   -0.15    0.46
   3 -19  -4   -0.14    0.38
  -3 -19   4    0.32    0.50
  -3 -19   4    0.68    0.44
  -3 -19   3    8.96    1.19
   3 -19  -3    9.17    1.13
   3 -19  -3    8.35    1.09
  -3 -19   3    6.62    1.04
  -3 -19   3    9.28    1.13
  -3 -19   2    0.99    0.60
  -3 -19   2    1.21    0.56
   3 -19  -2    1.16    0.50
   3 -19  -2    1.12    0.54
   3 -19  -2    0.62    0.47
  -3 -19   1   -0.15    0.45
  -3 -19   1   -0.17    0.44
   3 -19  -1   -0.15    0.40
   3 -19  -1   -0.16    0.44
  -3 -19   0    0.62    0.45
   3 -19   0    0.31    0.36
   3 -19   0    1.27    0.63
  -3 -19   0    0.84    0.58
   3 -19   0    0.16    0.33
  -3 -19  -1    5.51    0.91
   3 -19   1    7.48    1.04
  -3 -19  -1    4.32    0.88
   3 -19   1    7.22    1.04
  -3 -19  -2    1.92    0.62
   3 -19   2    3.15    0.70
   3 -19   2    3.16    0.71
  -3 -19  -3    0.28    0.36
   3 -19   3    0.15    0.35
   3 -19   3    0.14    0.32
  -3 -19  -4    1.66    0.50
   3 -19   4    1.57    0.44
   3 -19   4    1.95    0.57
  -3 -19  -5    0.11    0.26
   3 -19   5    0.12    0.36
   3 -19   5    0.12    0.28
  -3 -19  -6    5.08    0.66
   3 -19   6    5.07    0.70
   3 -19   6    6.23    0.75
   3 -20  -6    9.61    0.88
  -3 -20   6   11.75    1.03
   3 -20  -6    9.71    0.82
   3 -20  -5    0.37    0.27
   3 -20  -5    0.66    0.31
   3 -20  -5    0.31    0.28
  -3 -20   5    0.34    0.37
   3 -20  -4   23.27    1.48
   3 -20  -4   26.29    1.62
   3 -20  -4   24.08    1.61
  -3 -20   4   27.88    1.81
  -3 -20   4   24.82    1.57
  -3 -20   3    0.39    0.42
   3 -20  -3   -0.12    0.35
  -3 -20   3   -0.12    0.37
   3 -20  -3    0.38    0.35
  -3 -20   3   -0.13    0.38
  -3 -20   2    1.98    0.54
  -3 -20   2    2.74    0.68
   3 -20  -2    2.47    0.55
   3 -20  -2    2.26    0.62
  -3 -20   1    0.89    0.44
  -3 -20   1    1.13    0.50
   3 -20  -1    1.28    0.47
   3 -20  -1    0.67    0.44
  -3 -20   0    1.99    0.63
   3 -20   0    1.72    0.52
   3 -20   0    1.71    0.55
  -3 -20   0    0.51    0.42
   3 -20   1    2.76    0.63
  -3 -20  -1    2.78    0.71
   3 -20   1    2.78    0.62
  -3 -20  -1    2.64    0.59
  -3 -20  -2    3.85    0.75
   3 -20   2    5.37    0.81
   3 -20   2    7.16    0.93
  -3 -20  -2    6.47    0.84
  -3 -20  -3    1.35    0.50
   3 -20   3    0.98    0.40
  -3 -20  -3    1.66    0.44
   3 -20   4   10.32    1.01
   3 -20   4   10.91    1.05
  -3 -20  -4   12.54    1.06
   3 -20   5    0.17    0.25
  -3 -20  -5    0.08    0.17
   3 -20   5    0.09    0.23
   3 -21  -4    3.11    0.52
   3 -21  -3    0.19    0.27
  -3 -21   3    0.58    0.39
  -3 -21   3    0.26    0.29
  -3 -21   2   -0.19    0.31
   3 -21  -2   -0.10    0.30
  -3 -21   2   -0.11    0.34
   3 -21  -1    0.10    0.28
   3 -21  -1   -0.10    0.26
  -3 -21   1    0.22    0.37
  -3 -21   0    3.59    0.60
  -3 -21   0    3.67    0.68
   3 -21   0    3.62    0.64
   3 -21   0    2.45    0.53
  -3 -21  -1    8.11    0.84
  -3 -21  -1    7.48    0.89
   3 -21   1    6.68    0.79
   3 -21   1    5.70    0.73
  -3 -21  -2    0.09    0.23
   3 -21   2    0.30    0.23
  -3 -21  -2    0.20    0.33
  -3 -21  -3   10.95    0.90
   3 -21   3   11.54    0.98
  -3 -21  -3   11.48    0.99
   4   0 -13   -0.11    0.36
  -4   0  12   33.21    2.29
   4   0 -12   32.78    2.10
  -4   0  11    0.21    0.60
  -4   0  10  380.40   10.99
  -4   0  10  371.09   11.22
  -4   0   9    0.21    0.64
  -4   0   9    0.23    0.54
  -4   0   9    0.18    0.41
  -4   0   8    9.83    1.64
  -4   0   8    6.83    1.23
  -4   0   8    8.50    1.22
   4   0  -8    6.12    1.38
  -4   0   8    9.75    1.40
  -4   0   7   -0.35    0.26
  -4   0   7   -0.30    0.45
  -4   0   7    0.21    0.42
  -4   0   7    0.18    0.34
  -4   0   7    0.20    0.50
  -4   0   6    8.92    1.17
  -4   0   6    9.85    1.56
  -4   0   6   12.35    1.52
  -4   0   6    7.86    1.18
  -4   0   6   11.17    1.41
  -4   0   6    8.49    1.12
  -4   0   5   -0.26    0.39
  -4   0   5    0.18    0.42
  -4   0   5    0.52    0.54
  -4   0   5    0.25    0.53
  -4   0   5    0.18    0.43
  -4   0   5   -0.15    0.32
  -4   0   4    0.23    0.54
  -4   0   4   -0.16    0.53
  -4   0   4    0.48    0.46
  -4   0   4   -0.16    0.43
  -4   0   4    0.28    0.36
  -4   0   3   -0.21    0.48
  -4   0   3    0.23    0.52
  -4   0   2    1.30    0.60
  -4   0   1    0.41    0.36
  -4   0   1    1.17    0.56
  -4   0   0 2916.31   61.45
  -4   0   0 2736.76   61.21
  -4   0   0 2840.53   61.13
   4   0   0 2782.93   61.17
  -4   0  -1    0.20    0.61
  -4   0  -1   -0.19    0.47
   4   0   1    0.19    0.53
  -4   0  -2    2.34    0.76
   4   0   2    5.07    0.97
  -4   0  -2    4.97    1.00
  -4   0  -3   -0.15    0.32
  -4   0  -3    0.22    0.55
  -4   0  -3   -0.15    0.38
  -4   0  -4   75.84    3.57
  -4   0  -4   77.69    3.51
  -4   0  -4   84.45    4.34
  -4   0  -5    0.17    0.33
  -4   0  -5    0.26    0.51
  -4   0  -6   33.28    2.34
   4   0   6   38.37    2.50
  -4   0  -6   36.51    2.98
  -4   0  -7    0.20    0.45
   4   0   7    0.20    0.54
  -4   0  -8    7.72    1.20
   4   0   8    9.77    1.38
  -4   0  -9    0.40    0.43
   4   0   9    0.20    0.63
  -4   0 -10  252.73    8.00
  -4   0 -11    0.31    0.39
  -4   0 -12   20.47    1.48
  -4   0 -12   21.02    1.56
  -4   0 -13   -0.08    0.23
   4  -1 -13    1.85    0.51
   4   1 -13    1.91    0.51
  -4   1  12    4.18    0.90
  -4  -1  12    4.71    0.94
   4  -1 -12    4.17    0.80
   4   1 -12    3.95    0.78
  -4   1  11  250.65    8.20
  -4  -1  11  242.61    8.16
  -4  -1  11  254.20    8.01
   4  -1 -11  255.14    7.79
  -4  -1  10  106.05    4.84
  -4   1  10  120.45    5.22
  -4  -1  10  121.59    5.29
  -4   1   9    7.09    1.21
  -4  -1   9    5.91    1.16
  -4   1   9    8.61    1.33
  -4  -1   9    8.86    1.42
  -4   1   9    5.91    1.02
  -4  -1   9    6.01    1.02
  -4   1   8    6.58    1.22
  -4  -1   8    4.09    0.97
  -4  -1   8    7.06    1.11
  -4   1   8    6.48    1.03
  -4  -1   8    4.91    0.95
   4   1  -8    6.43    1.40
   4  -1  -8    8.36    1.61
  -4   1   8    7.05    1.23
  -4  -1   8    4.32    1.02
  -4  -1   7    1.98    0.69
  -4   1   7    1.73    0.58
  -4  -1   7    2.27    0.62
  -4  -1   7    2.10    0.86
  -4   1   7    1.23    0.65
  -4   1   7    1.93    0.70
  -4  -1   7    1.93    0.67
  -4  -1   7    2.37    0.77
  -4  -1   7    1.23    0.48
  -4   1   7    2.11    0.67
  -4   1   7    1.19    0.65
  -4  -1   7    1.23    0.62
  -4  -1   6    5.86    0.94
  -4  -1   6    5.02    1.16
  -4   1   6    1.99    0.74
  -4   1   6    3.78    0.88
  -4  -1   6    4.98    0.97
  -4  -1   6    5.05    0.99
  -4  -1   6    4.08    0.79
  -4   1   6    5.22    0.88
  -4   1   6    2.99    0.83
  -4  -1   6    4.80    0.97
  -4  -1   5    0.75    0.39
  -4  -1   5    0.52    0.55
  -4   1   5    0.26    0.45
  -4   1   5    0.18    0.36
  -4  -1   5    0.92    0.55
  -4  -1   5    0.70    0.57
  -4  -1   5   -0.24    0.52
  -4   1   5    0.25    0.43
  -4   1   5    0.35    0.37
  -4  -1   5    0.36    0.38
  -4   1   5    0.30    0.32
  -4  -1   5    0.30    0.39
  -4  -1   4   85.87    3.82
  -4  -1   4   87.14    4.41
  -4   1   4   91.23    4.55
  -4  -1   4   81.38    4.26
  -4   1   4   86.54    4.42
  -4   1   4   83.99    3.77
  -4  -1   4   82.79    3.77
  -4   1   4   93.32    3.67
  -4  -1   4   89.36    3.60
  -4  -1   3   39.59    2.80
  -4   1   3   38.22    2.78
  -4  -1   3   38.52    2.68
  -4   1   3   36.29    2.60
  -4  -1   2   90.68    4.32
  -4   1   2   79.94    4.12
  -4  -1   2   83.84    3.97
  -4  -1   1 1120.65   26.57
  -4   1   1 1097.73   26.64
  -4   1   1 1114.22   26.40
  -4  -1   1 1141.63   26.46
  -4  -1   0   18.02    1.72
  -4   1   0   17.19    1.72
  -4   1   0   17.84    1.73
  -4  -1   0   15.69    1.62
  -4   1   0   15.12    1.65
   4  -1   0   18.05    1.72
   4   1   0   16.13    1.64
  -4   1  -1   41.47    2.77
  -4  -1  -1   43.50    2.82
  -4  -1  -1   47.21    2.83
  -4   1  -1   43.25    2.80
   4  -1   1   48.72    2.93
   4   1   1   44.23    2.78
  -4   1  -2  240.78    8.16
  -4  -1  -2  245.90    8.20
   4  -1   2  251.69    8.15
   4   1   2  252.77    8.12
  -4  -1  -2  242.33    8.02
  -4   1  -2  248.19    8.22
  -4   1  -3   10.95    1.20
  -4  -1  -3    9.43    1.11
  -4   1  -3   10.56    1.21
  -4   1  -3   10.35    1.53
  -4  -1  -3    9.69    1.39
  -4  -1  -3    9.65    1.15
  -4   1  -3    9.94    1.16
  -4   1  -4    9.09    1.19
  -4   1  -4   10.85    1.57
  -4  -1  -4   11.52    1.55
  -4   1  -4    7.58    1.05
  -4  -1  -4    8.34    1.08
  -4   1  -5   27.99    2.11
  -4   1  -5   23.60    2.34
  -4  -1  -5   22.07    2.22
  -4   1  -5   20.97    1.82
  -4  -1  -5   22.60    1.84
  -4  -1  -6    1.68    0.73
  -4   1  -6    2.54    0.88
   4  -1   6    3.30    0.81
   4   1   6    2.38    0.81
  -4   1  -6    3.21    0.77
  -4  -1  -6    3.80    0.82
  -4   1  -7   24.30    2.54
   4  -1   7   17.64    1.78
   4   1   7   21.73    1.95
  -4   1  -7   19.24    1.85
  -4  -1  -7   21.53    1.92
   4   1   8   53.57    3.14
   4  -1   8   53.05    3.14
  -4   1  -8   48.63    3.04
  -4  -1  -8   51.96    3.07
  -4   1  -9  103.04    4.57
  -4  -1  -9   95.77    4.36
   4   1   9   95.74    4.32
   4  -1   9   96.07    4.39
   4   1   9  100.29    4.50
  -4   1 -10    0.38    0.46
  -4  -1 -10    0.36    0.44
   4   1  10    0.17    0.48
  -4   1 -11   76.52    3.52
  -4  -1 -11   80.92    3.50
  -4   1 -12    2.93    0.59
  -4  -1 -12    1.92    0.49
  -4   1 -12    3.06    0.62
  -4   1 -13    5.25    0.63
  -4  -1 -13    5.01    0.63
   4   2 -13    8.42    0.92
   4  -2 -13    7.20    0.87
  -4   2  12    1.87    0.61
  -4  -2  12    2.38    0.71
  -4  -2  12    1.72    0.62
   4  -2 -12    1.29    0.60
  -4   2  11    0.61    0.50
  -4  -2  11    1.23    0.66
   4  -2 -11    1.87    0.74
  -4  -2  11    0.96    0.55
  -4  -2  10   85.04    3.78
  -4   2  10   84.17    4.26
  -4  -2  10   82.02    4.16
   4  -2 -10   77.39    3.76
  -4  -2  10   75.38    3.97
  -4  -2   9    4.67    1.02
  -4   2   9    5.30    1.13
  -4  -2   9    4.39    1.10
  -4   2   9    4.80    0.89
  -4  -2   9    3.49    0.78
  -4   2   8    0.23    0.48
  -4  -2   8    0.91    0.55
  -4  -2   8    0.21    0.65
  -4  -2   8    0.36    0.61
  -4   2   8    0.18    0.38
  -4  -2   8    0.18    0.32
   4   2  -8   -0.32    0.62
   4  -2  -8   -0.32    0.78
  -4  -2   8    0.22    0.50
  -4  -2   7    0.51    0.49
  -4  -2   7    0.88    0.43
  -4  -2   7    0.30    0.57
  -4   2   7   -0.31    0.38
  -4   2   7    0.64    0.52
  -4  -2   7    0.43    0.45
  -4  -2   7    1.42    0.74
  -4  -2   7    1.40    0.57
  -4   2   7    0.88    0.46
  -4   2   7    0.20    0.48
  -4  -2   7    0.21    0.54
  -4  -2   6    0.99    0.40
  -4  -2   6    0.84    0.54
  -4   2   6    3.51    1.05
  -4   2   6    1.59    0.64
  -4  -2   6    1.99    0.73
  -4  -2   6    2.30    0.82
  -4  -2   6    1.88    0.67
  -4  -2   6    1.47    0.51
  -4   2   6    1.63    0.53
  -4   2   6    2.40    0.77
  -4  -2   6    2.53    0.75
  -4  -2   5   -0.15    0.26
  -4  -2   5    0.26    0.50
  -4   2   5    0.80    0.61
  -4   2   5    0.55    0.48
  -4  -2   5    0.18    0.39
  -4  -2   5    0.36    0.54
  -4  -2   5    0.73    0.52
  -4   2   5    0.77    0.54
  -4   2   5   -0.15    0.35
  -4  -2   5   -0.15    0.35
  -4  -2   5   -0.14    0.39
  -4   2   5    0.35    0.42
  -4  -2   5   -0.18    0.47
  -4  -2   4    0.69    0.34
  -4  -2   4   -0.24    0.41
  -4   2   4    0.24    0.42
  -4  -2   4    0.17    0.44
  -4  -2   4   -0.23    0.50
  -4   2   4    0.25    0.57
  -4   2   4    0.16    0.37
  -4  -2   4    0.67    0.52
  -4   2   4    0.47    0.36
  -4   2   4    0.14    0.27
  -4  -2   4   -0.14    0.27
  -4  -2   3  271.66    8.77
  -4   2   3  253.57    8.70
  -4  -2   3  259.89    8.51
  -4   2   3  253.77    8.45
  -4  -2   2   55.89    3.33
  -4   2   2   55.32    3.39
  -4  -2   2   61.78    3.30
  -4  -2   1   27.68    2.21
  -4   2   1   23.49    2.16
  -4  -2   0  912.67   21.73
  -4   2   0  888.09   21.79
  -4   2   0  867.26   21.58
  -4  -2   0  883.36   21.59
  -4   2   0  864.04   21.61
   4  -2   0  916.93   21.65
   4   2   0  882.87   21.56
  -4   2  -1  184.19    6.63
  -4  -2  -1  180.58    6.61
  -4   2  -1  184.44    6.75
   4  -2   1  191.17    6.64
   4   2   1  192.67    6.67
  -4   2  -2    5.12    1.02
  -4  -2  -2    5.97    1.05
   4  -2   2    4.12    0.86
   4  -2   2    5.28    1.05
   4   2   2    5.07    0.98
  -4  -2  -2    5.13    0.97
  -4   2  -2    5.53    1.09
  -4  -2  -3    0.92    0.42
  -4   2  -3    2.30    0.58
  -4   2  -3    2.30    0.60
   4  -2   3    1.93    0.67
  -4   2  -3    1.88    0.59
  -4   2  -3    1.42    0.68
  -4  -2  -3    2.38    0.75
  -4   2  -4   41.89    2.51
  -4   2  -4   45.69    2.66
  -4   2  -4   46.03    3.16
  -4  -2  -4   39.80    2.91
  -4  -2  -4   43.32    2.55
  -4   2  -4   40.38    2.46
  -4   2  -5   15.82    1.64
  -4  -2  -5   13.23    1.74
  -4   2  -5   14.24    1.85
  -4   2  -5   16.58    1.61
  -4   2  -6    1.42    0.70
   4   2   6    2.01    0.74
   4  -2   6    1.10    0.55
  -4   2  -6    1.54    0.67
  -4   2  -7    0.89    0.57
   4  -2   7    1.37    0.68
   4   2   7    1.17    0.68
  -4   2  -7    1.63    0.64
   4  -2   8    2.82    0.88
   4   2   8    1.21    0.68
   4   2   8    2.23    0.70
  -4   2  -8    2.30    0.73
  -4   2  -9  167.37    6.19
   4   2   9  164.52    6.08
   4   2   9  166.87    6.10
   4  -2   9  152.63    5.96
  -4   2 -10  220.66    7.44
   4   2  10  239.32    7.49
  -4   2 -11    0.32    0.44
   4   2  11    0.15    0.36
  -4   2 -12    2.21    0.52
  -4  -2 -12    1.86    0.52
  -4   2 -12    2.34    0.55
  -4  -3  13   11.31    1.10
  -4  -3  13    9.15    0.96
   4   3 -13    8.39    0.90
   4  -3 -13    8.80    0.96
   4  -3 -13    7.65    0.89
  -4  -3  12   21.07    1.74
   4  -3 -12   19.47    1.59
  -4   3  11   32.06    2.34
  -4  -3  11   28.49    2.24
  -4  -3  11   26.42    2.14
  -4   3  10   25.11    2.22
  -4  -3  10   27.45    2.28
   4  -3 -10   21.83    1.95
  -4  -3  10   22.42    2.14
  -4  -3  10   22.83    1.88
  -4   3   9    0.45    0.52
  -4  -3   9   -0.23    0.48
  -4  -3   9   -0.64    0.76
   4  -3  -9    0.57    0.54
  -4  -3   9    0.22    0.65
  -4  -3   9    0.18    0.39
  -4  -3   8   -0.18    0.60
  -4   3   8    0.18    0.35
  -4  -3   8    0.19    0.32
  -4   3   8    0.45    0.51
  -4  -3   8   -0.22    0.51
  -4  -3   8   -0.21    0.59
  -4  -3   8    0.22    0.51
  -4  -3   7    3.03    0.74
  -4  -3   7    2.07    0.81
  -4   3   7    2.88    1.00
  -4   3   7    1.69    0.71
  -4  -3   7    2.13    0.74
  -4  -3   7    1.87    0.79
  -4   3   7    0.70    0.48
  -4  -3   7    2.44    0.66
  -4  -3   7    1.40    0.62
  -4  -3   7    2.11    0.69
  -4  -3   6    8.99    1.16
  -4  -3   6    8.92    1.50
  -4   3   6    8.69    1.53
  -4   3   6   10.07    1.33
  -4  -3   6    6.36    1.12
  -4  -3   6   10.61    1.42
  -4   3   6    7.14    1.02
  -4  -3   6    9.28    1.17
  -4  -3   6   11.99    1.32
  -4  -3   6    9.85    1.32
  -4  -3   5   41.49    2.41
  -4  -3   5   37.66    2.51
  -4  -3   5   34.74    2.73
  -4   3   5   33.61    2.83
  -4  -3   5   37.77    2.94
  -4   3   5   44.03    3.22
  -4   3   5   43.47    2.42
  -4  -3   5   38.03    2.30
  -4   3   5   42.58    2.57
  -4  -3   5   44.59    2.69
  -4  -3   4    4.60    0.78
  -4   3   4    4.91    0.86
  -4  -3   4    4.73    0.82
  -4   3   4    5.59    0.85
  -4  -3   4    3.79    0.71
  -4   3   4    5.04    0.90
  -4  -3   4    5.21    0.95
  -4  -3   4    4.53    1.00
  -4   3   4    3.99    1.02
  -4  -3   4    4.62    0.90
  -4  -3   4    6.13    1.23
  -4   3   4    4.09    1.04
  -4   3   3    0.15    0.41
  -4  -3   3    0.16    0.41
  -4  -3   3   -0.22    0.50
  -4   3   3   -0.22    0.47
  -4  -3   3    0.16    0.54
  -4  -3   3    0.23    0.39
  -4   3   3   -0.25    0.43
  -4  -3   2   -0.60    0.30
  -4  -3   2    0.22    0.42
  -4   3   2   -0.24    0.50
   4  -3  -1   12.00    1.44
  -4  -3   1   10.96    1.44
  -4   3   1   11.94    1.56
   4  -3   0   43.49    2.73
   4   3   0   33.12    2.43
  -4  -3   0   50.75    2.96
  -4   3   0   38.39    2.74
  -4   3   0   44.65    2.77
  -4  -3   0   44.67    2.79
  -4  -3  -1    3.04    0.81
  -4   3  -1    2.23    0.68
  -4   3  -1    1.10    0.67
   4  -3   1    3.13    0.78
   4   3   1    2.35    0.74
   4  -3   1    3.30    0.79
  -4   3  -2    0.64    0.56
  -4  -3  -2    2.98    0.74
   4  -3   2    1.22    0.56
   4  -3   2    2.28    0.72
   4   3   2    1.42    0.64
  -4  -3  -2    1.67    0.56
  -4   3  -2    0.92    0.56
  -4   3  -3    9.00    1.41
  -4  -3  -3    7.26    1.21
  -4   3  -3    6.13    0.98
  -4   3  -3    7.96    1.05
  -4  -3  -3    7.23    1.00
   4  -3   3    8.78    1.35
  -4  -3  -3    9.34    1.36
  -4   3  -3    6.29    1.01
  -4  -3  -3    9.83    1.17
  -4  -3  -4    0.50    0.38
  -4   3  -4    0.82    0.45
   4  -3   4    0.74    0.57
  -4   3  -4    0.18    0.40
   4  -3   4   -0.16    0.33
  -4   3  -4   -0.26    0.45
  -4  -3  -4   -0.24    0.46
  -4   3  -4    0.51    0.36
   4  -3   5    5.02    0.89
  -4   3  -5    7.19    1.14
  -4  -3  -5    4.37    1.09
  -4   3  -5    4.37    1.09
  -4  -3  -5    5.72    1.20
  -4  -3  -5    6.58    1.06
  -4   3  -5    7.26    1.14
  -4   3  -6   27.12    2.53
  -4   3  -6   22.01    1.96
  -4  -3  -6   21.69    1.92
   4  -3   6   26.99    2.08
   4   3   6   25.06    1.99
  -4   3  -6   23.61    2.06
  -4  -3  -6   19.98    2.24
  -4   3  -7   25.51    2.11
  -4  -3  -7   20.09    1.90
   4   3   7   19.43    1.86
   4  -3   7   19.91    1.88
  -4  -3  -7   17.03    2.15
  -4   3  -8    2.32    0.82
  -4  -3  -8    3.12    0.79
   4   3   8    2.37    0.81
   4  -3   8    1.19    0.71
   4   3   8    3.49    0.87
  -4   3  -9    9.88    1.38
   4   3   9   12.37    1.48
   4   3   9   13.92    1.57
   4  -3   9   10.89    1.46
  -4   3 -10   24.52    2.00
   4   3  10   23.44    1.95
  -4   3 -11    0.64    0.44
   4   3  11    0.15    0.37
  -4   3 -12    1.45    0.47
  -4  -3 -12    0.70    0.34
  -4   3 -12    0.58    0.30
  -4  -4  13    2.96    0.54
  -4  -4  13    3.09    0.65
   4  -4 -13    3.31    0.61
   4  -4 -13    1.81    0.53
  -4  -4  12    0.16    0.45
   4  -4 -12   -0.14    0.49
  -4   4  11    3.93    0.92
  -4  -4  11    3.58    0.82
   4  -4 -11    4.16    0.92
  -4  -4  11    3.25    0.91
  -4   4  10    6.94    1.20
  -4  -4  10    5.30    1.11
  -4  -4  10    6.24    1.12
  -4  -4  10    5.35    0.93
   4  -4 -10    3.69    0.91
  -4  -4  10    6.23    1.15
  -4  -4   9   21.88    1.98
  -4  -4   9   20.13    2.01
  -4   4   9   23.55    2.13
  -4  -4   9   23.95    2.15
  -4  -4   9   20.76    1.85
   4  -4  -9   26.44    2.10
  -4  -4   9   24.52    2.20
  -4  -4   8   27.84    2.17
  -4  -4   8   23.44    2.17
  -4   4   8   25.99    2.23
  -4  -4   8   29.05    2.41
  -4  -4   8   26.18    2.08
   4  -4  -8   28.05    2.19
  -4  -4   8   23.88    2.20
  -4  -4   7    6.86    1.06
  -4  -4   7    8.28    1.48
  -4   4   7    9.17    1.64
  -4   4   7    8.57    1.29
  -4  -4   7    9.69    1.35
  -4  -4   7    6.60    1.22
  -4  -4   7    7.04    1.20
  -4  -4   7    8.28    1.15
  -4  -4   7    8.04    1.21
  -4   4   7   10.64    1.27
  -4  -4   6   14.75    1.50
  -4   4   6   12.01    1.86
  -4   4   6   17.05    1.71
  -4  -4   6   16.00    1.66
  -4  -4   6   12.90    1.55
  -4  -4   6   16.56    2.00
  -4  -4   6   14.55    1.60
  -4  -4   6   17.90    1.62
  -4   4   6   14.49    1.45
  -4  -4   6   15.21    1.48
  -4  -4   5    7.83    1.02
  -4   4   5    8.84    1.07
  -4  -4   5    7.35    1.30
  -4   4   5    5.69    1.22
  -4  -4   5    4.14    1.00
  -4  -4   5    9.03    1.38
  -4   4   5    7.36    1.34
  -4  -4   5    6.72    0.98
  -4  -4   5    7.00    1.09
  -4  -4   5    9.21    1.39
  -4  -4   4    6.53    0.99
  -4  -4   4    9.85    1.22
  -4   4   4    7.09    1.02
  -4  -4   4    6.74    0.97
  -4  -4   4    8.77    1.07
  -4  -4   4    7.16    0.94
  -4  -4   4   10.71    1.50
  -4   4   4    6.17    1.25
  -4  -4   4    7.18    1.10
  -4  -4   4    8.07    1.33
  -4   4   4    6.86    1.32
  -4  -4   4    5.13    0.82
   4  -4  -4    9.79    1.14
  -4  -4   4   10.19    1.38
  -4  -4   3   59.11    2.90
  -4  -4   3   68.39    3.06
  -4   4   3   65.34    3.09
  -4  -4   3   65.53    3.31
  -4  -4   3   57.57    2.96
  -4  -4   3   57.76    2.95
  -4  -4   3   65.82    3.21
  -4  -4   3   68.20    3.76
  -4   4   3   54.66    3.55
  -4  -4   3   64.38    3.65
  -4  -4   2    3.39    0.71
  -4  -4   2    2.07    0.70
  -4  -4   2    2.85    0.76
  -4   4   2    2.93    0.93
   4  -4  -1  176.88    6.33
   4   4  -1  167.08    6.20
  -4  -4   1  180.28    6.51
  -4   4   1  160.29    6.49
  -4  -4   1  179.95    6.28
  -4  -4   0   30.21    2.29
  -4   4   0   34.77    2.42
   4  -4   0   27.47    2.22
   4  -4   0   31.25    2.30
   4   4   0   32.24    2.32
  -4  -4   0   32.76    2.38
  -4   4   0   31.93    2.50
  -4  -4  -1    4.86    0.95
  -4   4  -1    5.68    1.05
   4  -4   1    3.95    0.92
   4  -4   1    6.27    1.08
   4   4   1    6.07    1.05
  -4   4  -1    6.94    1.29
  -4  -4  -1    4.51    0.79
  -4  -4  -1    5.89    0.91
  -4   4  -2   24.63    1.79
   4  -4   2   23.46    2.05
   4   4   2   22.17    1.99
   4  -4   2   20.64    2.00
  -4   4  -2   29.04    2.28
  -4  -4  -2   26.25    2.21
  -4  -4  -2   24.82    1.83
  -4  -4  -2   25.05    1.85
  -4   4  -2   23.07    2.20
  -4  -4  -3   45.06    2.65
  -4   4  -3   38.94    2.97
  -4   4  -3   46.64    2.64
  -4  -4  -3   52.80    2.71
   4  -4   3   50.05    3.21
  -4   4  -3   53.81    3.27
  -4  -4  -3   43.06    2.97
  -4   4  -3   41.39    2.55
  -4  -4  -3   51.00    2.60
  -4  -4  -4    5.12    0.92
  -4   4  -4    4.93    0.87
   4  -4   4    6.67    1.22
  -4   4  -4    3.78    0.80
   4  -4   4    5.42    0.95
  -4  -4  -4    4.10    1.00
  -4   4  -4    4.75    1.08
  -4  -4  -4    5.43    1.09
  -4   4  -4    4.82    0.89
  -4   4  -5    1.39    0.68
  -4  -4  -5    0.75    0.46
  -4   4  -5    1.11    0.51
  -4  -4  -5    1.11    0.59
  -4   4  -5    1.35    0.67
   4  -4   5    1.75    0.62
   4   4   5    1.01    0.52
   4  -4   5    1.52    0.62
  -4   4  -6    7.20    1.40
  -4  -4  -6    6.50    1.30
  -4  -4  -6    9.16    1.32
  -4   4  -6   10.06    1.35
   4  -4   6   11.75    1.39
   4   4   6   11.85    1.37
  -4  -4  -6    8.98    1.52
  -4   4  -6    9.18    1.30
   4  -4   6    9.07    1.25
  -4  -4  -7   -0.21    0.40
  -4   4  -7    0.62    0.47
   4  -4   7    0.19    0.50
   4   4   7   -0.19    0.49
   4  -4   7    0.19    0.53
  -4  -4  -8    3.37    0.82
  -4   4  -8    5.68    1.07
   4  -4   8    2.92    0.79
   4   4   8    3.52    0.94
   4   4   8    5.59    1.06
   4  -4   8    3.30    0.86
  -4   4  -9    2.85    0.77
   4  -4   9    4.52    0.98
   4   4   9    2.99    0.81
   4   4   9    3.60    0.94
  -4   4 -10    2.78    0.76
   4   4  10    2.88    0.80
  -4   4 -11   10.52    1.21
   4   4  11    9.81    1.18
  -4   4 -11    9.34    1.14
  -4  -4 -11    8.51    1.09
  -4   4 -12    0.35    0.32
   4   4  12   -0.11    0.26
  -4  -4 -12    0.11    0.25
  -4   4 -12   -0.32    0.29
  -4  -5  13   10.38    1.02
   4  -5 -13    9.74    0.94
   4  -5 -13    9.58    0.94
  -4  -5  12    0.78    0.39
  -4  -5  12    0.60    0.52
   4  -5 -12    0.54    0.43
   4  -5 -12    0.66    0.44
  -4  -5  11    8.10    1.19
  -4  -5  11    8.61    1.23
   4  -5 -11    8.78    1.21
  -4  -5  10   -0.20    0.46
  -4  -5  10   -0.20    0.58
   4  -5 -10    0.73    0.55
  -4  -5  10   -0.21    0.49
  -4  -5   9   10.47    1.43
  -4  -5   9    7.89    1.31
   4  -5  -9    4.77    1.01
  -4  -5   9   10.96    1.51
  -4  -5   9    9.42    1.32
  -4  -5   9    8.54    1.22
  -4  -5   8    5.57    1.09
  -4  -5   8    4.01    1.06
  -4  -5   8    4.35    0.94
  -4  -5   8    2.83    0.74
   4  -5  -8    4.91    0.99
  -4  -5   8    3.13    0.93
  -4  -5   7    0.18    0.57
  -4  -5   7   -0.30    0.51
  -4   5   7   -0.67    0.77
  -4  -5   7   -0.65    0.57
  -4  -5   7   -0.18    0.36
   4  -5  -7    0.36    0.52
  -4  -5   7    0.21    0.49
  -4  -5   6   28.30    2.07
  -4  -5   6   26.99    2.00
  -4  -5   6   22.92    2.06
  -4  -5   6   25.10    2.50
  -4   5   6   24.12    2.62
  -4  -5   6   22.14    2.09
  -4  -5   6   28.38    2.23
   4  -5  -5    4.85    0.89
  -4  -5   5    6.18    1.19
  -4   5   5    4.11    1.14
  -4  -5   5    5.02    1.04
  -4  -5   5    6.69    1.22
  -4   5   5    4.23    1.13
  -4  -5   5    5.28    0.88
  -4  -5   5    3.92    0.84
  -4  -5   5    5.59    1.04
  -4  -5   5    6.06    1.18
  -4  -5   4    0.17    0.39
  -4  -5   4    0.17    0.45
  -4  -5   4   -0.16    0.31
  -4  -5   4    0.50    0.43
  -4   5   4   -0.27    0.46
  -4  -5   4    0.36    0.52
  -4  -5   4    0.24    0.36
  -4   5   4   -0.28    0.53
  -4  -5   4    0.15    0.25
   4  -5  -4    0.32    0.43
  -4  -5   4   -0.19    0.55
  -4  -5   3   52.88    3.01
  -4   5   3   57.82    2.90
  -4  -5   3   57.44    2.81
  -4  -5   3   55.36    2.83
  -4  -5   3   53.46    2.91
  -4  -5   3   53.24    3.38
  -4  -5   3   54.90    3.39
   4  -5  -3   53.63    2.77
  -4  -5   3   56.55    2.91
  -4   5   2   63.65    3.08
  -4  -5   2   68.16    3.09
  -4  -5   2   63.69    3.05
   4  -5  -2   64.20    3.58
  -4  -5   2   71.28    3.39
  -4  -5   2   61.97    3.07
  -4  -5   2   74.86    3.34
  -4  -5   2   70.70    3.82
  -4  -5   2   65.63    3.65
   4  -5  -1   31.08    2.41
  -4  -5   1   29.41    2.02
   4  -5  -1   34.56    2.48
  -4  -5   1   29.40    2.00
  -4  -5   1   32.16    2.44
   4  -5   0   32.33    2.45
  -4  -5   0   30.98    2.36
  -4  -5   0   33.73    2.15
   4  -5   0   31.14    2.40
  -4  -5   0   31.63    2.06
   4  -5   1   -0.22    0.38
  -4  -5  -1    1.21    0.58
  -4  -5  -1    0.16    0.43
  -4   5  -1   -0.15    0.29
  -4  -5  -1    0.42    0.39
  -4   5  -2    0.31    0.30
  -4  -5  -2    1.01    0.50
  -4  -5  -2    0.47    0.47
  -4  -5  -2   -0.16    0.43
  -4   5  -2    0.25    0.44
   4  -5   2    1.16    0.57
  -4  -5  -3   54.39    2.98
  -4   5  -3   54.26    3.59
  -4   5  -3   55.78    2.95
  -4   5  -3   59.85    3.10
  -4  -5  -3   58.02    2.86
   4   5   3   60.10    3.48
   4  -5   3   55.56    3.52
  -4   5  -4   26.60    2.50
  -4  -5  -4   24.74    2.00
  -4   5  -4   29.98    2.14
  -4  -5  -4   26.93    2.05
  -4  -5  -4   27.17    2.52
  -4   5  -4   29.68    2.21
   4  -5   4   31.69    2.20
  -4  -5  -4   27.32    1.95
   4  -5   4   29.35    2.58
  -4  -5  -5   17.11    1.99
  -4   5  -5   19.48    1.78
  -4  -5  -5   18.78    1.76
  -4  -5  -5   20.14    2.20
  -4   5  -5   21.10    1.92
   4  -5   5   18.36    1.72
  -4   5  -5   17.76    2.11
  -4  -5  -5   15.17    1.68
  -4  -5  -6    0.83    0.59
   4  -5   6   -0.27    0.41
   4  -5   6   -0.19    0.55
  -4   5  -6    0.21    0.47
  -4  -5  -6   -0.30    0.37
  -4   5  -6    0.29    0.56
  -4  -5  -6    0.20    0.43
  -4   5  -6   -0.20    0.34
  -4  -5  -7    2.53    0.76
  -4   5  -7    2.48    0.72
   4  -5   7    2.98    0.84
  -4   5  -7    3.79    0.93
   4  -5   7    2.59    0.77
  -4  -5  -8    5.92    1.07
  -4   5  -8    5.84    1.06
   4   5   8    6.42    1.14
   4  -5   8    4.88    0.98
   4  -5   8    4.38    1.04
  -4  -5  -9    5.63    1.03
  -4   5  -9    6.39    1.13
   4  -5   9    6.61    1.11
   4   5   9    7.74    1.20
  -4   5 -10    1.79    0.62
   4   5  10    1.78    0.67
  -4  -5 -10    2.16    0.60
   4   5  11    1.17    0.57
  -4   5 -11    2.66    0.64
   4   5  12    2.94    0.59
  -4   5 -12    2.60    0.55
   4  -6 -13    1.57    0.40
   4  -6 -13    2.18    0.46
  -4  -6  13    1.28    0.45
   4  -6 -12    4.99    0.78
   4  -6 -12    3.27    0.69
  -4  -6  12    4.58    0.83
   4  -6 -11   12.13    1.33
   4  -6 -11   11.63    1.32
  -4  -6  11    8.47    1.24
  -4  -6  11   11.05    1.27
  -4  -6  11    9.54    1.25
   4  -6 -10    1.26    0.71
  -4  -6  10    2.27    0.72
  -4  -6  10    1.61    0.84
  -4  -6   9   29.12    2.24
  -4  -6   9   24.19    2.21
   4  -6  -9   29.32    2.24
  -4  -6   9   27.32    2.31
  -4  -6   8   -0.23    0.59
  -4  -6   8   -0.38    0.59
  -4  -6   8   -0.19    0.44
   4  -6  -8    0.19    0.60
  -4  -6   8    0.22    0.54
  -4  -6   7    1.50    0.65
  -4  -6   7    2.04    0.72
  -4  -6   7    2.88    0.88
  -4  -6   7    2.42    0.71
   4  -6  -7    2.57    0.75
  -4  -6   7    3.96    1.11
  -4  -6   6    3.20    0.87
  -4  -6   6    2.48    0.71
  -4  -6   6    1.91    0.67
  -4  -6   6    3.85    0.88
  -4  -6   6    4.78    1.13
  -4  -6   6    6.36    1.28
  -4   6   6    3.27    1.06
  -4  -6   6    3.38    0.94
  -4  -6   5    2.71    0.69
  -4  -6   5    3.76    1.03
   4  -6  -5    2.17    0.65
  -4  -6   5    2.20    0.79
  -4   6   5    0.91    0.70
  -4  -6   5    2.53    0.79
  -4  -6   5    2.57    0.77
  -4   6   5    2.64    0.88
  -4  -6   5    2.47    0.67
   4  -6  -5    1.60    0.64
  -4  -6   5    2.73    0.76
  -4  -6   5    1.88    0.65
  -4  -6   4   10.74    1.41
   4  -6  -4    7.59    1.13
  -4  -6   4   11.26    1.27
  -4  -6   4   10.86    1.58
  -4   6   4    7.46    1.39
  -4  -6   4    9.76    1.30
  -4  -6   4    7.67    1.32
  -4  -6   4    7.39    1.03
   4  -6  -4    6.83    1.05
  -4  -6   4   10.00    1.26
  -4  -6   3   60.28    3.26
  -4   6   3   59.88    3.02
  -4  -6   3   62.49    3.08
   4  -6  -3   61.83    3.64
  -4  -6   3   53.87    2.99
  -4  -6   3   63.15    3.72
  -4  -6   3   65.20    3.78
   4  -6  -3   58.91    2.99
  -4  -6   3   58.76    3.04
  -4  -6   2    3.18    0.72
  -4   6   2    2.91    0.65
  -4  -6   2    2.76    0.65
  -4  -6   2    2.91    0.65
   4  -6  -2    2.54    0.78
  -4  -6   2    2.31    0.72
   4  -6  -2    2.99    0.69
   4  -6  -2    1.80    0.68
  -4  -6   2    2.12    0.70
  -4  -6   1    9.35    1.14
  -4  -6   1    7.47    1.00
  -4   6   1    8.87    1.10
   4  -6  -1    9.86    1.40
  -4  -6   1    8.20    1.30
   4  -6  -1    8.83    1.10
  -4  -6   1    5.94    0.94
   4  -6  -1    7.21    1.23
  -4   6   0   13.53    1.33
  -4  -6   0   11.13    1.22
   4  -6   0   11.83    1.53
  -4  -6   0    9.30    1.33
  -4  -6   0    9.16    1.15
  -4  -6   0   10.64    1.15
  -4  -6   0   11.14    1.27
   4  -6   0    7.57    1.28
  -4  -6  -1   -0.21    0.37
   4  -6   1    0.24    0.36
  -4  -6  -1    0.16    0.49
  -4  -6  -1    0.29    0.36
  -4   6  -1   -0.15    0.30
  -4  -6  -1    0.15    0.26
  -4  -6  -1    0.16    0.45
  -4  -6  -2    4.36    1.00
   4  -6   2    6.42    1.20
  -4  -6  -2    4.23    0.78
  -4  -6  -2    7.35    1.09
  -4  -6  -2    3.58    0.79
  -4   6  -2    4.99    1.12
  -4   6  -2    5.10    0.86
  -4  -6  -3    1.60    0.62
  -4   6  -3    1.35    0.70
  -4   6  -3    1.51    0.51
  -4  -6  -3    0.73    0.47
  -4  -6  -3    1.88    0.59
  -4  -6  -3    0.98    0.56
   4   6   3    1.42    0.62
   4  -6   3    1.30    0.64
  -4   6  -4    0.28    0.48
  -4  -6  -4    0.19    0.43
  -4   6  -4    0.18    0.35
  -4  -6  -4    0.36    0.35
  -4  -6  -4    0.80    0.52
  -4   6  -4    0.38    0.37
   4  -6   4    0.71    0.58
  -4  -6  -4    0.16    0.37
  -4  -6  -4    1.05    0.60
   4   6   4    0.24    0.47
   4  -6   4    0.83    0.59
  -4  -6  -5   18.64    2.11
  -4   6  -5   16.65    1.68
  -4  -6  -5   17.54    1.73
  -4  -6  -5   20.48    2.27
  -4   6  -5   22.40    2.01
   4  -6   5   24.12    1.99
  -4   6  -5   19.23    2.21
  -4  -6  -5   18.45    1.77
  -4  -6  -6    3.11    0.95
   4  -6   6    3.08    0.91
  -4  -6  -6    5.24    1.17
   4  -6   6    2.18    0.77
  -4   6  -6    4.39    0.98
  -4  -6  -6    3.80    0.90
  -4  -6  -6    4.30    0.92
  -4   6  -6    2.59    0.76
  -4  -6  -7    0.42    0.41
  -4   6  -7    1.03    0.53
   4   6   7    1.03    0.67
  -4   6  -7    1.26    0.68
   4  -6   7    1.63    0.73
  -4  -6  -8    6.53    1.15
  -4   6  -8    6.33    1.09
   4   6   8    8.43    1.34
   4  -6   8    6.66    1.17
  -4   6  -9   12.35    1.47
  -4  -6  -9   13.90    1.59
   4   6   9   13.07    1.55
   4  -6   9   12.13    1.45
  -4   6 -10   20.11    1.76
   4   6  10   18.88    1.73
   4  -6  10   18.83    1.67
   4   6  11    1.97    0.60
  -4   6 -11    2.07    0.59
   4   6  12    1.19    0.38
   4  -6  12    0.97    0.39
  -4   6 -12    0.98    0.34
  -4  -7  13    0.35    0.31
   4  -7 -13    0.55    0.29
  -4  -7  12    2.45    0.60
  -4  -7  12    3.46    0.71
   4  -7 -12    2.35    0.56
   4  -7 -12    1.64    0.54
  -4  -7  11    5.30    0.97
  -4  -7  11    7.33    1.12
   4  -7 -11    5.19    0.91
   4  -7 -11    5.10    0.93
  -4  -7  10    9.91    1.39
   4  -7 -10   11.33    1.37
   4  -7 -10    8.55    1.25
  -4  -7  10   10.11    1.37
  -4  -7   9    3.06    0.97
   4  -7  -9    2.95    0.89
   4  -7  -9    2.64    0.79
  -4  -7   9    2.06    0.63
  -4  -7   9    3.21    0.87
  -4  -7   9    4.03    0.91
  -4  -7   8    4.98    1.10
  -4  -7   8    6.25    1.11
   4  -7  -8    9.74    1.32
   4  -7  -8    6.35    1.14
  -4  -7   8    7.46    1.19
  -4  -7   8    5.46    1.08
  -4  -7   7    4.72    0.94
  -4  -7   7    4.91    1.08
  -4  -7   7    6.02    1.05
  -4  -7   7    4.26    1.10
  -4  -7   7    4.34    0.90
   4  -7  -7    5.03    1.11
   4  -7  -7    5.83    1.06
  -4  -7   7    7.63    1.35
  -4  -7   6    0.35    0.45
  -4  -7   6    0.89    0.77
   4  -7  -6    0.19    0.36
  -4  -7   6   -0.18    0.55
  -4  -7   6    0.90    0.44
  -4  -7   6    0.19    0.53
  -4  -7   6    1.21    0.66
   4  -7  -6    0.39    0.45
   4  -7  -6    1.07    0.58
  -4  -7   6    0.59    0.44
  -4   7   6    1.35    0.83
  -4  -7   6    0.21    0.56
  -4  -7   5    1.01    0.59
  -4  -7   5    1.52    0.84
   4  -7  -5    0.75    0.46
  -4  -7   5    1.42    0.69
  -4   7   5    0.31    0.47
  -4  -7   5   -0.26    0.45
  -4  -7   5    0.61    0.61
  -4   7   5    0.30    0.65
  -4  -7   5    0.68    0.39
   4  -7  -5    0.18    0.48
  -4  -7   5   -0.18    0.39
  -4  -7   4   15.10    1.70
   4  -7  -4   12.12    1.40
  -4  -7   4   13.69    1.45
  -4  -7   4    9.43    1.33
  -4  -7   4   12.28    1.66
  -4  -7   4   11.23    1.25
   4  -7  -4    9.45    1.25
  -4  -7   4   11.47    1.36
  -4  -7   3    0.20    0.64
   4  -7  -3    0.36    0.51
  -4  -7   3    0.17    0.33
   4  -7  -3    0.26    0.50
  -4  -7   3   -0.25    0.43
   4  -7  -3    0.17    0.38
  -4  -7   3   -0.17    0.36
  -4  -7   2    5.60    0.93
  -4  -7   2    5.67    0.91
   4  -7  -2    4.97    1.08
  -4  -7   2    3.59    0.89
   4  -7  -2    7.34    1.03
   4  -7  -2    4.86    1.10
  -4  -7   2    7.58    1.17
  -4  -7   1   11.90    1.25
  -4  -7   1   16.20    1.52
  -4  -7   1   14.12    1.40
   4  -7  -1   14.04    1.73
  -4  -7   1   10.38    1.47
   4  -7  -1   13.81    1.39
   4  -7  -1   14.81    1.79
  -4  -7   0   28.28    1.93
  -4  -7   0   29.68    2.06
  -4  -7   0   28.61    1.99
   4  -7   0   30.78    2.54
  -4  -7   0   25.88    2.22
   4  -7   0   27.15    1.95
  -4  -7   0   27.73    2.06
   4  -7   0   23.41    2.25
  -4  -7  -1    3.20    0.71
  -4  -7  -1    4.46    0.91
  -4  -7  -1    3.52    0.75
   4  -7   1    4.01    0.76
  -4  -7  -1    2.07    0.64
  -4  -7  -1    2.22    0.75
   4  -7   1    2.27    0.79
  -4  -7  -2   24.98    1.99
  -4   7  -2   26.86    2.53
  -4  -7  -2   27.26    1.98
  -4  -7  -2   25.61    1.98
   4   7   2   28.88    2.45
  -4  -7  -2   26.03    2.34
   4  -7   2   26.36    2.46
  -4   7  -3   15.70    1.54
  -4  -7  -3   15.89    1.50
  -4  -7  -3   14.83    1.61
  -4   7  -3   12.35    1.78
  -4  -7  -3   15.83    1.85
   4  -7   3   21.02    2.21
   4   7   3   18.29    2.01
  -4   7  -4    1.71    0.74
  -4  -7  -4    2.66    0.74
  -4  -7  -4    3.78    0.99
   4   7   4    1.30    0.68
   4  -7   4    1.44    0.75
  -4  -7  -4    1.27    0.52
  -4   7  -4    2.52    0.70
  -4   7  -4    1.39    0.64
  -4  -7  -4    2.43    0.81
   4  -7   4    2.59    0.79
  -4  -7  -4    2.86    0.72
  -4  -7  -5    0.28    0.49
   4  -7   5   -0.28    0.34
  -4  -7  -5   -0.29    0.44
  -4   7  -5    0.41    0.57
   4  -7   5    0.19    0.41
  -4  -7  -5    0.20    0.38
  -4   7  -5    0.19    0.37
  -4  -7  -5    0.19    0.34
  -4   7  -6    8.51    1.22
  -4  -7  -6   10.07    1.35
   4  -7   6    8.51    1.29
  -4   7  -6    9.48    1.38
  -4  -7  -7    2.11    0.73
  -4   7  -7    2.02    0.70
   4   7   7    1.63    0.64
  -4   7  -7    2.30    0.75
   4  -7   7    2.69    0.80
  -4  -7  -8   10.60    1.43
  -4   7  -8   16.20    1.66
   4   7   8   13.93    1.62
   4  -7   8   14.59    1.63
  -4  -7  -9    6.97    1.14
  -4   7  -9    6.79    1.09
   4   7   9    9.65    1.30
   4  -7   9    9.41    1.25
  -4   7 -10    1.75    0.57
   4   7  10    2.65    0.69
   4  -7  10    0.97    0.49
  -4   7 -11    2.88    0.60
   4  -7  11    3.26    0.66
  -4   7 -12    0.34    0.22
   4   7  12    0.91    0.34
   4  -7  12    0.27    0.24
   4  -8 -12   -0.11    0.38
   4  -8 -12    0.31    0.30
  -4  -8  12    0.12    0.35
  -4  -8  12    0.34    0.41
   4  -8 -11   23.92    1.76
   4  -8 -11   23.30    1.74
  -4  -8  11   20.98    1.74
  -4  -8  11   20.36    1.75
   4  -8 -10   56.55    3.00
   4  -8 -10   52.54    2.89
  -4  -8  10   52.16    3.01
  -4  -8  10   53.49    3.09
  -4  -8   9   12.57    1.48
  -4  -8   9    9.85    1.45
   4  -8  -9   11.45    1.44
   4  -8  -9   15.73    1.63
  -4  -8   9   14.16    1.62
  -4  -8   8    0.22    0.67
  -4  -8   8    1.49    0.74
   4  -8  -8    0.20    0.52
   4  -8  -8    0.96    0.58
  -4  -8   8    0.42    0.52
  -4  -8   7    7.32    1.15
  -4  -8   7    8.80    1.32
  -4  -8   7    8.49    1.29
  -4  -8   7    5.17    1.19
   4  -8  -7    6.48    1.16
   4  -8  -7    5.74    1.07
  -4  -8   7    7.93    1.21
  -4  -8   7    8.43    1.43
  -4  -8   6   10.84    1.41
  -4  -8   6   13.29    1.74
   4  -8  -6   12.03    1.45
  -4  -8   6    9.62    1.29
  -4  -8   6    9.76    1.28
  -4  -8   6    8.39    1.26
   4  -8  -6   10.72    1.44
   4  -8  -6    9.59    1.35
  -4  -8   6   10.01    1.48
  -4  -8   5    3.02    0.77
  -4  -8   5    2.91    0.93
   4  -8  -5    1.56    0.65
  -4   8   5    1.62    0.79
  -4  -8   5    1.08    0.66
  -4  -8   5    1.65    0.67
  -4  -8   5    2.78    0.69
   4  -8  -5    2.87    0.78
  -4  -8   5    1.49    0.60
  -4  -8   4   30.38    2.19
  -4  -8   4   28.85    2.37
   4  -8  -4   28.13    2.20
  -4  -8   4   29.40    2.17
  -4  -8   4   30.95    2.32
  -4  -8   4   35.92    2.86
  -4  -8   4   28.37    2.02
   4  -8  -4   32.22    2.29
  -4  -8   4   26.41    2.06
   4  -8  -3    3.19    1.06
  -4  -8   3    4.92    1.08
   4  -8  -3    4.64    0.91
  -4  -8   3    3.16    0.73
   4  -8  -3    2.19    0.79
  -4  -8   3    3.37    0.84
   4  -8  -3    4.21    0.86
  -4  -8   3    3.13    0.76
   4  -8  -2    7.58    1.37
  -4  -8   2    6.39    1.12
   4  -8  -2    4.31    0.92
  -4  -8   2    7.34    1.08
   4  -8  -2    7.45    1.33
  -4  -8   2    7.04    1.24
   4  -8  -2    5.94    1.02
  -4  -8   2    7.65    1.10
   4  -8  -1    0.26    0.39
   4  -8  -1    0.17    0.34
  -4  -8   1    0.34    0.41
   4  -8  -1   -0.26    0.56
  -4  -8   1    0.49    0.47
   4  -8  -1   -0.17    0.45
  -4  -8   1    0.17    0.48
  -4  -8   1    0.15    0.32
  -4  -8   0  285.51    8.36
   4  -8   0  276.36    9.32
  -4  -8   0  260.61    8.00
  -4  -8   0  259.55    7.82
  -4  -8   0  268.31    8.07
  -4  -8   0  285.80    9.07
   4  -8   0  264.66    7.98
   4  -8   0  267.87    9.24
  -4  -8  -1   14.27    1.42
  -4  -8  -1   15.49    1.57
   4   8   1   14.42    1.79
  -4  -8  -1   18.46    1.92
   4  -8   1   13.92    1.79
  -4  -8  -1   13.75    1.42
   4  -8   1   12.74    1.38
  -4  -8  -1   16.59    1.65
  -4  -8  -2    0.25    0.43
   4   8   2    0.26    0.39
   4  -8   2   -0.28    0.48
   4  -8   2    0.17    0.49
  -4  -8  -2   -0.18    0.50
  -4   8  -2   -0.29    0.49
  -4  -8  -2   -0.17    0.38
  -4  -8  -2    0.36    0.56
  -4  -8  -3   -0.26    0.56
   4   8   3   -0.27    0.46
   4  -8   3    0.86    0.65
  -4  -8  -3   -0.17    0.33
   4  -8   3    0.53    0.43
   4  -8   3    0.54    0.55
  -4  -8  -3   -0.19    0.36
  -4   8  -3    0.29    0.56
  -4  -8  -4    0.28    0.42
   4   8   4    0.82    0.63
   4  -8   4   -0.30    0.52
  -4  -8  -4    0.70    0.48
   4  -8   4   -0.27    0.34
   4  -8   4    0.19    0.52
  -4   8  -4    0.20    0.43
  -4   8  -4    0.29    0.44
  -4  -8  -4   -0.19    0.37
   4  -8   5   41.39    3.21
  -4  -8  -5   33.93    2.97
  -4   8  -5   39.10    2.73
   4  -8   5   38.65    2.63
  -4  -8  -5   34.42    2.46
  -4  -8  -5   38.36    3.14
   4  -8   5   39.15    3.26
  -4   8  -6   57.09    3.36
   4  -8   6   59.57    3.38
   4   8   6   62.56    3.37
  -4   8  -6   59.70    3.26
  -4  -8  -6   54.67    3.22
  -4   8  -7    0.21    0.53
   4  -8   7    0.42    0.62
   4   8   7    0.20    0.55
  -4   8  -7   -0.20    0.45
  -4  -8  -7    0.21    0.40
   4  -8   8    2.60    0.83
   4   8   8    1.76    0.72
  -4   8  -8    3.19    0.78
  -4  -8  -8    2.22    0.75
   4  -8   9   11.72    1.41
   4   8   9   14.64    1.53
  -4   8  -9   11.63    1.34
  -4  -8  -9   13.55    1.50
   4   8  10   19.30    1.62
  -4   8 -10   16.61    1.45
   4  -8  11    1.18    0.41
   4   8  11    1.22    0.42
  -4   8 -11    1.43    0.43
  -4  -9  12    1.57    0.50
   4  -9 -12    1.15    0.38
   4  -9 -12    1.17    0.39
  -4  -9  12    1.87    0.50
  -4  -9  11   54.51    2.68
  -4  -9  11   56.00    2.84
  -4  -9  11   55.23    2.77
   4  -9 -11   60.04    2.74
   4  -9 -11   57.83    2.73
  -4  -9  10    6.74    1.12
   4  -9 -10   10.19    1.22
   4  -9 -10    8.77    1.15
  -4  -9  10    6.55    1.06
  -4  -9   9    1.01    0.57
  -4  -9   9    0.62    0.60
   4  -9  -9    0.91    0.57
   4  -9  -9    0.36    0.52
  -4  -9   9    0.39    0.50
  -4  -9   8    0.81    0.61
  -4  -9   8    1.76    0.76
  -4  -9   8    1.45    0.72
   4  -9  -8    0.98    0.59
   4  -9  -8    1.52    0.74
  -4  -9   8    0.70    0.66
  -4  -9   8    1.50    0.87
  -4  -9   7    0.45    0.77
  -4  -9   7    0.19    0.59
   4  -9  -7    0.19    0.56
   4  -9  -7    1.01    0.63
  -4  -9   7    1.11    0.66
  -4  -9   7    0.23    0.77
   4  -9  -6   -0.20    0.42
  -4  -9   6    0.44    0.53
  -4  -9   6   -0.19    0.56
   4  -9  -6    0.19    0.49
   4  -9  -6    0.20    0.55
  -4  -9   6    0.37    0.51
  -4  -9   6    0.70    0.81
   4  -9  -5    9.39    1.31
  -4  -9   5    8.31    1.31
   4  -9  -5   10.18    1.33
   4  -9  -5    9.05    1.31
  -4  -9   5    8.14    1.23
  -4  -9   5    7.38    1.34
  -4  -9   4    9.06    1.24
   4  -9  -4    4.55    0.95
   4  -9  -4    5.66    1.25
   4  -9  -4    8.76    1.24
   4  -9  -4    6.96    1.34
  -4  -9   4    8.87    1.24
  -4  -9   4    6.93    1.26
   4  -9  -3    7.93    1.46
  -4  -9   3    4.91    1.10
  -4  -9   3    8.06    1.16
   4  -9  -3    5.39    1.02
   4  -9  -3    6.09    1.31
   4  -9  -3    8.11    1.20
  -4  -9   3    4.79    0.94
  -4  -9   2   21.46    2.01
   4  -9  -2   22.66    2.33
  -4  -9   2   20.78    1.81
   4  -9  -2   20.13    1.83
   4  -9  -2   24.64    2.50
   4  -9  -2   21.72    1.84
  -4  -9   2   23.37    1.91
   4  -9  -1  162.01    6.79
  -4  -9   1  155.36    5.68
   4  -9  -1  154.54    5.69
   4  -9  -1  162.32    6.82
   4  -9  -1  156.11    5.68
  -4  -9   1  158.48    5.68
  -4  -9   0   36.15    2.27
  -4  -9   0   34.76    2.33
   4   9   0   31.23    2.62
   4  -9   0   32.02    2.81
  -4  -9   0   32.91    2.28
   4  -9   0   35.59    2.36
   4  -9   0   27.51    2.57
  -4  -9  -1    2.51    0.70
  -4  -9  -1    4.63    0.93
   4   9   1    2.36    0.79
   4  -9   1    2.82    0.95
  -4  -9  -1    2.51    0.71
   4  -9   1    2.83    0.74
  -4  -9  -1    1.69    0.65
  -4  -9  -2    1.91    0.66
  -4  -9  -2    1.65    0.57
  -4   9  -2    2.07    0.85
  -4  -9  -2    1.89    0.66
   4  -9   2    1.08    0.52
  -4  -9  -2    1.80    0.71
   4   9   2    0.81    0.57
   4  -9   2    1.73    0.87
  -4  -9  -3    0.27    0.47
   4   9   3   -0.28    0.42
   4  -9   3    0.30    0.63
  -4  -9  -3    0.18    0.38
   4  -9   3   -0.27    0.40
   4  -9   3    0.56    0.56
   4  -9   3    0.75    0.54
  -4  -9  -3   -0.19    0.37
  -4   9  -3    0.30    0.68
   4  -9   4    0.38    0.41
   4  -9   4   -0.19    0.56
   4  -9   4    1.13    0.65
  -4  -9  -4    0.57    0.61
   4   9   4    0.86    0.61
   4  -9   4   -0.31    0.65
   4  -9   5    3.53    0.85
   4  -9   5    4.45    0.96
  -4   9  -5    2.77    0.85
  -4  -9  -5    1.75    0.59
  -4   9  -6   15.36    1.71
   4  -9   6   15.12    1.68
   4  -9   6   16.96    1.75
  -4  -9  -6   14.10    1.57
  -4   9  -7   33.25    2.46
   4  -9   7   36.75    2.61
   4   9   7   39.39    2.61
  -4  -9  -7   36.16    2.53
   4  -9   8   21.50    1.92
   4   9   8   20.84    1.88
  -4  -9  -8   20.33    1.89
   4   9   9   28.40    2.08
   4  -9   9   25.82    2.03
   4  -9  10    9.42    1.09
   4   9  10    9.99    1.16
   4  -9  10   10.07    1.18
   4   9  11    4.88    0.71
   4  -9  11    4.22    0.67
   4 -10 -12   -0.08    0.25
  -4 -10  12   -0.09    0.32
  -4 -10  11   -0.12    0.39
  -4 -10  11    0.27    0.40
   4 -10 -11    0.12    0.34
   4 -10 -11    1.12    0.44
  -4 -10  11    0.25    0.38
  -4 -10  10    8.36    1.14
  -4 -10  10    8.65    1.24
   4 -10 -10    7.41    1.04
   4 -10 -10    6.98    0.98
  -4 -10  10    7.70    1.06
  -4 -10   9    3.73    0.92
   4 -10  -9    5.48    1.00
   4 -10  -9    4.11    0.93
  -4 -10   9    4.17    0.93
  -4 -10   9    6.44    1.02
  -4 -10   8    3.61    1.05
  -4 -10   8    4.34    0.97
   4 -10  -8    4.28    1.00
   4 -10  -8    4.73    1.00
  -4 -10   8    4.87    1.02
  -4 -10   8    3.57    1.10
   4 -10  -7   80.01    3.82
  -4 -10   7   78.61    3.74
  -4 -10   7   69.84    3.82
   4 -10  -7   74.12    3.77
   4 -10  -7   80.82    3.88
  -4 -10   7   76.88    3.75
  -4 -10   7   77.41    4.07
   4 -10  -6    2.00    0.67
  -4 -10   6    1.86    0.70
  -4 -10   6    2.26    0.82
  -4 -10   6    1.73    0.79
   4 -10  -6    1.54    0.73
   4 -10  -6    3.03    0.82
  -4 -10   6    3.05    0.86
  -4 -10   6    3.07    1.10
   4 -10  -5    1.23    0.61
  -4 -10   5    1.24    0.67
  -4 -10   5    1.49    0.65
   4 -10  -5    1.13    0.54
   4 -10  -5    1.20    0.65
  -4 -10   5    1.72    0.74
  -4 -10   5    1.89    0.84
  -4 -10   4   31.87    2.36
   4 -10  -4   33.83    2.48
   4 -10  -4   33.66    3.05
   4 -10  -4   37.51    2.56
   4 -10  -4   36.34    2.41
   4 -10  -4   32.03    2.94
  -4 -10   4   37.43    2.50
  -4 -10   4   36.17    2.72
  -4 -10   3   30.29    2.23
   4 -10  -3   28.94    2.26
   4 -10  -3   28.67    2.75
   4 -10  -3   30.16    2.27
   4 -10  -3   26.97    2.66
  -4 -10   3   29.10    2.21
  -4 -10   3   26.82    2.34
  -4 -10   2    1.49    0.65
   4 -10  -2    2.31    0.71
   4 -10  -2    1.20    0.64
   4 -10  -2    0.94    0.63
   4 -10  -2    2.37    0.93
  -4 -10   2    1.27    0.75
   4 -10  -1    3.54    1.03
  -4 -10   1    3.14    0.80
   4 -10  -1    2.96    0.74
   4 -10  -1    4.14    1.12
   4 -10  -1    2.61    0.76
  -4 -10   1    2.13    0.77
  -4 -10   0  261.14    8.03
  -4 -10   0  263.53    8.20
   4 -10   0  252.63    9.39
   4  10   0  262.05    9.19
  -4 -10   0  263.50    8.23
   4 -10   0  277.63    8.37
   4 -10   0  270.30    9.65
   4  10   1    5.21    1.17
   4 -10   1    6.51    1.34
  -4 -10  -1    5.25    0.94
   4 -10   1    9.74    1.31
  -4 -10  -1    7.32    1.10
  -4 -10  -1    6.58    1.12
  -4 -10  -2    1.08    0.52
  -4 -10  -2    0.76    0.47
  -4 -10  -2    1.55    0.63
  -4  10  -2    1.22    0.84
   4 -10   2    1.10    0.61
   4 -10   2    1.14    0.64
  -4 -10  -2    0.80    0.61
   4  10   2    1.42    0.78
   4 -10   2    2.40    0.90
   4 -10   3    0.57    0.47
   4 -10   3    0.20    0.61
  -4 -10  -3    0.18    0.42
   4 -10   3   -0.28    0.41
  -4 -10  -3   -0.28    0.55
   4  10   3    0.58    0.57
   4 -10   3    0.31    0.59
   4 -10   4    4.19    0.90
   4 -10   4    5.32    1.07
  -4 -10  -4    2.24    0.65
   4 -10   5   34.47    2.50
  -4  10  -5   29.47    2.37
   4 -10   5   33.69    2.48
  -4 -10  -5   35.30    2.41
   4 -10   6    7.00    1.18
  -4  10  -6    5.38    1.07
   4 -10   6    7.18    1.23
  -4 -10  -6    6.43    1.08
  -4 -10  -6    7.18    1.12
   4 -10   7    4.58    0.98
  -4  10  -7    5.39    1.02
   4 -10   7    5.20    1.02
  -4 -10  -7    4.24    0.89
  -4 -10  -7    5.29    0.94
  -4 -10  -8    1.27    0.55
  -4 -10  -8    0.84    0.44
   4  10   8    0.52    0.50
   4 -10   8    0.19    0.46
  -4 -10  -9    5.38    0.87
   4 -10   9    5.75    0.96
   4  10   9    5.87    0.96
  -4 -10 -10   63.92    2.77
   4 -10  10   65.07    2.91
   4 -10  10   60.71    2.88
   4  10  10   71.61    3.01
   4 -10  11    0.38    0.30
   4  10  11   -0.09    0.25
   4 -11 -11   31.91    1.71
   4 -11 -11   34.80    1.84
  -4 -11  11   31.99    1.90
  -4 -11  11   33.38    1.84
   4 -11 -10    5.96    0.88
   4 -11 -10    4.63    0.80
  -4 -11  10    4.92    0.90
  -4 -11  10    5.05    0.83
  -4 -11   9    8.55    1.22
   4 -11  -9    8.52    1.14
   4 -11  -9    8.49    1.12
  -4 -11   9    8.55    1.18
  -4 -11   9    7.32    1.10
  -4 -11   8   -0.40    0.72
  -4 -11   8    0.32    0.56
   4 -11  -8   -0.36    0.49
   4 -11  -8    0.18    0.49
  -4 -11   8    0.17    0.66
  -4 -11   8    0.20    0.74
   4 -11  -7   13.67    1.49
  -4 -11   7    9.81    1.32
  -4 -11   7   10.47    1.43
   4 -11  -7   13.45    1.52
   4 -11  -7   10.21    1.37
  -4 -11   7   11.03    1.50
  -4 -11   7   10.53    1.58
   4 -11  -6   34.46    2.48
  -4 -11   6   34.55    2.39
  -4 -11   6   31.71    2.34
  -4 -11   6   32.92    2.51
   4 -11  -6   35.43    2.51
   4 -11  -6   33.76    2.41
  -4 -11   6   34.07    2.42
  -4 -11   6   34.16    2.71
   4 -11  -5    4.11    0.95
  -4 -11   5    4.99    1.00
   4 -11  -5    3.45    0.87
   4 -11  -5    3.42    0.93
  -4 -11   5    4.07    0.95
  -4 -11   5    3.10    1.02
  -4 -11   4    8.97    1.27
   4 -11  -4    8.46    1.31
  -4 -11   4    9.90    1.34
   4 -11  -4   11.25    1.41
   4 -11  -4   10.01    1.35
  -4 -11   4    9.64    1.31
  -4 -11   4   11.30    1.63
  -4 -11   3    2.90    0.75
   4 -11  -3    3.04    0.81
  -4 -11   3    3.76    0.83
   4 -11  -3    4.95    1.00
  -4 -11   3    3.04    0.83
  -4 -11   3    3.42    0.97
   4 -11  -2    0.31    0.47
  -4 -11   2    0.58    0.58
   4 -11  -2    0.59    0.48
  -4 -11   2   -0.19    0.43
   4 -11  -2    0.20    0.51
   4 -11  -2   -0.31    0.47
  -4 -11   2   -0.44    0.57
   4 -11  -1   57.94    3.99
  -4 -11   1   64.79    3.39
   4 -11  -1   56.31    3.19
  -4 -11   1   68.08    3.38
   4 -11  -1   60.88    3.31
   4 -11  -1   49.56    3.74
   4 -11   0   22.67    2.49
  -4 -11   0   22.64    1.97
   4 -11   0   22.76    2.49
   4  11   0   28.62    2.60
   4 -11   0   26.45    2.11
  -4 -11  -1   47.11    2.90
   4 -11   1   44.85    3.52
   4  11   1   53.31    3.63
   4 -11   1   53.44    3.09
  -4 -11  -2    0.39    0.38
   4 -11   2    0.37    0.48
   4 -11   2    0.20    0.57
  -4 -11  -3    5.89    1.04
  -4 -11  -3    7.01    1.12
   4 -11   3    6.29    1.09
   4 -11   3    8.37    1.24
   4 -11   4    3.48    0.85
   4 -11   4    3.34    0.90
  -4 -11  -4    2.89    0.75
   4 -11   5    6.15    1.09
  -4  11  -5    4.65    0.99
   4 -11   5    6.79    1.14
  -4 -11  -5    5.39    1.01
   4 -11   6    9.59    1.33
  -4  11  -6    7.42    1.22
   4 -11   6    9.75    1.33
  -4 -11  -6    7.90    1.18
   4 -11   7   28.04    2.17
  -4 -11  -7   26.66    2.06
   4 -11   8    5.77    1.01
  -4 -11  -8    5.28    0.88
   4 -11   9    0.60    0.43
  -4 -11  -9    0.81    0.42
   4 -11  10    5.28    0.77
   4 -11  10    5.56    0.79
   4  11  10    6.58    0.82
  -4 -11 -10    7.36    0.83
  -4 -12  11   -0.18    0.28
  -4 -12  11    0.10    0.33
   4 -12 -11    0.09    0.24
  -4 -12  10    0.51    0.40
  -4 -12  10    0.81    0.47
   4 -12 -10    0.24    0.35
   4 -12 -10    0.33    0.32
  -4 -12   9   15.98    1.52
   4 -12  -9   15.55    1.41
   4 -12  -9   16.24    1.50
  -4 -12   9   17.21    1.65
  -4 -12   8   21.52    1.70
  -4 -12   8   22.70    1.93
  -4 -12   8   27.63    2.11
   4 -12  -8   23.66    1.88
   4 -12  -8   18.05    1.68
  -4 -12   8   20.29    1.79
  -4 -12   8   24.41    2.08
   4 -12  -7    8.30    1.16
  -4 -12   7    9.33    1.22
  -4 -12   7    8.04    1.27
  -4 -12   7    9.46    1.35
   4 -12  -7    9.14    1.25
   4 -12  -7    8.72    1.24
  -4 -12   7    9.62    1.32
  -4 -12   7    8.43    1.41
  -4 -12   6   11.14    1.38
   4 -12  -6   13.53    1.52
   4 -12  -6   10.27    1.39
   4 -12  -6   11.37    1.45
  -4 -12   6   13.38    1.56
  -4 -12   6   12.25    1.60
  -4 -12   6   11.76    1.44
  -4 -12   6   10.14    1.42
   4 -12  -5   60.31    3.42
   4 -12  -5   65.73    3.49
   4 -12  -5   62.77    3.39
  -4 -12   5   64.79    3.44
  -4 -12   5   64.87    3.77
  -4 -12   5   62.29    3.39
  -4 -12   5   67.08    3.52
   4 -12  -4   -0.21    0.51
  -4 -12   4    0.20    0.45
   4 -12  -4    0.19    0.52
   4 -12  -4    0.20    0.46
  -4 -12   4    0.19    0.56
  -4 -12   4    0.47    0.68
  -4 -12   3    0.39    0.41
   4 -12  -3    1.63    0.59
  -4 -12   3    0.39    0.48
   4 -12  -3    0.94    0.54
   4 -12  -3    0.40    0.52
  -4 -12   3    2.12    0.71
  -4 -12   3    2.08    0.88
  -4 -12   2    0.97    0.61
   4 -12  -2    1.19    0.57
  -4 -12   2    1.93    0.69
   4 -12  -2    1.40    0.72
  -4 -12   2    1.52    0.64
  -4 -12   2    1.56    0.82
  -4 -12   1  106.68    4.56
  -4 -12   1  100.21    4.49
   4 -12  -1  104.30    4.62
   4 -12  -1  105.65    4.52
   4 -12   0    5.64    1.10
  -4 -12   0    4.30    0.94
  -4 -12   0    6.16    1.02
   4 -12   1   -0.20    0.50
  -4 -12  -1   -0.20    0.38
   4 -12   2    6.15    1.10
  -4 -12  -2    7.19    1.16
   4 -12   3   67.14    3.59
  -4 -12  -3   61.02    3.41
  -4 -12  -3   68.88    3.54
   4 -12   4    0.19    0.55
   4 -12   4    0.83    0.57
  -4 -12  -4    0.20    0.35
  -4 -12  -4    0.58    0.48
  -4  12  -5   26.73    2.20
   4 -12   5   24.12    2.03
   4 -12   5   24.21    2.10
  -4 -12  -5   25.10    2.06
  -4  12  -6   24.73    2.09
   4 -12   6   29.23    2.22
   4 -12   6   32.35    2.35
  -4 -12  -6   29.57    2.19
   4 -12   7   23.77    1.95
   4 -12   7   23.24    1.93
  -4 -12  -7   29.35    2.07
  -4 -12  -8    0.30    0.32
   4 -12   8    0.64    0.46
  -4 -12  -9   11.47    1.12
   4 -12   9   11.01    1.16
   4 -12   9   12.56    1.27
  -4 -12 -10    0.09    0.19
   4 -12  10    0.40    0.31
   4 -12  10    0.60    0.34
  -4 -12 -10    0.38    0.25
   4 -13 -10    4.45    0.67
  -4 -13  10    4.21    0.69
  -4 -13  10    5.55    0.78
   4 -13  -9    4.09    0.76
  -4 -13   9    3.43    0.73
  -4 -13   9    2.56    0.67
   4 -13  -8    3.34    0.70
  -4 -13   8    3.02    0.75
  -4 -13   8    2.79    0.76
   4 -13  -8    3.26    0.81
   4 -13  -8    3.96    0.80
  -4 -13   8    3.43    0.89
  -4 -13   8    3.86    0.95
   4 -13  -7    0.51    0.39
   4 -13  -7   -0.35    0.50
   4 -13  -7   -0.17    0.50
  -4 -13   7    0.17    0.62
  -4 -13   7   -0.20    0.64
  -4 -13   7   -0.37    0.53
   4 -13  -6    1.70    0.67
  -4 -13   6    2.03    0.72
  -4 -13   6    0.77    0.58
   4 -13  -6    1.10    0.62
   4 -13  -6    1.46    0.72
  -4 -13   6    1.45    0.79
  -4 -13   6    2.89    0.88
   4 -13  -5   26.61    2.14
  -4 -13   5   23.99    2.04
  -4 -13   5   23.75    2.03
  -4 -13   5   24.72    2.09
   4 -13  -5   27.99    2.16
   4 -13  -5   26.78    2.13
  -4 -13   5   23.38    2.05
  -4 -13   5   24.15    2.28
   4 -13  -4   35.25    2.50
  -4 -13   4   33.94    2.45
  -4 -13   4   31.91    2.38
   4 -13  -4   33.35    2.43
   4 -13  -4   36.45    2.49
  -4 -13   4   34.30    2.42
  -4 -13   4   28.39    2.47
  -4 -13   3    4.20    0.92
   4 -13  -3    3.63    0.89
  -4 -13   3    3.95    0.91
   4 -13  -3    3.05    0.83
   4 -13  -3    3.60    0.87
  -4 -13   3    3.64    0.94
  -4 -13   3    3.93    1.01
  -4 -13   2    5.39    0.98
   4 -13  -2    8.08    1.20
  -4 -13   2    6.33    1.09
   4 -13  -2    5.85    1.04
   4 -13  -2    6.25    1.14
  -4 -13   2    7.20    1.16
  -4 -13   2    5.80    1.18
  -4 -13   1    7.52    1.19
  -4 -13   1    8.15    1.21
   4 -13  -1    6.29    1.12
  -4 -13   1    7.44    1.16
   4 -13   0   15.13    1.67
  -4 -13   0   11.53    1.43
  -4 -13   0   12.46    1.50
   4 -13   1    6.18    1.12
  -4 -13  -1    7.29    1.17
   4 -13   2   23.38    2.07
  -4 -13  -2   27.35    2.19
   4 -13   3    3.93    0.93
  -4 -13  -3    1.98    0.65
   4 -13   4   71.67    3.78
  -4 -13  -4   79.91    3.84
  -4 -13  -4   73.22    3.70
   4 -13   5    8.91    1.30
  -4  13  -5    8.41    1.27
   4 -13   5    7.76    1.15
  -4 -13  -5    7.79    1.18
  -4 -13  -5   10.45    1.32
  -4 -13  -6    0.88    0.48
   4 -13   6    0.19    0.51
   4 -13   6    1.73    0.66
  -4 -13  -7    0.32    0.41
   4 -13   7    0.97    0.55
   4 -13   7    0.32    0.39
  -4 -13  -8    3.37    0.68
   4 -13   8    3.20    0.71
   4 -13   8    2.03    0.58
  -4 -13  -9   -0.11    0.28
   4 -13   9    0.47    0.33
   4 -13   9   -0.22    0.32
  -4 -13  -9    0.11    0.27
  -4 -13 -10    2.49    0.45
   4 -14 -10    0.68    0.30
  -4 -14  10    0.63    0.31
  -4 -14  10    0.70    0.34
   4 -14  -9    0.46    0.34
  -4 -14   9   -0.12    0.34
  -4 -14   9    0.59    0.44
   4 -14  -8    5.86    0.84
   4 -14  -8    5.15    0.83
  -4 -14   8    4.42    0.92
  -4 -14   8    5.80    1.01
  -4 -14   8    3.44    0.76
   4 -14  -7    5.33    0.89
   4 -14  -7    6.20    0.99
   4 -14  -7    6.41    0.98
  -4 -14   7    8.95    1.23
  -4 -14   7    6.73    1.22
  -4 -14   7    4.55    0.93
   4 -14  -6    0.35    0.37
   4 -14  -6    0.17    0.52
   4 -14  -6    0.50    0.56
  -4 -14   6    0.17    0.62
  -4 -14   6    1.04    0.72
  -4 -14   6    0.18    0.44
  -4 -14   6    0.70    0.59
   4 -14  -5  130.05    5.19
  -4 -14   5  135.48    5.19
  -4 -14   5  126.75    5.05
   4 -14  -5  122.93    4.97
   4 -14  -5  126.73    5.08
  -4 -14   5  134.22    5.12
  -4 -14   5  134.21    5.56
   4 -14  -4   26.30    2.11
  -4 -14   4   22.34    1.97
  -4 -14   4   26.85    2.10
   4 -14  -4   23.78    2.02
   4 -14  -4   23.45    1.99
  -4 -14   4   25.95    2.08
  -4 -14   4   22.23    2.15
   4 -14  -3    0.19    0.45
  -4 -14   3    0.55    0.47
  -4 -14   3    0.20    0.51
  -4 -14   3    0.20    0.51
   4 -14  -3    0.38    0.55
   4 -14  -3    0.97    0.65
  -4 -14   3    0.19    0.56
  -4 -14   3    0.90    0.71
  -4 -14   2    8.74    1.23
   4 -14  -2    8.20    1.21
  -4 -14   2    7.12    1.15
   4 -14  -2    7.55    1.18
   4 -14  -2    8.33    1.27
  -4 -14   2    5.51    1.08
  -4 -14   2    7.92    1.22
  -4 -14   2    6.12    1.22
  -4 -14   1    5.96    1.05
  -4 -14   1    6.98    1.10
   4 -14  -1    4.01    0.98
   4 -14  -1    3.92    0.88
  -4 -14   1    5.70    1.07
  -4 -14   1    7.42    1.19
   4 -14   0    3.45    0.86
  -4 -14   0    3.05    0.78
  -4 -14   0    2.38    0.75
   4 -14   1    0.20    0.59
  -4 -14  -1    0.19    0.41
  -4 -14  -1   -0.20    0.38
   4 -14   2    4.08    0.99
  -4 -14  -2    4.02    0.85
   4 -14   3   13.32    1.55
  -4 -14  -3   14.23    1.56
   4 -14   4   48.72    2.96
  -4 -14  -4   48.47    2.87
  -4  14  -5   70.38    3.48
   4 -14   5   71.08    3.59
  -4 -14  -5   68.58    3.43
   4 -14   6   13.26    1.46
  -4 -14  -6   16.59    1.55
  -4 -14  -6   16.42    1.52
  -4 -14  -7    1.72    0.56
  -4 -14  -7    1.57    0.51
   4 -14   7    0.69    0.45
   4 -14   7    1.62    0.57
  -4 -14  -8    1.79    0.50
   4 -14   8    2.44    0.60
  -4 -14  -8    1.18    0.40
   4 -14   8    1.74    0.51
   4 -14   8    0.71    0.40
   4 -14   9    0.69    0.31
   4 -14   9    0.44    0.30
  -4 -14  -9    0.72    0.34
   4 -15  -9    6.03    0.74
  -4 -15   9    3.97    0.64
   4 -15  -8    3.25    0.65
   4 -15  -8    4.28    0.67
  -4 -15   8    2.83    0.66
   4 -15  -7   11.87    1.20
   4 -15  -7   11.35    1.21
  -4 -15   7    9.03    1.17
  -4 -15   7   11.32    1.37
  -4 -15   7   11.17    1.24
   4 -15  -6   34.23    2.22
   4 -15  -6   34.49    2.15
   4 -15  -6   34.91    2.24
  -4 -15   6   35.81    2.28
  -4 -15   6   32.66    2.37
  -4 -15   6   34.08    2.22
  -4 -15   6   29.86    2.12
   4 -15  -5   33.05    2.26
  -4 -15   5   30.67    2.18
   4 -15  -5   34.77    2.27
   4 -15  -5   30.41    2.18
  -4 -15   5   30.42    2.17
  -4 -15   5   31.63    2.40
   4 -15  -4    9.62    1.23
  -4 -15   4    7.85    1.18
  -4 -15   4    9.73    1.31
   4 -15  -4    9.80    1.26
   4 -15  -4    5.89    1.05
  -4 -15   4    8.56    1.17
  -4 -15   4    7.46    1.29
   4 -15  -3    0.18    0.42
  -4 -15   3   -0.19    0.46
  -4 -15   3    0.19    0.52
   4 -15  -3   -0.18    0.55
   4 -15  -3    0.37    0.48
  -4 -15   3    0.17    0.48
  -4 -15   3    1.07    0.64
   4 -15  -2    0.36    0.38
  -4 -15   2    0.38    0.50
  -4 -15   2   -0.38    0.69
  -4 -15   2   -0.17    0.54
  -4 -15   2    0.63    0.70
   4 -15  -2    0.57    0.54
   4 -15  -2    0.18    0.48
  -4 -15   1    0.19    0.44
   4 -15  -1    0.39    0.53
   4 -15  -1    0.73    0.57
  -4 -15   1    0.39    0.65
  -4 -15   0    5.82    1.06
  -4 -15   0    4.31    0.89
   4 -15   0    4.69    0.99
  -4 -15   0    5.37    1.04
   4 -15   1    0.78    0.54
  -4 -15  -1    1.08    0.52
  -4 -15  -1    1.35    0.63
   4 -15   2    0.98    0.61
  -4 -15  -2    1.43    0.56
  -4 -15  -2    1.33    0.59
  -4 -15  -3    4.56    0.88
   4 -15   3    5.54    1.03
  -4 -15  -4    6.58    1.05
   4 -15   4    7.92    1.17
  -4  15  -4    8.35    1.21
  -4 -15  -5    8.05    1.07
   4 -15   5    8.43    1.19
  -4  15  -5    9.39    1.21
  -4 -15  -6   12.38    1.25
   4 -15   6   13.34    1.36
   4 -15   7    1.29    0.49
  -4 -15  -7    1.22    0.42
   4 -15   7    1.29    0.51
   4 -15   8    0.10    0.26
  -4 -15  -8    0.10    0.24
   4 -15   8   -0.10    0.26
   4 -16  -8    0.99    0.40
   4 -16  -8    1.30    0.38
   4 -16  -7    4.90    0.73
   4 -16  -7    6.58    0.86
  -4 -16   7    6.70    1.01
  -4 -16   7    3.65    0.71
   4 -16  -6    1.55    0.55
   4 -16  -6    1.54    0.53
  -4 -16   6    1.46    0.64
  -4 -16   6    1.67    0.71
  -4 -16   6    2.10    0.64
   4 -16  -5   -0.16    0.36
  -4 -16   5    0.16    0.43
   4 -16  -5    0.15    0.40
  -4 -16   5   -0.15    0.53
  -4 -16   5    0.55    0.58
   4 -16  -4   -0.16    0.32
  -4 -16   4   -0.17    0.53
  -4 -16   4    0.51    0.62
   4 -16  -4   -0.16    0.43
   4 -16  -4   -0.16    0.43
  -4 -16   4   -0.15    0.64
  -4 -16   4    0.19    0.58
   4 -16  -3    5.31    0.92
  -4 -16   3    5.83    1.05
   4 -16  -3    7.34    1.08
   4 -16  -3    6.14    1.02
  -4 -16   3    5.65    0.96
  -4 -16   3    7.46    1.26
  -4 -16   3    5.45    0.97
   4 -16  -2    2.44    0.71
   4 -16  -2    2.60    0.74
  -4 -16   2    2.90    0.83
  -4 -16   2    1.81    0.61
  -4 -16   1    0.18    0.42
  -4 -16   1    0.18    0.57
   4 -16  -1    0.18    0.41
   4 -16  -1    1.04    0.56
  -4 -16   0    6.98    1.10
  -4 -16   0    9.11    1.29
   4 -16   0   11.30    1.39
   4 -16   0    7.50    1.15
  -4 -16  -1    0.18    0.42
   4 -16   1   -0.18    0.53
  -4 -16  -2    1.42    0.60
   4 -16   2    1.63    0.61
   4 -16   2    3.24    0.76
  -4 -16  -3   39.67    2.47
   4 -16   3   33.32    2.29
  -4 -16  -3   33.03    2.18
   4 -16   3   33.17    2.18
  -4  16  -4   20.27    1.71
   4 -16   4   18.59    1.66
  -4 -16  -4   17.97    1.54
  -4 -16  -4   17.29    1.51
  -4 -16  -5   12.94    1.27
   4 -16   5   13.51    1.39
   4 -16   6    7.44    0.98
  -4 -16  -6    6.14    0.82
   4 -16   7    0.10    0.28
  -4 -16  -7    0.29    0.27
   4 -17  -7   11.78    1.01
  -4 -17   7   11.45    1.14
   4 -17  -7   11.50    1.01
   4 -17  -6   11.21    1.09
   4 -17  -6   10.09    1.05
  -4 -17   6   11.05    1.11
  -4 -17   6    9.99    1.22
   4 -17  -5    0.13    0.28
   4 -17  -5    0.27    0.37
  -4 -17   5   -0.12    0.49
  -4 -17   5    0.48    0.53
  -4 -17   5    0.27    0.43
   4 -17  -4    7.23    0.97
  -4 -17   4    8.04    1.04
   4 -17  -4    7.28    1.03
  -4 -17   4    7.17    0.99
  -4 -17   4    9.83    1.26
   4 -17  -3    9.26    1.11
  -4 -17   3    8.74    1.15
   4 -17  -3    9.13    1.11
   4 -17  -3    6.90    1.01
   4 -17  -3    7.82    1.03
  -4 -17   3    9.51    1.29
  -4 -17   3    7.58    1.07
   4 -17  -2    0.31    0.40
   4 -17  -2    1.57    0.61
  -4 -17   2    0.16    0.51
  -4 -17   2    0.33    0.43
  -4 -17   1   28.73    2.11
   4 -17  -1   33.08    2.16
   4 -17  -1   29.10    2.06
   4 -17  -1   33.92    2.22
  -4 -17   1   29.20    2.10
   4 -17   0    2.44    0.66
  -4 -17   0    1.67    0.65
   4 -17   0    2.00    0.61
  -4 -17   0    2.84    0.70
  -4 -17  -1   22.84    1.86
  -4 -17  -1   20.94    1.77
   4 -17   1   24.79    1.89
   4 -17   1   25.03    1.91
  -4 -17  -2    9.90    1.20
   4 -17   2   10.12    1.21
   4 -17   2   13.30    1.38
   4 -17   2   13.19    1.35
  -4 -17  -3   14.52    1.39
   4 -17   3   11.90    1.26
   4 -17   3   15.21    1.43
   4 -17   3   14.29    1.39
  -4 -17  -4   -0.14    0.32
   4 -17   4    0.14    0.43
  -4  17  -4   -0.14    0.39
   4 -17   4    0.43    0.35
  -4 -17  -5    0.25    0.30
   4 -17   5    0.39    0.34
   4 -17   5    0.52    0.37
  -4 -17  -6    1.99    0.46
   4 -17   6    2.73    0.56
   4 -17   6    2.85    0.55
  -4 -17  -7   -0.08    0.19
   4 -17   7    0.08    0.24
   4 -17   7    0.17    0.19
   4 -18  -6    2.15    0.45
  -4 -18   6    1.89    0.57
   4 -18  -5    0.22    0.23
   4 -18  -5    0.78    0.42
  -4 -18   5    0.91    0.61
   4 -18  -4    1.52    0.46
  -4 -18   4    1.63    0.49
   4 -18  -4    2.46    0.57
  -4 -18   4    0.99    0.53
   4 -18  -3    0.96    0.34
  -4 -18   3    1.78    0.57
   4 -18  -3    0.40    0.38
   4 -18  -3    1.36    0.50
  -4 -18   3    0.29    0.45
  -4 -18   3    0.68    0.44
  -4 -18   2   14.73    1.37
   4 -18  -2   11.36    1.20
   4 -18  -2   11.60    1.20
  -4 -18   2   11.23    1.21
  -4 -18   1    2.63    0.73
   4 -18  -1    4.05    0.73
   4 -18  -1    2.44    0.64
  -4 -18   1    2.91    0.67
  -4 -18   0   52.78    2.72
  -4 -18   0   52.54    2.72
   4 -18   0   50.01    2.65
   4 -18   0   52.96    2.66
  -4 -18  -1   10.31    1.17
  -4 -18  -1    9.52    1.14
   4 -18   1   11.15    1.20
   4 -18   1    9.15    1.11
  -4 -18  -2    0.14    0.29
   4 -18   2   -0.27    0.41
  -4 -18  -2   -0.14    0.44
   4 -18   2    0.26    0.32
  -4 -18  -3    1.67    0.50
  -4 -18  -3    2.37    0.59
   4 -18   3    0.93    0.42
   4 -18   3    2.33    0.55
   4 -18   3    2.30    0.62
  -4  18  -3    2.55    0.62
  -4 -18  -4    0.23    0.30
   4 -18   4   -0.12    0.30
   4 -18   4   -0.12    0.29
  -4 -18  -5   16.19    1.21
   4 -18   5   18.69    1.31
  -4 -18  -6    0.24    0.21
   4 -18   6   -0.08    0.21
   4 -19  -5    0.64    0.24
   4 -19  -5    0.42    0.25
   4 -19  -5    0.59    0.33
  -4 -19   5    0.88    0.43
   4 -19  -4    0.18    0.23
   4 -19  -4   -0.10    0.28
   4 -19  -4   -0.19    0.30
  -4 -19   4   -0.65    0.44
  -4 -19   4    0.50    0.32
   4 -19  -3    2.36    0.56
  -4 -19   3    2.31    0.57
  -4 -19   2    8.12    0.97
   4 -19  -2   10.47    1.01
  -4 -19   2   10.28    1.05
  -4 -19   1   26.26    1.73
   4 -19  -1   28.06    1.74
  -4 -19   1   26.01    1.71
  -4 -19   0   -0.12    0.36
   4 -19   0   -0.12    0.31
  -4 -19   0    0.12    0.42
  -4 -19  -1   11.12    1.13
  -4 -19  -1    9.55    1.04
   4 -19   1   11.39    1.10
   4 -19   1   13.03    1.14
   4 -19   2    0.32    0.29
   4 -19   2   -0.11    0.29
  -4  19  -2   -0.11    0.32
  -4 -19  -2    0.22    0.41
   4 -19   2    0.21    0.31
  -4 -19  -3    0.92    0.37
   4 -19   3    0.51    0.34
   4 -19   3    0.69    0.33
  -4  19  -3    0.68    0.34
  -4 -19  -3    0.79    0.40
   4 -19   3    0.64    0.33
   4 -19   4    0.55    0.26
  -4 -19  -4    0.83    0.31
   4 -19   4    1.12    0.37
  -4 -19  -4    0.71    0.31
  -4 -20   3    0.33    0.25
   4 -20  -2    2.19    0.44
  -4 -20   2    2.13    0.48
   4 -20  -1    9.95    0.90
  -4 -20   1    7.97    0.85
  -4 -20   1    8.77    0.87
   4 -20   0    5.62    0.70
  -4 -20   0    7.40    0.83
  -4 -20   0    6.76    0.77
   4 -20   1   17.49    1.20
  -4 -20  -1   15.59    1.14
  -4 -20  -1   18.09    1.22
   4 -20   2   -0.08    0.22
  -4 -20  -2    0.33    0.26
  -5   0  12   -0.11    0.31
  -5   0  11   43.38    2.41
  -5   0  10   -0.15    0.37
  -5   0  10   -0.35    0.53
  -5   0   9    2.45    0.66
  -5   0   9    1.41    0.66
  -5   0   8    0.19    0.36
  -5   0   8   -0.22    0.59
  -5   0   7    0.19    0.37
  -5   0   7    0.77    0.44
  -5   0   7    0.22    0.67
  -5   0   6   -0.19    0.40
  -5   0   6   -0.20    0.49
  -5   0   6    0.22    0.60
  -5   0   6   -0.19    0.37
  -5   0   5   50.07    2.84
  -5   0   5   48.92    3.63
  -5   0   5   42.50    3.41
  -5   0   5   46.87    3.00
  -5   0   5   44.70    2.80
  -5   0   5   42.05    2.68
  -5   0   4    0.17    0.36
  -5   0   4   -0.18    0.44
  -5   0   4    0.30    0.37
  -5   0   3   71.31    3.49
  -5   0   3   60.50    4.04
   5   0  -2    0.27    0.66
  -5   0   2    0.71    0.46
  -5   0   2    0.86    0.56
  -5   0   2    0.29    0.66
  -5   0   1   20.67    1.74
   5   0  -1   22.44    2.28
  -5   0   1   18.38    1.69
  -5   0   0    0.17    0.40
  -5   0   0   -0.17    0.40
   5   0   0   -0.26    0.68
  -5   0   0    0.27    0.46
   5   0   1   36.05    2.88
  -5   0  -1   30.06    2.16
  -5   0  -1   33.25    2.33
  -5   0  -2    0.54    0.39
  -5   0  -2    0.38    0.40
  -5   0  -2    1.13    0.65
  -5   0  -3    1.47    0.72
  -5   0  -3    0.57    0.40
  -5   0  -3    0.85    0.55
  -5   0  -3    0.56    0.43
  -5   0  -3    1.18    0.57
  -5   0  -4    0.61    0.53
  -5   0  -4    0.30    0.51
  -5   0  -4    0.19    0.44
  -5   0  -4    1.02    0.56
  -5   0  -5    4.19    0.90
   5   0   5    6.79    1.15
  -5   0  -5    4.64    0.97
  -5   0  -6    0.20    0.53
   5   0   6   -1.01    0.63
  -5   0  -6   -0.21    0.41
  -5   0  -7    9.12    1.32
   5   0   7    8.83    1.33
  -5   0  -7    8.01    1.29
  -5   0  -8    0.19    0.36
   5   0   8    0.38    0.52
  -5   0  -8    0.20    0.39
  -5   0  -9    1.98    0.63
   5   0   9    3.06    0.82
   5   0   9    4.09    0.84
  -5   0  -9    3.20    0.77
  -5   0 -10   -0.13    0.26
  -5   0 -10    0.45    0.46
  -5   0 -10   -0.15    0.36
  -5   0 -11    5.10    0.72
  -5   0 -11    4.37    0.63
  -5   0 -11    4.30    0.67
   5  -1 -12    6.45    0.79
  -5  -1  12    6.37    0.82
  -5   1  12    6.70    0.82
   5  -1 -11    0.51    0.41
  -5  -1  11    0.14    0.40
  -5   1  11    0.14    0.34
  -5  -1  11    0.58    0.49
  -5  -1  11    0.24    0.33
  -5  -1  10   21.64    1.88
  -5  -1  10   25.65    1.98
  -5   1  10   20.61    1.66
  -5  -1  10   18.80    1.61
  -5   1   9    0.39    0.61
  -5  -1   9   -0.21    0.67
  -5   1   9   -0.17    0.30
  -5  -1   9    0.18    0.37
  -5   1   8    8.05    1.32
  -5  -1   8    6.36    1.18
  -5   1   8    7.65    1.15
  -5  -1   8    7.13    1.10
  -5   1   7   31.27    2.32
  -5  -1   7   34.68    2.42
  -5   1   7   32.97    2.54
  -5  -1   7   35.41    2.65
  -5  -1   7   31.35    2.39
  -5   1   7   31.90    2.29
  -5  -1   7   30.42    2.28
  -5   1   6   -0.19    0.28
  -5  -1   6   -0.19    0.46
  -5   1   6    0.19    0.37
  -5  -1   6    0.38    0.40
  -5  -1   6   -0.20    0.50
  -5   1   6   -0.19    0.41
  -5   1   6    0.65    0.60
  -5  -1   6    0.22    0.54
  -5  -1   5    8.55    1.15
  -5  -1   5    6.33    1.40
  -5   1   5    8.21    1.50
  -5  -1   5    5.77    1.41
  -5   1   5    7.16    1.49
  -5   1   5   10.81    1.30
  -5  -1   5   10.46    1.29
  -5  -1   5    9.75    1.30
  -5   1   5   12.60    1.60
  -5  -1   5    9.94    1.45
  -5  -1   4    0.33    0.35
  -5   1   4   -0.18    0.38
  -5  -1   4   -0.18    0.31
  -5  -1   4   -0.19    0.48
  -5  -1   4    0.21    0.60
  -5  -1   4   -0.56    0.60
  -5  -1   4   -0.30    0.52
  -5   1   4   -0.31    0.66
  -5  -1   3    2.86    0.75
  -5   1   3    3.16    0.77
  -5  -1   3    3.06    0.80
  -5  -1   3    2.85    0.76
  -5  -1   3    1.75    0.80
  -5   1   3    3.60    1.14
  -5  -1   2    8.19    1.42
  -5   1   2    9.92    1.65
  -5  -1   2   10.08    1.26
  -5  -1   2   10.14    1.27
  -5   1   2    8.71    1.18
  -5   1   2    9.61    1.25
   5   1  -2    8.07    1.43
   5  -1  -2    8.32    1.45
  -5  -1   1    1.36    0.78
  -5   1   1    1.68    0.81
   5  -1  -1    0.79    0.65
   5   1  -1    1.06    0.72
  -5  -1   1    1.20    0.47
  -5  -1   1    0.34    0.36
  -5   1   1    1.49    0.59
  -5   1   1    1.07    0.56
  -5   1   0    2.14    0.77
  -5  -1   0    3.48    0.96
   5  -1   0    2.89    0.94
   5   1   0    2.36    0.85
  -5   1   0    2.14    0.64
  -5  -1   0    1.20    0.56
  -5  -1   0    2.36    0.67
  -5   1  -1   29.93    2.65
  -5  -1  -1   34.30    2.81
   5  -1   1   34.18    2.81
   5   1   1   30.74    2.68
  -5  -1  -1   31.02    2.27
  -5   1  -1   33.58    2.35
  -5  -1  -1   32.63    2.20
  -5   1  -1   35.25    2.37
  -5  -1  -1   32.97    2.24
  -5   1  -2    7.90    1.35
  -5  -1  -2    8.47    1.46
  -5   1  -2    6.36    1.28
  -5  -1  -2   10.11    1.27
  -5   1  -2   10.00    1.27
  -5  -1  -2    9.72    1.28
  -5   1  -2   10.28    1.33
  -5  -1  -2    9.37    1.22
  -5   1  -3    0.29    0.51
  -5  -1  -3    0.29    0.44
  -5   1  -3   -0.58    0.56
  -5  -1  -3   -0.19    0.48
  -5  -1  -3    0.28    0.41
  -5   1  -3    0.19    0.46
  -5  -1  -3    0.18    0.35
  -5  -1  -3    0.39    0.42
  -5   1  -3    0.20    0.34
  -5   1  -3   -0.19    0.44
  -5   1  -4    3.98    1.03
  -5  -1  -4    7.96    1.46
  -5  -1  -4    5.72    1.05
  -5  -1  -4    6.69    1.34
  -5   1  -4    6.63    1.34
  -5   1  -4    5.15    0.99
  -5  -1  -4    5.29    0.95
  -5  -1  -4    4.09    0.91
  -5   1  -4    3.26    0.80
  -5  -1  -5    9.12    1.28
  -5   1  -5    8.35    1.24
   5   1   5    8.77    1.32
   5  -1   5   10.17    1.38
  -5  -1  -5   11.15    1.46
  -5   1  -5   11.76    1.50
  -5  -1  -6    1.57    0.64
  -5   1  -6    2.68    0.72
   5  -1   6    2.03    0.79
   5   1   6    1.62    0.72
  -5  -1  -6    1.71    0.64
  -5   1  -6    1.49    0.64
  -5   1  -7   22.68    2.02
  -5  -1  -7   23.26    1.99
   5   1   7   23.96    2.08
   5  -1   7   29.99    2.27
  -5  -1  -7   26.67    2.20
  -5   1  -7   26.83    2.20
  -5   1  -8    7.24    1.15
  -5  -1  -8    9.55    1.25
   5  -1   8   10.41    1.38
   5   1   8   11.14    1.38
   5   1   8   10.59    1.37
  -5   1  -8    8.51    1.26
  -5  -1  -8   10.90    1.38
  -5   1  -9    2.54    0.67
  -5  -1  -9    1.79    0.66
   5   1   9    3.38    0.82
   5  -1   9    2.71    0.76
   5   1   9    3.24    0.76
  -5  -1  -9    2.30    0.65
  -5   1  -9    2.12    0.67
  -5   1 -10   61.64    2.94
   5   1  10   65.56    2.93
  -5  -1 -10   64.98    3.06
  -5   1 -10   65.71    3.07
  -5  -1 -10   64.35    3.04
  -5  -1 -11    3.47    0.62
  -5   1 -11    3.83    0.66
  -5   1 -11    3.75    0.60
  -5  -1 -11    3.70    0.62
  -5   1 -11    3.80    0.66
   5  -2 -12    0.38    0.33
  -5  -2  12    0.53    0.32
  -5   2  12    0.30    0.27
   5  -2 -11   40.23    2.22
  -5  -2  11   42.07    2.41
  -5  -2  11   39.92    2.29
  -5   2  11   38.92    2.23
   5  -2 -10   10.60    1.26
  -5  -2  10    8.80    1.19
  -5  -2  10    6.91    1.15
  -5   2  10   10.32    1.16
  -5  -2  10    9.60    1.15
  -5  -2   9    0.19    0.44
  -5  -2   9    0.41    0.62
  -5   2   9    0.69    0.52
  -5  -2   9    0.52    0.45
  -5   2   8   15.21    1.73
  -5  -2   8   15.44    1.74
  -5  -2   8   14.39    1.63
  -5  -2   8   12.78    1.43
  -5   2   8   11.14    1.36
  -5  -2   8   14.79    1.55
  -5   2   7    0.38    0.47
  -5  -2   7    2.10    0.64
  -5  -2   7    2.09    0.72
  -5   2   7    1.92    0.72
  -5  -2   7    1.80    0.78
  -5  -2   7    3.22    0.77
  -5   2   7    2.65    0.72
  -5  -2   6    5.60    1.00
  -5   2   6    3.74    0.83
  -5  -2   6    5.63    1.07
  -5  -2   6    5.55    1.03
  -5   2   6    5.58    1.12
  -5  -2   6    5.35    1.12
  -5  -2   5   29.72    2.17
  -5  -2   5   25.74    2.64
  -5   2   5   28.07    2.79
  -5  -2   5   28.77    2.77
  -5   2   5   29.91    2.82
  -5   2   5   30.79    2.20
  -5  -2   5   30.50    2.22
  -5  -2   5   29.23    2.39
  -5  -2   5   29.86    2.32
  -5  -2   4   20.84    1.76
  -5  -2   4   25.33    2.52
  -5   2   4   22.22    2.50
  -5  -2   4   21.86    2.33
  -5   2   4   21.16    1.80
  -5  -2   4   26.67    2.00
  -5  -2   4   23.96    2.12
  -5  -2   4   18.55    1.79
  -5  -2   3    5.55    1.30
  -5   2   3    4.29    1.16
  -5   2   3    5.67    0.97
  -5  -2   3    5.98    1.02
  -5  -2   3    4.59    0.92
  -5  -2   2   -0.28    0.49
  -5   2   2    0.30    0.63
  -5   2   2    1.11    0.60
  -5  -2   2    0.71    0.46
   5  -2  -2    0.27    0.61
   5   2  -2    0.54    0.62
  -5  -2   2    0.18    0.43
  -5  -2   1    3.25    0.91
  -5   2   1    3.13    0.93
  -5  -2   1    1.90    0.64
  -5   2   1    2.92    0.73
  -5  -2   1    3.83    0.84
   5  -2  -1    1.05    0.72
   5   2  -1    1.85    0.86
  -5  -2   0   25.55    1.96
   5  -2   0   22.54    2.27
   5   2   0   21.25    2.21
  -5   2   0   21.31    1.88
  -5  -2   0   28.27    2.05
  -5  -2  -1   24.86    2.02
  -5   2  -1   24.24    1.99
  -5  -2  -1   24.19    1.89
   5  -2   1   19.31    2.15
   5   2   1   21.96    2.24
  -5   2  -1   23.91    2.38
  -5  -2  -1   23.92    2.36
  -5   2  -1   21.95    1.89
  -5  -2  -1   21.98    1.85
  -5   2  -1   20.26    2.19
  -5   2  -2    3.38    0.95
  -5  -2  -2    2.53    0.85
  -5   2  -2    2.56    0.99
  -5  -2  -2    2.65    0.72
  -5  -2  -2    4.75    0.95
  -5   2  -2    5.50    0.96
  -5   2  -2    3.78    0.84
  -5   2  -3   17.64    1.75
  -5  -2  -3   18.28    1.77
  -5   2  -3   20.67    1.85
  -5   2  -3   16.36    2.04
  -5  -2  -3   16.08    2.05
  -5   2  -3   22.57    1.94
  -5   2  -3   17.19    2.11
  -5  -2  -3   16.07    1.70
  -5  -2  -4   30.10    2.34
  -5   2  -4   33.66    2.45
  -5   2  -4   34.26    2.46
  -5   2  -4   32.60    2.95
  -5  -2  -4   32.00    2.95
  -5   2  -4   33.21    2.44
  -5   2  -4   33.43    2.96
  -5  -2  -4   33.62    2.47
  -5  -2  -4   30.21    2.79
  -5   2  -5   25.05    2.15
  -5  -2  -5   26.63    2.22
   5  -2   5   28.93    2.26
   5   2   5   25.71    2.14
  -5   2  -5   24.80    2.12
  -5  -2  -5   21.32    1.98
  -5   2  -6   13.79    1.61
  -5  -2  -6   12.84    1.62
   5  -2   6   14.05    1.60
   5   2   6   17.82    1.78
  -5  -2  -6   14.79    1.66
  -5   2  -6   14.74    1.71
  -5   2  -7    5.53    1.06
  -5  -2  -7    4.48    1.02
   5  -2   7    4.15    1.00
   5   2   7    4.34    1.00
  -5  -2  -7    3.53    0.87
  -5   2  -7    5.79    1.05
  -5   2  -8    4.43    0.93
  -5  -2  -8    3.79    0.90
   5   2   8    3.53    0.90
   5  -2   8    4.85    0.99
   5   2   8    6.76    1.08
  -5  -2  -8    3.90    0.90
  -5   2  -8    3.50    0.86
  -5   2  -9    1.88    0.59
  -5  -2  -9    1.58    0.59
   5   2   9    1.82    0.67
   5   2   9    1.32    0.65
   5  -2   9    1.49    0.59
  -5  -2  -9    1.73    0.56
  -5   2  -9    1.73    0.58
  -5   2 -10    2.94    0.63
  -5  -2 -10    3.11    0.68
   5   2  10    2.65    0.64
  -5  -2 -10    2.85    0.62
  -5   2 -10    1.70    0.49
  -5   2 -11   11.80    1.05
  -5  -2 -11   13.74    1.15
  -5   2 -11   13.65    1.15
  -5  -2 -11   14.24    1.15
  -5   2 -11   13.26    1.11
   5  -3 -12    0.28    0.28
  -5  -3  12    0.41    0.29
   5  -3 -11   -0.13    0.39
  -5  -3  11    0.42    0.42
  -5   3  11    0.38    0.39
  -5  -3  11    0.15    0.48
   5  -3 -10    0.16    0.45
  -5  -3  10   -0.17    0.36
  -5  -3  10    0.18    0.50
  -5   3  10    0.57    0.39
  -5  -3  10   -0.15    0.35
   5  -3  -9    0.18    0.48
  -5  -3   9   -0.19    0.47
  -5  -3   9    0.41    0.69
  -5   3   9    0.51    0.44
  -5  -3   9    0.17    0.37
  -5  -3   8   14.25    1.50
   5  -3  -8   12.24    1.45
  -5  -3   8   13.23    1.48
  -5   3   8   10.67    1.37
  -5  -3   8   10.67    1.45
  -5  -3   8   12.10    1.59
  -5  -3   7    0.18    0.49
  -5   3   7   -0.19    0.44
  -5  -3   7    0.19    0.33
  -5   3   7    0.19    0.32
  -5  -3   7   -0.19    0.43
  -5  -3   7    0.42    0.58
  -5  -3   7   -0.23    0.65
  -5  -3   6  132.86    5.17
  -5  -3   6  126.79    5.43
  -5  -3   6  121.14    5.23
  -5  -3   6  135.09    5.10
  -5   3   6  132.74    5.17
  -5  -3   6  131.94    5.13
  -5  -3   5    0.71    0.49
  -5  -3   5    2.73    1.05
  -5  -3   5    0.30    0.58
  -5   3   5   -0.32    0.62
  -5  -3   5    1.22    0.68
  -5  -3   5    2.60    0.94
  -5   3   5    0.72    0.44
  -5  -3   5    0.18    0.35
  -5  -3   4    7.67    1.08
  -5   3   4    6.30    1.02
  -5  -3   4    6.14    1.03
  -5  -3   4    7.43    1.18
  -5  -3   4    8.94    1.33
  -5  -3   4    8.92    1.50
  -5  -3   4    7.06    1.40
  -5   3   4    4.13    1.15
  -5  -3   3   60.30    3.96
  -5   3   3   56.31    3.96
  -5   3   3   70.54    3.52
  -5  -3   3   57.41    3.21
  -5  -3   3   63.03    3.28
  -5  -3   2   21.70    1.84
  -5   3   2   21.02    1.85
  -5  -3   2   23.55    2.37
  -5   3   2   18.48    2.21
   5  -3  -2   19.20    2.11
   5   3  -2   20.34    2.23
  -5  -3   2   20.68    1.83
  -5  -3   1    0.81    0.57
  -5   3   1    1.17    0.62
  -5  -3   1    1.43    0.64
  -5   3   1    1.11    0.56
  -5  -3   1    0.71    0.49
   5  -3  -1    1.57    0.79
   5   3  -1    1.32    0.72
  -5   3   0    0.19    0.36
  -5  -3   0    0.18    0.43
   5  -3   0    0.52    0.60
   5   3   0    0.26    0.45
  -5  -3   0    1.24    0.59
  -5  -3   0   -0.18    0.41
  -5   3   0    0.83    0.59
  -5   3  -1    8.64    1.20
   5  -3   1   11.33    1.63
   5   3   1    8.70    1.48
  -5   3  -1   10.54    1.58
  -5  -3  -1    8.93    1.44
  -5  -3  -1    8.70    1.24
  -5  -3  -1   10.06    1.30
  -5   3  -1    6.53    1.43
  -5   3  -2   11.45    1.68
  -5  -3  -2   13.70    1.86
  -5  -3  -2   13.32    1.51
  -5  -3  -2   13.98    1.55
  -5   3  -2   11.16    1.69
  -5   3  -2   11.73    1.42
  -5  -3  -2   11.74    1.40
  -5   3  -2   16.78    1.66
  -5   3  -3   12.29    1.50
  -5  -3  -3   14.06    1.57
  -5   3  -3   20.41    1.83
  -5  -3  -3   12.00    1.37
  -5   3  -3   10.17    1.64
  -5  -3  -3   17.44    2.10
  -5   3  -3   18.52    1.77
  -5   3  -3   13.98    1.94
  -5  -3  -3   12.96    1.50
  -5  -3  -4   73.36    3.72
  -5   3  -4   68.82    3.62
  -5   3  -4   73.35    3.75
  -5   3  -4   64.81    4.22
  -5  -3  -4   59.71    4.10
  -5   3  -4   75.71    3.82
   5  -3   4   72.90    3.62
  -5   3  -4   67.76    4.38
  -5  -3  -4   78.49    3.90
  -5  -3  -5    1.73    0.75
  -5   3  -5    1.05    0.63
  -5   3  -5    1.08    0.68
   5  -3   5    1.76    0.81
   5   3   5    0.78    0.54
  -5  -3  -5    0.83    0.57
  -5   3  -5    0.82    0.59
  -5   3  -6   23.57    2.12
  -5  -3  -6   25.00    2.17
   5   3   6   27.54    2.17
   5  -3   6   24.67    2.11
  -5  -3  -6   24.52    2.12
  -5   3  -6   24.41    2.12
  -5   3  -7    0.62    0.44
  -5  -3  -7   -0.21    0.45
   5   3   7    0.19    0.58
   5  -3   7   -0.19    0.56
  -5  -3  -7   -0.20    0.43
  -5   3  -7    0.81    0.50
  -5   3  -8    5.38    1.01
  -5  -3  -8    6.07    1.04
   5   3   8    5.77    1.04
   5  -3   8    6.71    1.11
   5   3   8    9.59    1.28
  -5  -3  -8    8.15    1.18
  -5   3  -8    7.93    1.18
  -5   3  -9    7.12    1.05
  -5  -3  -9    6.96    1.05
   5   3   9    7.15    1.08
   5  -3   9    6.24    1.00
   5   3   9    4.45    0.90
  -5  -3  -9    7.51    1.06
  -5   3  -9    5.65    0.94
  -5   3 -10   16.62    1.41
   5   3  10   17.28    1.44
  -5  -3 -10   16.69    1.44
  -5  -3 -10   16.28    1.43
  -5   3 -10   15.26    1.35
   5   3  11    2.34    0.48
  -5   3 -11    2.62    0.55
  -5   3 -11    2.52    0.53
  -5  -3 -11    2.54    0.50
  -5   3 -11    2.92    0.52
  -5  -4  12   -0.09    0.25
  -5  -4  12   -0.20    0.34
   5  -4 -12   -0.18    0.30
  -5  -4  11    5.96    0.88
  -5  -4  11    7.02    1.01
   5  -4 -11    6.19    0.88
  -5   4  10    0.41    0.36
  -5  -4  10    0.99    0.53
  -5  -4  10    0.53    0.60
   5  -4 -10    0.46    0.42
  -5  -4   9   13.00    1.40
  -5   4   9   10.03    1.23
  -5  -4   9   13.97    1.63
  -5  -4   9   13.37    1.52
   5  -4  -9   10.54    1.34
  -5  -4   8    5.51    1.01
  -5   4   8    4.72    0.89
  -5  -4   8    3.33    0.81
   5  -4  -8    5.06    1.02
  -5  -4   8    5.69    1.06
  -5  -4   8    2.61    0.85
  -5   4   7   11.21    1.35
  -5  -4   7   12.00    1.40
  -5  -4   7   11.92    1.63
  -5  -4   7   11.49    1.41
  -5  -4   7   11.55    1.45
   5  -4  -7   11.84    1.44
  -5  -4   7   11.11    1.52
  -5  -4   7   14.51    1.73
  -5  -4   6    1.68    0.71
  -5  -4   6    1.81    0.74
  -5   4   6    1.81    0.63
  -5  -4   6    1.45    0.63
   5  -4  -6    2.07    0.75
  -5  -4   6    2.52    0.79
  -5  -4   6    2.22    0.90
  -5  -4   5  124.86    4.91
  -5   4   5  125.53    4.91
  -5  -4   5  132.36    5.05
  -5  -4   5  126.76    4.97
   5  -4  -5  116.67    5.00
  -5  -4   5  127.52    5.32
  -5  -4   5  126.21    5.20
  -5  -4   4    6.12    1.27
  -5  -4   4   10.04    1.61
  -5   4   4    7.80    1.53
  -5   4   4    8.30    1.15
  -5  -4   4    7.99    1.13
  -5  -4   4    5.99    1.09
  -5  -4   4    7.66    1.27
  -5  -4   3    0.29    0.43
  -5   4   3    0.64    0.79
  -5   4   3    0.58    0.48
  -5  -4   3    0.37    0.48
   5  -4  -3   -0.27    0.53
  -5  -4   3    0.39    0.56
  -5  -4   2    3.91    1.03
  -5   4   2    2.19    0.86
  -5   4   2    3.05    0.78
  -5  -4   2    1.09    0.52
   5   4  -2    2.66    0.86
   5  -4  -2    3.17    0.95
  -5  -4   2    4.71    0.98
  -5  -4   1    9.62    1.28
  -5  -4   1    6.46    1.25
  -5   4   1    5.43    1.27
  -5  -4   1    9.49    1.27
  -5   4   1    9.63    1.54
  -5   4   1    9.61    1.28
  -5  -4   1    7.57    1.11
   5  -4  -1    9.62    1.51
   5   4  -1    8.09    1.37
  -5   4   0    1.70    0.63
  -5  -4   0    1.44    0.57
   5   4   0    0.26    0.55
   5  -4   0    2.85    0.87
  -5  -4   0    1.10    0.66
  -5  -4   0    1.68    0.63
  -5   4   0    1.45    0.71
  -5   4  -1    0.57    0.47
   5  -4   1    0.52    0.56
   5   4   1    0.26    0.56
  -5   4  -1    1.61    0.70
  -5  -4  -1   -0.27    0.33
  -5  -4  -1    0.37    0.51
  -5  -4  -1    0.39    0.47
  -5   4  -1    0.30    0.63
  -5  -4  -2   54.43    3.13
  -5   4  -2   48.76    3.63
  -5  -4  -2   50.88    2.94
  -5   4  -2   44.45    2.77
  -5   4  -2   51.13    3.01
  -5   4  -2   49.07    3.50
  -5  -4  -2   44.11    3.32
  -5   4  -2   51.20    3.00
  -5  -4  -2   49.66    2.85
  -5  -4  -2   47.69    2.89
  -5   4  -3    0.20    0.43
  -5  -4  -3    0.39    0.47
  -5   4  -3    0.19    0.33
  -5  -4  -3    0.71    0.51
  -5  -4  -3    0.57    0.50
  -5   4  -3   -0.20    0.49
  -5   4  -3    0.31    0.60
  -5  -4  -3    0.21    0.40
  -5  -4  -4    3.87    0.92
  -5   4  -4    3.80    1.02
   5  -4   4    5.21    1.02
  -5  -4  -4    3.62    0.93
  -5   4  -4    3.09    0.80
  -5   4  -4    4.54    0.94
  -5  -4  -4    4.97    0.96
  -5  -4  -5  225.54    7.68
  -5   4  -5  204.33    7.42
  -5   4  -5  221.83    7.67
   5  -4   5  220.84    7.38
   5   4   5  224.10    7.38
   5  -4   5  225.77    7.40
  -5   4  -5  216.85    7.39
  -5  -4  -5  229.31    7.56
  -5  -4  -6   12.09    1.52
  -5   4  -6   11.77    1.50
   5  -4   6   10.77    1.40
   5  -4   6   10.98    1.39
   5   4   6    9.01    1.29
  -5  -4  -6    8.10    1.26
  -5   4  -6    8.86    1.25
  -5   4  -7    1.43    0.64
  -5  -4  -7    2.49    0.72
   5   4   7    1.12    0.60
   5  -4   7    1.31    0.63
  -5  -4  -7    1.96    0.64
  -5   4  -7    2.34    0.72
  -5   4  -8    1.33    0.59
  -5  -4  -8    3.23    0.82
   5   4   8    3.45    0.86
   5  -4   8    2.26    0.80
   5   4   8    2.05    0.74
  -5  -4  -8    1.63    0.59
  -5   4  -8    2.53    0.68
  -5   4  -9    0.17    0.41
  -5  -4  -9   -0.16    0.42
   5   4   9    0.16    0.45
  -5  -4  -9   -0.16    0.36
  -5   4  -9    0.31    0.38
  -5   4 -10    0.54    0.39
   5   4  10   -0.13    0.30
  -5  -4 -10   -0.13    0.34
  -5  -4 -10    0.13    0.33
  -5   4 -10    0.50    0.34
   5   4  11    0.74    0.34
  -5   4 -11    1.19    0.39
  -5   4 -11    0.87    0.35
  -5  -4 -11    0.70    0.30
   5  -5 -12    1.47    0.40
  -5  -5  12    1.27    0.36
  -5  -5  12    0.97    0.38
   5  -5 -11   -0.12    0.35
  -5  -5  11   -0.25    0.37
  -5  -5  11    0.14    0.46
   5  -5 -10    1.06    0.57
  -5  -5  10    0.94    0.49
  -5  -5  10    1.03    0.63
   5  -5  -9   -0.17    0.50
  -5  -5   9   -0.18    0.45
  -5  -5   9   -0.20    0.51
  -5   5   9   -0.16    0.41
  -5  -5   9   -0.17    0.36
  -5  -5   8    0.86    0.59
   5  -5  -8    2.25    0.76
  -5  -5   8    1.59    0.69
  -5  -5   8    3.19    0.99
  -5  -5   8    1.60    0.76
  -5   5   8    1.25    0.56
  -5  -5   8    0.91    0.47
  -5  -5   7    8.32    1.36
  -5  -5   7    6.64    1.10
  -5  -5   7    6.58    1.05
   5  -5  -7    8.31    1.23
  -5  -5   7    4.98    1.09
  -5  -5   7    6.59    1.21
  -5  -5   6  152.36    5.54
  -5  -5   6  147.80    5.58
  -5  -5   6  156.67    5.70
  -5  -5   6  138.88    5.87
   5  -5  -6  147.01    5.62
  -5  -5   6  148.23    5.93
  -5  -5   6  150.79    5.86
   5  -5  -5   27.21    2.26
  -5  -5   5   31.66    2.24
   5  -5  -5   27.60    2.18
  -5  -5   5   29.43    2.35
  -5  -5   5   31.73    2.42
  -5  -5   4   13.95    1.89
  -5  -5   4   10.63    1.64
  -5   5   4    9.64    1.70
   5  -5  -4   10.20    1.39
  -5  -5   4   11.36    1.46
  -5  -5   4   12.71    1.58
  -5  -5   3    5.21    1.18
  -5   5   3    3.61    1.07
  -5  -5   3    6.92    1.13
  -5   5   3    6.26    1.08
  -5  -5   3    5.91    1.02
  -5  -5   3    5.27    0.99
  -5  -5   2    1.40    0.69
  -5   5   2    0.32    0.68
  -5  -5   2    1.16    0.61
  -5   5   2    0.38    0.47
  -5  -5   2    0.73    0.50
  -5  -5   2    1.06    0.53
  -5  -5   1   -0.27    0.41
  -5   5   1    0.31    0.54
  -5   5   1   -0.30    0.44
  -5  -5   1    0.38    0.44
  -5  -5   1    0.38    0.57
  -5   5   1   -0.19    0.37
  -5  -5   1    0.55    0.57
  -5  -5   0    5.04    1.03
  -5   5   0    2.71    0.95
  -5  -5   0    3.99    0.98
  -5  -5   0    3.70    0.84
  -5  -5   0    3.69    0.85
  -5   5   0    3.82    0.83
  -5   5  -1   18.37    1.79
  -5  -5  -1   17.68    1.74
  -5   5  -1   13.81    1.94
  -5  -5  -1   13.26    1.47
  -5  -5  -1   14.89    1.68
  -5   5  -2    1.18    0.57
  -5  -5  -2    1.63    0.65
  -5  -5  -2    1.55    0.75
  -5   5  -2    1.77    0.64
  -5  -5  -2    0.82    0.56
  -5   5  -2    0.62    0.60
  -5   5  -3    2.22    0.70
  -5  -5  -3    1.45    0.76
   5  -5   3    2.08    0.77
  -5   5  -3    3.09    0.82
  -5   5  -3    4.13    1.17
  -5  -5  -3    2.31    0.73
  -5  -5  -3    2.00    0.74
  -5  -5  -4   64.22    3.59
  -5   5  -4   71.76    3.69
  -5   5  -4   71.73    3.79
   5  -5   4   72.76    3.69
  -5  -5  -4   63.50    3.34
  -5  -5  -5    9.74    1.39
  -5   5  -5    6.71    1.17
  -5   5  -5   11.36    1.54
   5  -5   5    9.94    1.40
   5  -5   5   11.57    1.43
  -5  -5  -5    9.05    1.27
  -5  -5  -6   23.44    2.08
  -5   5  -6   20.82    1.93
   5  -5   6   20.78    1.91
   5  -5   6   20.78    1.86
  -5  -5  -6   17.56    1.76
  -5  -5  -7    1.21    0.55
  -5   5  -7    0.60    0.46
   5  -5   7    0.93    0.58
   5  -5   7    0.89    0.60
   5   5   7    0.59    0.51
  -5  -5  -7    1.12    0.58
  -5  -5  -8    5.64    0.99
  -5   5  -8    6.08    1.00
[truncated: 78,121 more chars]
