# Supplementary material for: Norfloxacinium nitrate
Source: IUCrdata. 2024 Aug 30;9(Pt 8):x240813. doi: 10.1107/S2414314624008137 (PMC11375602; doi:10.1107/S2414314624008137)
Supplement: Supplementary file 2 [file x-09-x240813-Isup2.hkl]

data_I                                                                          
_shelx_title ' exp_1061_2704_nino3_a.res in P2(1)/n'                            
_shelx_refln_list_code          4                                               
_shelx_F_calc_maximum      391.76                                               
_exptl_crystal_F_000       800.00                                               
_reflns_d_resolution_high  0.8136                                               
                                                                                
loop_                                                                           
 _space_group_symop_operation_xyz                                               
 'x, y, z'                                                                      
 '-x+1/2, y+1/2, -z+1/2'                                                        
 '-x, -y, -z'                                                                   
 'x-1/2, -y-1/2, z-1/2'                                                         
                                                                                
_cell_length_a     6.6241                                                       
_cell_length_b    19.1629                                                       
_cell_length_c    12.6062                                                       
_cell_angle_alpha  90.000                                                       
_cell_angle_beta   93.136                                                       
_cell_angle_gamma  90.000                                                       
                                                                                
_shelx_F_squared_multiplier     1.000                                           
                                                                                
loop_                                                                           
 _refln_index_h                                                                 
 _refln_index_k                                                                 
 _refln_index_l                                                                 
 _refln_F_squared_calc                                                          
 _refln_F_squared_meas                                                          
 _refln_F_squared_sigma                                                         
 _refln_observed_status                                                         
   2   0   0     153474.77      62763.09       654.69 o                         
   4   0   0      20442.96      17826.95       216.35 o                         
   6   0   0       3695.98       3596.83        66.78 o                         
   8   0   0        760.40        693.28        15.49 o                         
   1   1   0          4.41          6.44         0.40 o                         
   2   1   0        962.08        949.88         8.92 o                         
   3   1   0          0.97          0.90         0.89 o                         
   4   1   0        121.57        106.72         4.02 o                         
   5   1   0         21.89         14.45         1.74 o                         
   6   1   0        257.71        245.77         9.57 o                         
   7   1   0         14.42          4.51         1.96 o                         
   8   1   0          0.85          0.89         0.89 o                         
   0   2   0       5659.96       5199.27        48.80 o                         
   1   2   0        276.60        184.54         2.10 o                         
   2   2   0      15981.25      14705.28       103.42 o                         
   3   2   0        105.00        103.53         4.16 o                         
   4   2   0       5692.33       5613.93        51.70 o                         
   5   2   0        135.02        152.69         8.14 o                         
   6   2   0       1203.16       1215.08        30.41 o                         
   7   2   0         12.93         13.79         3.06 o                         
   8   2   0        454.17        373.45         5.79 o                         
   1   3   0        112.35        108.47         1.52 o                         
   2   3   0        497.44        465.52         5.84 o                         
   3   3   0        433.22        436.78         6.78 o                         
   4   3   0        283.84        269.53        12.61 o                         
   5   3   0          2.83          2.33         1.11 o                         
   6   3   0        529.79        566.84        17.89 o                         
   7   3   0          0.44          2.85         1.99 o                         
   8   3   0         38.60         31.55         1.71 o                         
   0   4   0        112.02        106.71         3.21 o                         
   1   4   0        355.86        321.89         2.98 o                         
   2   4   0       1364.81       1335.13        12.92 o                         
   3   4   0        330.18        385.93         6.39 o                         
   4   4   0        193.32        199.40         5.60 o                         
   5   4   0         11.83          9.05         1.53 o                         
   6   4   0          6.04          5.11         1.52 o                         
   7   4   0          0.02          1.59         1.79 o                         
   1   5   0         10.26         11.71         0.71 o                         
   2   5   0        181.70        183.17         5.01 o                         
   3   5   0        112.09        131.32         4.56 o                         
   4   5   0        153.12        202.52         6.41 o                         
   5   5   0         31.61         24.53         2.33 o                         
   6   5   0          0.85          5.13         1.79 o                         
   7   5   0         18.15         21.92         2.35 o                         
   0   6   0        428.25        401.25         8.99 o                         
   1   6   0       1406.01       1493.08        11.77 o                         
   2   6   0          2.40          9.43         1.48 o                         
   3   6   0         20.05         15.71         1.96 o                         
   4   6   0         55.34         67.71         3.27 o                         
   5   6   0         40.92         44.17         3.17 o                         
   6   6   0        126.95        125.28         5.90 o                         
   7   6   0          2.18          1.63         1.25 o                         
   1   7   0         91.53         95.69         2.39 o                         
   2   7   0        248.98        257.73         8.13 o                         
   3   7   0          3.07          2.36         1.16 o                         
   4   7   0        162.06        175.88         4.70 o                         
   5   7   0        257.42        258.49         8.06 o                         
   6   7   0         22.30         22.60         2.43 o                         
   7   7   0        135.07        144.50         6.15 o                         
   0   8   0      23202.74      19808.85       241.53 o                         
   1   8   0        767.56        946.85        12.43 o                         
   2   8   0       9336.54       9273.89        92.48 o                         
   3   8   0       1548.25       1643.17        30.08 o                         
   4   8   0       1613.95       1710.67        20.30 o                         
   5   8   0         48.02         45.39         3.25 o                         
   6   8   0        214.42        211.99         6.12 o                         
   7   8   0         10.31          8.47         3.54 o                         
   1   9   0         39.94         45.80         2.90 o                         
   2   9   0        640.39        649.78        14.10 o                         
   3   9   0        271.20        291.94         8.91 o                         
   4   9   0        207.49        210.92         5.97 o                         
   5   9   0         23.49         26.03         2.55 o                         
   6   9   0         19.33         20.34         2.83 o                         
   7   9   0         41.77         45.66         4.02 o                         
   0  10   0       3323.63       3770.08        66.77 o                         
   1  10   0       5577.87       5916.50        69.75 o                         
   2  10   0       3826.41       4128.51        46.74 o                         
   3  10   0        336.42        362.79         7.34 o                         
   4  10   0       1594.77       1673.27        20.69 o                         
   5  10   0        171.40        164.44         6.92 o                         
   6  10   0        538.62        557.49        14.20 o                         
   7  10   0         11.96         10.40         2.81 o                         
   1  11   0          6.14          9.00         3.17 o                         
   2  11   0        394.89        378.79         8.23 o                         
   3  11   0         38.93         38.60         2.45 o                         
   4  11   0        157.10        156.23         7.41 o                         
   5  11   0          4.94          3.90         2.56 o                         
   6  11   0         81.38         77.36         4.20 o                         
   7  11   0          2.28          0.54         1.21 o                         
   0  12   0        295.29        311.94        18.42 o                         
   1  12   0       1550.92       1566.00        33.54 o                         
   2  12   0         42.26         47.34         3.54 o                         
   3  12   0         24.30         29.22         2.44 o                         
   4  12   0         29.99         34.24         3.70 o                         
   5  12   0         10.03         14.29         3.17 o                         
   6  12   0         26.42         28.37         2.99 o                         
   1  13   0         22.82         21.89         1.86 o                         
   2  13   0         33.52         27.52         3.43 o                         
   3  13   0          4.56          1.95         1.28 o                         
   4  13   0         80.09         82.27         6.19 o                         
   5  13   0          8.54         13.78         4.05 o                         
   6  13   0          1.90          2.04         1.27 o                         
   0  14   0        371.48        340.83        11.27 o                         
   1  14   0        632.27        731.34        10.29 o                         
   2  14   0         30.73         38.88         4.09 o                         
   3  14   0        369.72        392.94        14.25 o                         
   4  14   0         15.44         18.84         2.89 o                         
   5  14   0         26.90         22.12         4.68 o                         
   6  14   0         13.33          7.66         1.38 o                         
   1  15   0         16.58         17.65         1.60 o                         
   2  15   0         40.51         41.25         3.20 o                         
   3  15   0         46.85         53.53         4.01 o                         
   4  15   0         36.35         31.86         3.12 o                         
   5  15   0          6.01          7.10         1.60 o                         
   6  15   0          3.56          5.88         1.19 o                         
   0  16   0        185.32        166.49         8.08 o                         
   1  16   0        433.54        409.81         7.62 o                         
   2  16   0         33.96         23.79         2.64 o                         
   3  16   0        323.69        350.02        10.02 o                         
   4  16   0         55.15         55.19         5.41 o                         
   5  16   0         87.52         94.38         4.91 o                         
   1  17   0          4.64          2.79         1.16 o                         
   2  17   0          8.60          8.03         1.60 o                         
   3  17   0         10.57          9.59         1.80 o                         
   4  17   0         10.91         14.36         2.06 o                         
   5  17   0          0.27          0.21         2.21 o                         
   0  18   0        245.92        218.62         9.37 o                         
   1  18   0         44.02         31.28         3.44 o                         
   2  18   0        428.57        415.21         8.96 o                         
   3  18   0         21.98         19.45         2.16 o                         
   4  18   0        324.65        329.19         8.49 o                         
   5  18   0         14.61         18.49         1.64 o                         
   1  19   0          1.38          1.84         1.36 o                         
   2  19   0          9.72         11.69         1.90 o                         
   3  19   0          4.11          3.45         1.21 o                         
   4  19   0          0.02         -0.33         1.30 o                         
   0  20   0         57.14         59.50         7.65 o                         
   1  20   0          8.26          5.07         2.11 o                         
   2  20   0         32.25         26.22         2.60 o                         
   3  20   0          7.68          8.95         1.90 o                         
   4  20   0         43.87         41.56         2.93 o                         
   1  21   0         12.91          9.57         2.61 o                         
   2  21   0         17.34         20.09         2.36 o                         
   3  21   0         18.00         21.08         1.91 o                         
   0  22   0          0.31          1.58         1.73 o                         
   1  22   0         17.96         14.76         2.75 o                         
   2  22   0          0.60          0.25         1.14 o                         
   1  23   0          0.23         -0.94         1.24 o                         
  -7   0   1         60.48         45.76         6.64 o                         
  -5   0   1        144.03        128.09         6.77 o                         
  -3   0   1        530.67        557.08        12.95 o                         
  -1   0   1       2643.58       2952.10        32.57 o                         
   1   0   1       2189.57       2286.77        19.19 o                         
   3   0   1        266.10        289.18         7.38 o                         
   5   0   1        193.28        207.02         9.66 o                         
   7   0   1        119.64        127.78        22.22 o                         
  -8   1   1       1168.83        972.66        12.14 o                         
  -7   1   1          0.43         -0.83         1.45 o                         
  -6   1   1       3510.07       3468.05        53.21 o                         
  -5   1   1          4.35          6.60         1.25 o                         
  -4   1   1       7355.94       7071.52        83.80 o                         
  -3   1   1          9.33          2.39         0.93 o                         
  -2   1   1      11637.90      10803.63       118.01 o                         
  -1   1   1          8.28          8.75         0.51 o                         
   0   1   1       1491.33       1624.30        10.22 o                         
   1   1   1        109.10        134.87         1.79 o                         
   2   1   1        367.55        438.97         5.88 o                         
   3   1   1        312.55        377.48         6.20 o                         
   4   1   1        228.98        283.07         7.28 o                         
   5   1   1        212.89        207.41         5.17 o                         
   6   1   1         91.49        104.51         6.33 o                         
   7   1   1         54.34         56.77         4.19 o                         
   8   1   1         43.86         40.78         1.65 o                         
  -8   2   1         28.09         24.39         1.60 o                         
  -7   2   1         16.59         25.03         2.84 o                         
  -6   2   1         12.34         10.29         3.20 o                         
  -5   2   1         16.58         16.54         2.11 o                         
  -4   2   1        168.46        162.49        13.24 o                         
  -3   2   1       1741.09       1755.34        18.55 o                         
  -2   2   1        603.10        649.49         8.11 o                         
  -1   2   1         10.01          4.40         0.27 o                         
   0   2   1       1869.39       1952.04        12.88 o                         
   1   2   1          0.21          0.66         0.34 o                         
   2   2   1       4783.55       4674.27        34.96 o                         
   3   2   1        497.72        547.24         8.34 o                         
   4   2   1       1216.87       1180.10        18.82 o                         
   5   2   1        132.48        144.20         4.14 o                         
   6   2   1        136.28        120.40         8.31 o                         
   7   2   1         72.53         73.23         4.74 o                         
   8   2   1          7.37          7.16         1.05 o                         
  -8   3   1         15.74          8.00         0.96 o                         
  -7   3   1         18.09         19.73         3.38 o                         
  -6   3   1          8.85         13.55         2.95 o                         
  -5   3   1          6.57          7.09         1.45 o                         
  -4   3   1         68.69         73.55         5.39 o                         
  -3   3   1         27.78         28.92         1.94 o                         
  -2   3   1        759.56        818.94        11.31 o                         
  -1   3   1       1404.65       1555.10        11.16 o                         
   0   3   1       7252.00       6821.37        50.08 o                         
   1   3   1       2760.03       2812.55        19.99 o                         
   2   3   1       1029.39        997.30        11.01 o                         
   3   3   1        178.53        192.94         4.58 o                         
   4   3   1          9.22         16.19         1.91 o                         
   5   3   1         52.10         58.48         3.11 o                         
   6   3   1         40.43         46.03         3.66 o                         
   7   3   1          7.53          7.52         2.15 o                         
  -8   4   1         27.69         24.21         3.35 o                         
  -7   4   1          9.45          9.74         1.61 o                         
  -6   4   1        583.44        579.52        14.39 o                         
  -5   4   1         68.42         54.01         2.95 o                         
  -4   4   1       1058.97       1095.12        23.05 o                         
  -3   4   1         60.95         65.78         2.92 o                         
  -2   4   1       2457.92       2422.79        24.34 o                         
  -1   4   1       2026.12       2121.72        16.80 o                         
   0   4   1       3207.90       3447.40        25.29 o                         
   1   4   1       1400.41       1470.06        10.93 o                         
   2   4   1        105.89         99.22         2.65 o                         
   3   4   1          1.20          2.30         0.78 o                         
   4   4   1         40.99         34.64         2.18 o                         
   5   4   1          0.39          2.44         1.10 o                         
   6   4   1          1.69          0.82         1.37 o                         
   7   4   1          0.00          0.13         1.26 o                         
  -7   5   1         11.09          4.25         1.99 o                         
  -6   5   1         23.91         20.84         2.65 o                         
  -5   5   1          1.71          0.51         1.10 o                         
  -4   5   1        205.14        196.64         6.33 o                         
  -3   5   1         47.62         45.59         3.59 o                         
  -2   5   1       1210.69       1138.30        14.32 o                         
  -1   5   1        427.04        432.56         5.81 o                         
   0   5   1       5215.48       4974.70        38.43 o                         
   1   5   1       1341.05       1350.82        11.20 o                         
   2   5   1        544.90        495.33         7.77 o                         
   3   5   1         42.26         44.99         2.69 o                         
   4   5   1          5.83          1.21         1.28 o                         
   5   5   1        119.29         99.39         6.20 o                         
   6   5   1         97.04         98.89         5.68 o                         
   7   5   1         17.92         12.13         1.70 o                         
  -7   6   1         15.63         11.12         4.08 o                         
  -6   6   1        118.39        115.46         5.68 o                         
  -5   6   1         88.44         97.85         4.03 o                         
  -4   6   1         58.36         51.92         2.51 o                         
  -3   6   1         63.36         85.60         7.09 o                         
  -2   6   1        616.31        537.10        10.83 o                         
  -1   6   1       2345.48       2456.61        21.15 o                         
   0   6   1       3703.99       3624.89        31.36 o                         
   1   6   1       3057.94       3132.82        21.25 o                         
   2   6   1         42.57         31.91         1.97 o                         
   3   6   1        522.54        462.57        12.88 o                         
   4   6   1          0.01          0.53         0.83 o                         
   5   6   1        100.20         95.42         4.19 o                         
   6   6   1         13.62         14.80         2.80 o                         
   7   6   1         24.34         30.05         2.72 o                         
  -7   7   1         10.92          9.10         2.40 o                         
  -6   7   1        387.91        383.98         8.54 o                         
  -5   7   1         28.23         30.38         3.12 o                         
  -4   7   1         70.41         86.36         3.58 o                         
  -3   7   1        153.72        137.26         7.71 o                         
  -2   7   1        141.76        142.09         5.15 o                         
  -1   7   1        629.41        598.77         7.49 o                         
   0   7   1       5741.81       5606.83        56.48 o                         
   1   7   1        932.47        920.41         9.54 o                         
   2   7   1        239.93        243.80         5.63 o                         
   3   7   1        612.27        596.96        13.12 o                         
   4   7   1         17.01         20.43         2.01 o                         
   5   7   1         33.33         36.39         2.61 o                         
   6   7   1         44.85         41.36         4.72 o                         
   7   7   1          2.49          2.50         1.16 o                         
  -7   8   1          2.40          2.02         1.14 o                         
  -6   8   1         44.68         39.53         2.75 o                         
  -5   8   1         55.37         52.27         3.17 o                         
  -4   8   1          0.18          0.99         0.91 o                         
  -3   8   1        617.98        660.89        16.89 o                         
  -2   8   1         57.47         58.89         3.99 o                         
  -1   8   1       1528.73       1644.45        17.37 o                         
   0   8   1        888.39        931.60        13.50 o                         
   1   8   1        616.75        672.90         9.34 o                         
   2   8   1        241.41        245.43         5.45 o                         
   3   8   1         19.61         21.80         2.53 o                         
   4   8   1         94.58         93.99         3.54 o                         
   5   8   1          1.41          4.83         1.60 o                         
   6   8   1         68.32         61.84         4.03 o                         
   7   8   1          3.08          5.14         1.48 o                         
  -7   9   1         35.11         35.40         2.89 o                         
  -6   9   1        359.58        356.28         9.30 o                         
  -5   9   1        189.12        190.00         5.88 o                         
  -4   9   1        923.77        996.98        15.46 o                         
  -3   9   1        394.38        381.76        10.38 o                         
  -2   9   1       1134.28       1290.50        24.38 o                         
  -1   9   1         23.78         26.90         2.00 o                         
   0   9   1       1562.28       1858.12        23.27 o                         
   1   9   1         26.47         28.97         2.00 o                         
   2   9   1         30.25         19.62         1.70 o                         
   3   9   1         42.61         43.36         2.53 o                         
   4   9   1         20.91         17.75         1.82 o                         
   5   9   1          4.89         10.13         2.07 o                         
   6   9   1        139.36        159.29         6.32 o                         
   7   9   1          0.62          1.83         1.68 o                         
  -7  10   1         21.52         25.16         2.38 o                         
  -6  10   1         59.91         72.34         5.92 o                         
  -5  10   1         62.28         66.50         5.35 o                         
  -4  10   1         20.72         19.18         2.16 o                         
  -3  10   1         23.09         17.74         1.88 o                         
  -2  10   1         56.13         56.66         4.48 o                         
  -1  10   1        334.02        329.62         7.90 o                         
   0  10   1        455.17        523.06        10.55 o                         
   1  10   1        983.91       1023.24        17.95 o                         
   2  10   1          7.20         13.76         1.91 o                         
   3  10   1        326.14        320.16         7.08 o                         
   4  10   1         40.14         43.47         3.42 o                         
   5  10   1         42.65         42.96         4.24 o                         
   6  10   1          8.22          7.26         1.71 o                         
   7  10   1          0.42          1.31         1.13 o                         
  -7  11   1         46.54         44.30         2.77 o                         
  -6  11   1        138.34        138.84         5.00 o                         
  -5  11   1         37.65         38.87         3.39 o                         
  -4  11   1        361.13        382.43        14.10 o                         
  -3  11   1         27.73         27.44         2.08 o                         
  -2  11   1       1281.47       1438.17        20.76 o                         
  -1  11   1         49.03         52.80         3.75 o                         
   0  11   1       1482.44       1786.12        30.50 o                         
   1  11   1         88.22         81.19         5.22 o                         
   2  11   1       1312.43       1426.79        16.35 o                         
   3  11   1         32.16         32.24         2.23 o                         
   4  11   1        279.83        315.29        13.49 o                         
   5  11   1         35.38         33.41         3.14 o                         
   6  11   1          0.99          1.49         1.21 o                         
   7  11   1          0.24         -0.25         1.16 o                         
  -6  12   1         17.89         10.85         2.68 o                         
  -5  12   1          0.14          1.18         1.52 o                         
  -4  12   1        601.71        658.86        14.37 o                         
  -3  12   1        147.99        162.40         6.09 o                         
  -2  12   1       1238.65       1269.96        19.77 o                         
  -1  12   1          6.21          4.80         1.99 o                         
   0  12   1         16.04         24.46         2.99 o                         
   1  12   1          1.98          1.61         1.31 o                         
   2  12   1          0.29          0.89         0.83 o                         
   3  12   1         55.32         60.04         3.20 o                         
   4  12   1          0.45         -1.26         1.91 o                         
   5  12   1         26.28         20.37         3.86 o                         
   6  12   1          7.23          9.05         1.68 o                         
  -6  13   1          6.80          8.65         2.27 o                         
  -5  13   1         69.57         68.25         5.01 o                         
  -4  13   1         55.01         46.61         3.69 o                         
  -3  13   1         54.57         53.47         3.66 o                         
  -2  13   1        334.59        325.51         9.25 o                         
  -1  13   1          7.65          8.81         1.04 o                         
   0  13   1        272.66        289.15         5.21 o                         
   1  13   1        391.90        413.24         7.08 o                         
   2  13   1        258.10        244.62         6.97 o                         
   3  13   1         66.99         63.23         4.35 o                         
   4  13   1         47.41         42.70         5.11 o                         
   5  13   1         69.85         70.84         6.38 o                         
   6  13   1          0.31          0.48         1.21 o                         
  -6  14   1          2.31          5.39         1.80 o                         
  -5  14   1         15.89         14.75         2.49 o                         
  -4  14   1         42.91         36.38         3.17 o                         
  -3  14   1          2.92          4.36         1.73 o                         
  -2  14   1        160.06        161.56         8.83 o                         
  -1  14   1        209.41        204.73         4.48 o                         
   0  14   1          0.31         -0.04         0.86 o                         
   1  14   1          7.96          5.05         1.01 o                         
   2  14   1          1.34          1.54         2.03 o                         
   3  14   1         95.85         98.54         6.99 o                         
   4  14   1          0.42          0.26         1.59 o                         
   5  14   1         49.29         48.69         4.03 o                         
   6  14   1          1.00          0.03         0.88 o                         
  -6  15   1          0.03         -0.60         1.40 o                         
  -5  15   1         39.56         45.95         3.21 o                         
  -4  15   1          1.09          2.59         1.68 o                         
  -3  15   1         51.29         58.46         4.76 o                         
  -2  15   1          2.73          0.61         1.33 o                         
  -1  15   1         52.49         45.13         2.48 o                         
   0  15   1          4.32          6.46         1.26 o                         
   1  15   1         10.76         11.20         1.33 o                         
   2  15   1          4.80          1.97         1.83 o                         
   3  15   1         35.07         35.64         3.81 o                         
   4  15   1          8.81          6.68         2.03 o                         
   5  15   1         15.39         18.18         2.48 o                         
   6  15   1          4.94          6.27         1.35 o                         
  -5  16   1          0.08          1.60         2.65 o                         
  -4  16   1          2.31          2.30         1.49 o                         
  -3  16   1         82.31        101.29         6.21 o                         
  -2  16   1          1.49          3.01         1.30 o                         
  -1  16   1          5.41          6.93         1.59 o                         
   0  16   1         57.66         77.51         3.48 o                         
   1  16   1          3.14          0.07         1.02 o                         
   2  16   1         23.16         30.93         2.85 o                         
   3  16   1          1.51         -0.12         1.33 o                         
   4  16   1          0.76          0.13         2.08 o                         
   5  16   1          0.00         -0.74         0.97 o                         
  -5  17   1         48.82         48.16         3.33 o                         
  -4  17   1        189.90        195.05         6.84 o                         
  -3  17   1         83.29         76.54         4.68 o                         
  -2  17   1        352.39        310.69         8.44 o                         
  -1  17   1        107.37        112.06         4.26 o                         
   0  17   1        429.11        358.07         7.86 o                         
   1  17   1         27.83         34.08         2.91 o                         
   2  17   1        356.81        324.77         8.72 o                         
   3  17   1         18.18         18.87         2.53 o                         
   4  17   1        154.70        148.06         5.86 o                         
   5  17   1          2.34          2.23         0.98 o                         
  -5  18   1         23.54         22.51         1.81 o                         
  -4  18   1         16.99         19.53         2.18 o                         
  -3  18   1         36.22         30.66         3.95 o                         
  -2  18   1         60.33         52.72         2.96 o                         
  -1  18   1        283.73        280.07        10.17 o                         
   0  18   1        202.61        189.05         8.94 o                         
   1  18   1        230.62        203.72         6.89 o                         
   2  18   1        273.45        251.49         7.48 o                         
   3  18   1         63.82         63.45         4.63 o                         
   4  18   1         64.72         63.50         3.65 o                         
   5  18   1         19.15         20.47         1.88 o                         
  -4  19   1        166.57        169.37         6.30 o                         
  -3  19   1          0.04         -0.99         1.36 o                         
  -2  19   1        317.31        273.96         6.93 o                         
  -1  19   1          6.92          7.60         1.94 o                         
   0  19   1        440.64        373.56         9.40 o                         
   1  19   1          0.79          0.99         1.34 o                         
   2  19   1        267.83        243.27         8.05 o                         
   3  19   1         46.81         39.33         4.44 o                         
   4  19   1         79.65         71.62         3.48 o                         
  -4  20   1         61.70         56.46         3.19 o                         
  -3  20   1         10.22          6.22         1.46 o                         
  -2  20   1        148.84        136.33         5.01 o                         
  -1  20   1          1.91          1.14         1.88 o                         
   0  20   1        294.50        285.68         8.65 o                         
   1  20   1         23.63         17.38         2.47 o                         
   2  20   1        193.61        180.32         5.80 o                         
   3  20   1         20.30         17.29         2.00 o                         
   4  20   1        112.36        107.84         4.36 o                         
  -3  21   1          0.21          0.35         1.07 o                         
  -2  21   1          7.28          4.57         1.61 o                         
  -1  21   1          6.12          3.73         3.48 o                         
   0  21   1          0.21          0.19         1.38 o                         
   1  21   1          2.28          5.60         1.53 o                         
   2  21   1          0.03          0.12         1.18 o                         
   3  21   1         42.67         44.24         2.93 o                         
  -2  22   1         42.77         41.34         3.00 o                         
  -1  22   1         85.60         85.62         5.67 o                         
   0  22   1         23.85         21.25         2.55 o                         
   1  22   1         44.02         44.81         4.16 o                         
   2  22   1         19.04         11.55         1.80 o                         
  -1  23   1          2.92          3.17         1.49 o                         
   0  23   1          1.26         -0.63         1.56 o                         
   1  23   1         14.31         15.22         2.22 o                         
  -8   0   2         43.48         40.24         2.61 o                         
  -6   0   2        214.74        204.84        15.17 o                         
  -4   0   2          0.00          8.22         3.79 o                         
  -2   0   2        129.24        149.83         6.52 o                         
   0   0   2       1192.01       1190.78        10.30 o                         
   2   0   2        402.19        398.61         7.93 o                         
   4   0   2         30.00         26.98         5.11 o                         
   6   0   2         21.86         24.02         5.63 o                         
   8   0   2         14.26         15.36         2.72 o                         
  -8   1   2         12.17          9.99         1.02 o                         
  -7   1   2          2.78          1.92         1.67 o                         
  -6   1   2        150.11        169.19         9.81 o                         
  -5   1   2         51.65         58.39         3.00 o                         
  -4   1   2        547.60        536.22        17.49 o                         
  -3   1   2        356.36        354.81        11.33 o                         
  -2   1   2        442.37        397.61         7.96 o                         
  -1   1   2       4295.69       4219.18        37.96 o                         
   0   1   2        389.68        489.47         3.50 o                         
   1   1   2       5763.08       5515.17        35.84 o                         
   2   1   2       4031.64       4056.81        33.11 o                         
   3   1   2        499.92        552.60         9.31 o                         
   4   1   2       1573.20       1561.18        21.01 o                         
   5   1   2         69.57         58.38         2.91 o                         
   6   1   2         38.88         39.27         5.25 o                         
   7   1   2          8.98          8.29         1.87 o                         
  -8   2   2         55.50         50.53         2.05 o                         
  -7   2   2          0.47         -1.01         1.34 o                         
  -6   2   2        277.96        312.18        11.02 o                         
  -5   2   2          1.29          2.44         1.27 o                         
  -4   2   2        364.76        365.73        12.57 o                         
  -3   2   2          0.54         -0.12         1.31 o                         
  -2   2   2       3374.38       3303.42        39.19 o                         
  -1   2   2       2701.97       2638.21        24.39 o                         
   0   2   2       1813.80       1882.61        12.91 o                         
   1   2   2       2125.23       1979.68        14.11 o                         
   2   2   2        775.53        777.03        10.25 o                         
   3   2   2         88.90         92.40         3.49 o                         
   4   2   2         20.00         32.62         2.38 o                         
   5   2   2         21.48         23.89         2.47 o                         
   6   2   2        178.85        200.93         7.40 o                         
   7   2   2         18.21         19.34         4.36 o                         
  -8   3   2         17.03         15.74         1.25 o                         
  -7   3   2          9.50         14.52         2.30 o                         
  -6   3   2          0.62          3.49         2.18 o                         
  -5   3   2        115.35        131.53         4.86 o                         
  -4   3   2          0.01         -1.39         1.39 o                         
  -3   3   2        211.38        221.41         6.82 o                         
  -2   3   2          2.73          8.37         1.49 o                         
  -1   3   2       5038.97       5121.80        32.09 o                         
   0   3   2       2323.16       2532.53        17.20 o                         
   1   3   2       7257.52       7014.92        61.69 o                         
   2   3   2          2.96          8.41         1.11 o                         
   3   3   2        200.76        191.32         5.13 o                         
   4   3   2          7.28          9.97         1.59 o                         
   5   3   2         81.19         82.92         3.52 o                         
   6   3   2        142.34        140.86         6.95 o                         
   7   3   2          1.71         -0.03         1.40 o                         
  -8   4   2          0.10         -1.39         1.39 o                         
  -7   4   2         19.71         17.17         1.92 o                         
  -6   4   2         93.35         78.25         5.59 o                         
  -5   4   2         12.77         18.44         2.21 o                         
  -4   4   2         18.42         18.20         2.40 o                         
  -3   4   2        768.83        737.23        16.56 o                         
  -2   4   2          0.26          0.99         1.10 o                         
  -1   4   2       1352.49       1505.77        12.08 o                         
   0   4   2       1426.54       1603.35        16.16 o                         
   1   4   2       4758.47       4719.33        34.99 o                         
   2   4   2        666.20        740.86        29.77 o                         
   3   4   2       1116.33       1018.09        21.75 o                         
   4   4   2        141.78        154.45         4.22 o                         
   5   4   2        319.94        311.62         6.14 o                         
   6   4   2         14.37         12.74         2.24 o                         
   7   4   2         40.47         52.63         4.06 o                         
  -7   5   2          3.01          2.44         1.69 o                         
  -6   5   2         14.05         12.50         1.98 o                         
  -5   5   2          8.15          5.18         1.45 o                         
  -4   5   2        460.08        424.22         8.19 o                         
  -3   5   2          0.49          6.45         1.56 o                         
  -2   5   2       1071.73       1058.97        14.83 o                         
  -1   5   2       2240.32       2269.73        19.65 o                         
   0   5   2        605.64        617.31         8.52 o                         
   1   5   2       1801.61       1773.86        18.08 o                         
   2   5   2          9.21          8.47         1.63 o                         
   3   5   2        365.90        414.66        14.51 o                         
   4   5   2          1.06          2.88         1.10 o                         
   5   5   2          4.01          7.81         1.60 o                         
   6   5   2         29.62         28.22         3.00 o                         
   7   5   2          1.90          2.86         1.18 o                         
  -7   6   2         56.76         56.20         6.51 o                         
  -6   6   2         24.67         26.48         2.60 o                         
  -5   6   2        299.07        285.60         8.61 o                         
  -4   6   2         10.85         16.96         1.45 o                         
  -3   6   2         79.91         90.31         5.36 o                         
  -2   6   2        234.91        229.90         5.91 o                         
  -1   6   2       1548.83       1554.54        18.74 o                         
   0   6   2        362.72        368.01         7.57 o                         
   1   6   2          4.73          5.81         0.82 o                         
   2   6   2        301.15        272.24         5.87 o                         
   3   6   2         33.61         34.96         3.65 o                         
   4   6   2         32.06         32.46         2.55 o                         
   5   6   2         96.11         92.67         4.04 o                         
   6   6   2          2.58          1.91         1.37 o                         
   7   6   2         20.72         18.73         2.08 o                         
  -7   7   2         17.68         26.01         3.39 o                         
  -6   7   2          1.68          3.58         1.14 o                         
  -5   7   2          3.77          4.97         1.23 o                         
  -4   7   2         29.71         36.82         2.84 o                         
  -3   7   2         60.24         62.69         5.77 o                         
  -2   7   2          8.36         11.06         1.40 o                         
  -1   7   2       1272.12       1262.14        16.48 o                         
   0   7   2       1532.49       1581.63        21.86 o                         
   1   7   2       1460.51       1474.89        13.17 o                         
   2   7   2        425.81        444.70         8.15 o                         
   3   7   2        307.47        305.78        10.57 o                         
   4   7   2        160.09        167.49         5.28 o                         
   5   7   2         15.23         19.75         2.33 o                         
   6   7   2         81.50         90.31         4.67 o                         
   7   7   2          6.08          4.25         1.46 o                         
  -7   8   2          4.33          6.19         1.81 o                         
  -6   8   2         18.49         13.09         2.22 o                         
  -5   8   2          0.59          0.70         1.25 o                         
  -4   8   2         51.56         42.38         2.50 o                         
  -3   8   2        541.61        480.22        17.18 o                         
  -2   8   2         12.27          7.65         1.39 o                         
  -1   8   2          3.15          3.80         1.07 o                         
   0   8   2        280.48        250.17         9.11 o                         
   1   8   2        277.14        279.24         5.35 o                         
   2   8   2        185.15        194.71         5.66 o                         
   3   8   2        196.79        178.37         8.19 o                         
   4   8   2          0.91          0.09         1.02 o                         
   5   8   2        166.52        177.49         6.75 o                         
   6   8   2         24.15         25.16         2.24 o                         
   7   8   2         30.21         28.66         2.69 o                         
  -7   9   2          0.39          0.81         1.19 o                         
  -6   9   2         17.37         18.84         2.41 o                         
  -5   9   2          0.09          0.38         1.53 o                         
  -4   9   2        136.01        138.77         4.76 o                         
  -3   9   2        327.98        349.51         9.26 o                         
  -2   9   2        208.12        193.63         6.18 o                         
  -1   9   2        116.31        124.54         4.17 o                         
   0   9   2          3.38          1.14         1.19 o                         
   1   9   2          7.33         10.79         1.42 o                         
   2   9   2         42.71         50.17         2.86 o                         
   3   9   2        358.70        369.39         7.48 o                         
   4   9   2         15.39          9.90         1.44 o                         
   5   9   2          0.12         -1.17         1.34 o                         
   6   9   2          0.50         -0.59         1.22 o                         
   7   9   2          0.33          0.40         0.99 o                         
  -7  10   2         30.36         30.23         2.23 o                         
  -6  10   2        151.19        175.95         6.54 o                         
  -5  10   2         98.84         97.26         4.83 o                         
  -4  10   2          8.99          9.84         1.81 o                         
  -3  10   2          2.46          3.99         1.02 o                         
  -2  10   2        188.32        184.21         6.33 o                         
  -1  10   2         54.65         50.98         2.86 o                         
   0  10   2        598.99        604.11        13.14 o                         
   1  10   2         16.92         11.50         1.86 o                         
   2  10   2        109.21        103.41         4.64 o                         
   3  10   2          0.10          0.32         1.04 o                         
   4  10   2          9.80          7.64         1.32 o                         
   5  10   2         27.43         29.23         3.50 o                         
   6  10   2          0.37          0.95         1.33 o                         
   7  10   2          5.37          3.27         1.49 o                         
  -7  11   2          0.06         -0.17         0.90 o                         
  -6  11   2         19.51         25.46         2.65 o                         
  -5  11   2          8.66          9.18         2.04 o                         
  -4  11   2          1.04          0.63         1.18 o                         
  -3  11   2          0.59          0.63         0.85 o                         
  -2  11   2         16.07         12.04         1.58 o                         
  -1  11   2        169.09        149.92         5.14 o                         
   0  11   2         72.51         87.31         4.80 o                         
   1  11   2          2.27          0.45         1.48 o                         
   2  11   2         27.80         27.81         1.84 o                         
   3  11   2        376.71        387.94         9.54 o                         
   4  11   2          2.77          2.10         1.67 o                         
   5  11   2         24.17         24.86         3.73 o                         
   6  11   2         34.75         35.69         2.91 o                         
   7  11   2          0.24          0.25         1.16 o                         
  -6  12   2         11.31          7.45         1.96 o                         
  -5  12   2         40.42         34.80         3.21 o                         
  -4  12   2          6.84          8.90         1.71 o                         
  -3  12   2          1.71          1.30         1.05 o                         
  -2  12   2          1.40          3.06         1.16 o                         
  -1  12   2        185.34        185.60         5.10 o                         
   0  12   2        278.19        279.73         9.15 o                         
   1  12   2        346.26        329.03         6.01 o                         
   2  12   2        156.94        146.58         8.01 o                         
   3  12   2        311.31        283.37         8.25 o                         
   4  12   2         47.34         42.24         5.04 o                         
   5  12   2         33.74         31.47         3.55 o                         
   6  12   2          8.30          5.72         1.39 o                         
  -6  13   2         20.57         18.69         2.36 o                         
  -5  13   2          3.21          2.17         1.48 o                         
  -4  13   2         38.33         40.71         2.64 o                         
  -3  13   2          6.52          6.79         1.27 o                         
  -2  13   2        102.45        111.71         4.59 o                         
  -1  13   2        315.81        340.85         5.80 o                         
   0  13   2       1135.69       1224.43        13.19 o                         
   1  13   2        221.11        233.93         4.92 o                         
   2  13   2        473.32        498.37        10.01 o                         
   3  13   2          1.40          1.40         1.12 o                         
   4  13   2        147.56        160.59        12.55 o                         
   5  13   2         28.76         33.54         4.33 o                         
   6  13   2         38.99         34.39         2.77 o                         
  -6  14   2          0.01          1.21         2.18 o                         
  -5  14   2          6.66          4.13         1.37 o                         
  -4  14   2         63.74         47.52         2.66 o                         
  -3  14   2        137.48        144.49         5.20 o                         
  -2  14   2         22.35         21.65         3.00 o                         
  -1  14   2         43.28         43.20         3.25 o                         
   0  14   2          3.59          1.86         0.92 o                         
   1  14   2         76.11         78.55         3.32 o                         
   2  14   2         12.15         11.36         1.77 o                         
   3  14   2        144.90        153.96         7.51 o                         
   4  14   2         30.55         25.57         4.08 o                         
   5  14   2         11.62          6.91         2.90 o                         
   6  14   2         66.05         63.10         3.61 o                         
  -6  15   2          1.25          1.58         1.77 o                         
  -5  15   2          9.32         10.93         2.03 o                         
  -4  15   2          0.64          1.51         1.23 o                         
  -3  15   2        169.97        182.39         5.87 o                         
  -2  15   2          3.19          2.46         1.47 o                         
  -1  15   2        178.20        155.37         4.68 o                         
   0  15   2         87.33         90.88         3.91 o                         
   1  15   2         13.05          9.22         1.33 o                         
   2  15   2          2.43          4.05         1.71 o                         
   3  15   2         26.56         20.11         3.85 o                         
   4  15   2          4.72          7.92         2.14 o                         
   5  15   2         87.01         84.98         3.80 o                         
   6  15   2         10.40         12.00         1.54 o                         
  -5  16   2         30.33         30.69         3.16 o                         
  -4  16   2         16.86         15.29         2.24 o                         
  -3  16   2         98.98        102.74         4.86 o                         
  -2  16   2          7.23          5.71         1.43 o                         
  -1  16   2         88.60         80.08         3.57 o                         
   0  16   2          1.01          0.88         1.06 o                         
   1  16   2          0.03          0.56         1.05 o                         
   2  16   2          6.05          5.59         2.05 o                         
   3  16   2         10.15          6.01         2.21 o                         
   4  16   2         19.00         13.55         3.48 o                         
   5  16   2          0.01          0.50         0.93 o                         
  -5  17   2         21.25         19.09         2.21 o                         
  -4  17   2          2.40          3.32         1.66 o                         
  -3  17   2         41.08         38.27         3.74 o                         
  -2  17   2          4.15          6.62         1.67 o                         
  -1  17   2         30.22         34.82         2.70 o                         
   0  17   2          3.41          5.64         1.30 o                         
   1  17   2         44.84         40.95         2.67 o                         
   2  17   2        101.50         97.06         5.41 o                         
   3  17   2         31.88         29.50         2.61 o                         
   4  17   2         71.16         73.65         5.90 o                         
   5  17   2          7.96          6.76         1.13 o                         
  -5  18   2          1.48          0.61         0.88 o                         
  -4  18   2         83.58         77.30         4.56 o                         
  -3  18   2          0.07          0.45         1.40 o                         
  -2  18   2        116.31        112.61         4.91 o                         
  -1  18   2          0.00         -0.26         1.16 o                         
   0  18   2         95.70        104.81         5.33 o                         
   1  18   2         34.95         22.36         2.95 o                         
   2  18   2          4.09          4.08         1.40 o                         
   3  18   2         41.90         45.36         3.92 o                         
   4  18   2          0.33          0.18         1.10 o                         
   5  18   2         11.50         15.72         2.04 o                         
  -4  19   2         58.23         61.24         4.38 o                         
  -3  19   2          9.71          6.38         1.49 o                         
  -2  19   2         52.88         63.03         4.11 o                         
  -1  19   2          8.23         14.34         2.77 o                         
   0  19   2          9.26          7.74         1.67 o                         
   1  19   2         64.20         60.40         3.69 o                         
   2  19   2          1.67          1.99         1.29 o                         
   3  19   2         18.21         17.74         2.46 o                         
   4  19   2          0.43          0.64         0.89 o                         
  -4  20   2         15.57         13.67         2.05 o                         
  -3  20   2         12.55         14.91         1.86 o                         
  -2  20   2          4.24          2.06         1.46 o                         
  -1  20   2         82.67         81.90         5.25 o                         
   0  20   2          0.25         -1.28         1.52 o                         
   1  20   2         78.34         72.02         4.34 o                         
   2  20   2          3.11          3.35         1.35 o                         
   3  20   2         48.31         36.76         4.02 o                         
   4  20   2          1.16          0.68         1.30 o                         
  -3  21   2          0.77         -0.84         1.15 o                         
  -2  21   2          0.49          1.75         1.26 o                         
  -1  21   2          4.43          4.34         2.11 o                         
   0  21   2          7.70          5.42         2.03 o                         
   1  21   2          2.04          1.98         1.26 o                         
   2  21   2          0.67          1.54         1.28 o                         
   3  21   2          2.30          1.24         0.92 o                         
  -2  22   2          0.00          0.47         1.43 o                         
  -1  22   2         17.45         18.65         3.16 o                         
   0  22   2          4.36          1.28         1.96 o                         
   1  22   2         14.78         16.61         2.21 o                         
   2  22   2          8.26          5.56         1.26 o                         
  -1  23   2          2.15          3.86         2.02 o                         
   0  23   2         16.34         25.74         2.75 o                         
   1  23   2          1.66          2.72         2.02 o                         
  -7   0   3        209.24        193.97        12.96 o                         
  -5   0   3        428.19        424.22        34.16 o                         
  -3   0   3        168.81        156.78         8.35 o                         
  -1   0   3         40.69         28.09         3.35 o                         
   1   0   3       2095.42       2085.16        22.34 o                         
   3   0   3        171.77        164.72         7.38 o                         
   5   0   3          8.41          5.41         1.41 o                         
   7   0   3          1.34         -0.97         1.75 o                         
  -8   1   3          9.38         10.20         1.14 o                         
  -7   1   3          1.58          2.03         1.54 o                         
  -6   1   3         84.12         82.86         6.72 o                         
  -5   1   3         25.36         18.17         2.10 o                         
  -4   1   3        252.30        241.01         8.57 o                         
  -3   1   3        348.38        334.82        10.78 o                         
  -2   1   3        750.20        742.70        11.43 o                         
  -1   1   3       2222.16       2280.96        23.96 o                         
   0   1   3        553.54        667.24         5.27 o                         
   1   1   3       1330.24       1419.79        11.56 o                         
   2   1   3        116.92        135.16         3.68 o                         
   3   1   3        126.57        128.33         5.28 o                         
   4   1   3         64.69         63.73         2.94 o                         
   5   1   3          0.11          0.68         0.85 o                         
   6   1   3         32.40         38.76         3.33 o                         
   7   1   3          0.15          0.39         1.54 o                         
  -8   2   3         12.62         10.53         1.14 o                         
  -7   2   3         38.64         36.18         3.33 o                         
  -6   2   3        125.52        146.49         7.22 o                         
  -5   2   3         40.97         33.47         2.97 o                         
  -4   2   3       1584.15       1642.00        27.19 o                         
  -3   2   3        114.12        115.99         5.71 o                         
  -2   2   3       4924.25       4757.90        44.89 o                         
  -1   2   3        672.48        693.14         6.55 o                         
   0   2   3       3048.43       2875.73        18.79 o                         
   1   2   3       1585.70       1603.11        12.30 o                         
   2   2   3        151.62        128.59         4.02 o                         
   3   2   3         42.38         39.28         3.01 o                         
   4   2   3          8.31         11.72         1.40 o                         
   5   2   3        119.55        116.16         4.52 o                         
   6   2   3          7.65         10.15         2.85 o                         
   7   2   3         43.85         51.05         3.34 o                         
  -7   3   3         69.08         59.25         3.25 o                         
  -6   3   3        171.37        195.63        12.09 o                         
  -5   3   3        428.16        392.41        13.67 o                         
  -4   3   3          0.00          0.06         1.06 o                         
  -3   3   3          0.49          5.22         1.75 o                         
  -2   3   3        777.96        731.47        11.26 o                         
  -1   3   3         62.98         61.51         1.48 o                         
   0   3   3         48.35         35.07         1.20 o                         
   1   3   3       1161.33       1113.98        10.30 o                         
   2   3   3        710.77        668.92        12.08 o                         
   3   3   3       1625.15       1584.46        24.53 o                         
   4   3   3         35.66         50.11         2.50 o                         
   5   3   3        108.22         93.49         6.28 o                         
   6   3   3          0.52          1.23         1.36 o                         
   7   3   3          5.70          4.52         1.29 o                         
  -7   4   3          9.15         11.12         1.59 o                         
  -6   4   3          1.94          2.56         1.88 o                         
  -5   4   3          0.82          2.02         1.33 o                         
  -4   4   3        416.64        396.76         9.06 o                         
  -3   4   3        373.24        378.71        12.17 o                         
  -2   4   3        978.12        945.13        15.38 o                         
  -1   4   3        751.55        742.12         7.76 o                         
   0   4   3        394.77        392.36         5.97 o                         
   1   4   3         89.73         87.14         2.28 o                         
   2   4   3        274.26        323.62         6.32 o                         
   3   4   3        460.95        493.95        11.52 o                         
   4   4   3        301.48        298.90         9.90 o                         
   5   4   3          1.48          1.80         1.00 o                         
   6   4   3          2.26          1.27         1.38 o                         
   7   4   3         28.13         27.35         2.20 o                         
  -7   5   3          7.01          7.73         2.70 o                         
  -6   5   3         17.50         20.34         2.94 o                         
  -5   5   3         40.68         36.04         2.77 o                         
  -4   5   3        329.97        348.70         6.25 o                         
  -3   5   3          0.01          0.51         1.28 o                         
  -2   5   3       2218.18       2241.09        24.40 o                         
  -1   5   3       2458.45       2476.83        21.61 o                         
   0   5   3          2.46          2.37         0.85 o                         
   1   5   3       2262.60       2298.27        23.65 o                         
   2   5   3       1140.79       1074.69        15.95 o                         
   3   5   3          0.39         -0.07         1.17 o                         
   4   5   3        362.28        360.03         7.58 o                         
   5   5   3         13.20         15.30         1.87 o                         
   6   5   3        108.29        118.90         4.64 o                         
   7   5   3          9.86         12.30         1.76 o                         
  -7   6   3          7.24          6.96         2.56 o                         
  -6   6   3          9.68         14.23         3.61 o                         
  -5   6   3         36.93         37.68         2.66 o                         
  -4   6   3        358.30        380.68         6.82 o                         
  -3   6   3        176.39        177.65         7.38 o                         
  -2   6   3        156.62        137.55         4.26 o                         
  -1   6   3        371.62        349.90         6.38 o                         
   0   6   3        196.77        190.36         5.48 o                         
   1   6   3        157.61        156.68         3.80 o                         
   2   6   3          0.35          1.05         0.79 o                         
   3   6   3         55.96         46.32         4.83 o                         
   4   6   3          8.24          8.41         1.29 o                         
   5   6   3          2.99          5.42         1.99 o                         
   6   6   3         61.39         56.17         4.70 o                         
   7   6   3          8.59         12.24         2.63 o                         
  -7   7   3          1.68         -1.26         1.79 o                         
  -6   7   3         77.44         65.78         5.19 o                         
  -5   7   3         30.01         31.09         2.49 o                         
  -4   7   3          0.01          0.56         1.01 o                         
  -3   7   3        679.68        632.58        37.76 o                         
  -2   7   3          4.16          5.64         1.56 o                         
  -1   7   3        373.14        371.36         6.97 o                         
   0   7   3        737.78        708.46        11.39 o                         
   1   7   3         75.98         72.26         2.51 o                         
   2   7   3        137.20        132.14         4.34 o                         
   3   7   3        161.13        145.52         6.85 o                         
   4   7   3         98.13        102.42         4.91 o                         
   5   7   3         19.77         15.54         2.02 o                         
   6   7   3         18.78         22.48         2.18 o                         
   7   7   3          0.54          0.31         1.18 o                         
  -7   8   3         10.39         10.43         3.70 o                         
  -6   8   3        119.82        127.95         8.17 o                         
  -5   8   3         10.47          7.60         2.00 o                         
  -4   8   3         13.86         23.10         1.91 o                         
  -3   8   3          1.14          3.88         1.46 o                         
  -2   8   3         77.12         84.32         4.48 o                         
  -1   8   3         79.80         82.75         3.29 o                         
   0   8   3          4.59          2.99         1.05 o                         
   1   8   3        159.70        173.24         4.81 o                         
   2   8   3         30.77         34.84         2.34 o                         
   3   8   3         10.28         20.17         1.64 o                         
   4   8   3          1.33          0.72         1.01 o                         
   5   8   3         10.91         10.79         1.67 o                         
   6   8   3        108.06        120.31         5.54 o                         
   7   8   3          4.82          7.03         1.57 o                         
  -7   9   3          5.20          4.55         1.57 o                         
  -6   9   3         23.38         25.82         2.86 o                         
  -5   9   3          1.05         -0.21         1.63 o                         
  -4   9   3         37.81         41.23         3.48 o                         
  -3   9   3          5.98          3.20         0.90 o                         
  -2   9   3        229.64        224.22         6.97 o                         
  -1   9   3         10.09         12.77         1.75 o                         
   0   9   3        186.40        176.95         5.64 o                         
   1   9   3        218.08        218.07         6.78 o                         
   2   9   3         13.57          8.90         1.47 o                         
   3   9   3        340.35        307.27         6.95 o                         
   4   9   3          0.46          0.83         0.98 o                         
   5   9   3         66.87         61.27         4.92 o                         
   6   9   3          3.47          4.01         1.30 o                         
   7   9   3          9.08         10.80         1.96 o                         
  -7  10   3          1.64          1.75         0.95 o                         
  -6  10   3        178.99        203.09         6.97 o                         
  -5  10   3          0.00          0.41         1.30 o                         
  -4  10   3        191.52        182.46         5.65 o                         
  -3  10   3         23.31         23.58         1.71 o                         
  -2  10   3        361.73        380.73        10.76 o                         
  -1  10   3         20.91         22.05         1.91 o                         
   0  10   3          9.68          8.31         1.53 o                         
   1  10   3        157.47        143.01         6.07 o                         
   2  10   3         52.13         46.73         3.96 o                         
   3  10   3         41.67         43.52         2.68 o                         
   4  10   3          1.45          1.06         1.19 o                         
   5  10   3         32.59         38.96         3.09 o                         
   6  10   3         66.51         70.42         4.06 o                         
   7  10   3         13.22         17.59         2.46 o                         
  -7  11   3         25.78         25.49         2.04 o                         
  -6  11   3          1.42          0.20         1.31 o                         
  -5  11   3        160.29        169.26         5.64 o                         
  -4  11   3         16.50         22.36         2.20 o                         
  -3  11   3        186.09        177.28         5.32 o                         
  -2  11   3        167.68        148.12         5.00 o                         
  -1  11   3        312.13        314.14         7.26 o                         
   0  11   3       2807.75       2672.61        33.74 o                         
   1  11   3          1.27          0.96         1.28 o                         
   2  11   3        712.42        661.41        16.64 o                         
   3  11   3        115.70        115.01         4.76 o                         
   4  11   3         57.06         43.58         3.53 o                         
   5  11   3          9.75         11.86         3.36 o                         
   6  11   3          0.33          0.26         1.20 o                         
  -6  12   3          8.89          9.34         2.45 o                         
  -5  12   3         18.54         23.07         2.55 o                         
  -4  12   3          8.82          6.24         1.73 o                         
  -3  12   3        327.24        318.78         6.73 o                         
  -2  12   3          4.45          4.03         1.01 o                         
  -1  12   3        450.06        459.47         5.82 o                         
   0  12   3        396.82        416.87         6.12 o                         
   1  12   3        214.15        208.58         6.76 o                         
   2  12   3        581.71        601.08        12.20 o                         
   3  12   3          4.38          5.63         2.25 o                         
   4  12   3        381.65        415.42        13.82 o                         
   5  12   3          0.00          0.60         1.47 o                         
   6  12   3        238.75        246.94         6.92 o                         
  -6  13   3         20.32         20.40         2.41 o                         
  -5  13   3         66.74         74.96         4.53 o                         
  -4  13   3         22.67         23.51         2.16 o                         
  -3  13   3         66.42         74.27         3.18 o                         
  -2  13   3        223.28        202.95         6.29 o                         
  -1  13   3        490.02        479.55         7.17 o                         
   0  13   3        700.46        734.59         9.35 o                         
   1  13   3        157.50        158.25         5.48 o                         
   2  13   3        130.74        124.98         5.23 o                         
   3  13   3         12.50          9.71         2.36 o                         
   4  13   3         16.66         18.58         6.16 o                         
   5  13   3          3.12          1.82         1.67 o                         
   6  13   3         23.87         29.52         2.28 o                         
  -6  14   3         11.60         15.63         1.71 o                         
  -5  14   3          1.24          0.64         1.48 o                         
  -4  14   3          2.83          2.63         1.19 o                         
  -3  14   3        142.23        134.70         4.67 o                         
  -2  14   3          3.75          6.36         1.31 o                         
  -1  14   3        240.30        236.30         5.85 o                         
   0  14   3          0.08         -0.05         0.79 o                         
   1  14   3         64.55         71.20         2.94 o                         
   2  14   3        148.32        149.36         5.49 o                         
   3  14   3        124.13        108.69         6.02 o                         
   4  14   3         89.96         87.14         6.95 o                         
   5  14   3        105.48        104.84         5.72 o                         
   6  14   3          0.74          1.34         2.59 o                         
  -6  15   3          3.11          2.17         0.85 o                         
  -5  15   3          0.75          1.25         1.26 o                         
  -4  15   3          0.01          1.28         1.18 o                         
  -3  15   3        147.16        134.95         5.63 o                         
  -2  15   3          5.67          6.64         1.63 o                         
  -1  15   3         48.81         55.95         2.51 o                         
   0  15   3         13.64         13.06         1.42 o                         
   1  15   3         24.12         22.71         1.89 o                         
   2  15   3         52.27         61.71         4.35 o                         
   3  15   3         23.74         21.40         3.16 o                         
   4  15   3         26.75         31.73         4.23 o                         
   5  15   3         13.37         11.12         1.76 o                         
  -5  16   3         14.59         15.38         2.01 o                         
  -4  16   3         38.05         38.79         2.44 o                         
  -3  16   3         19.86         15.77         2.25 o                         
  -2  16   3        130.14        141.74         5.79 o                         
  -1  16   3         47.41         46.10         2.78 o                         
   0  16   3         33.14         39.66         2.96 o                         
   1  16   3          0.18          0.66         1.13 o                         
   2  16   3        127.50        116.11         6.68 o                         
   3  16   3          0.23         -0.49         1.82 o                         
   4  16   3        199.48        219.62         8.80 o                         
   5  16   3         42.90         43.09         3.69 o                         
  -5  17   3          0.07         -0.77         1.06 o                         
  -4  17   3         53.75         53.17         2.63 o                         
  -3  17   3         47.96         49.70         3.03 o                         
  -2  17   3        103.87         97.43         4.66 o                         
  -1  17   3          4.50          5.16         1.52 o                         
   0  17   3        188.19        188.22         6.70 o                         
   1  17   3         15.44         15.51         1.87 o                         
   2  17   3        226.52        228.45        12.83 o                         
   3  17   3        112.49        117.44         5.50 o                         
   4  17   3         85.57         88.34         4.31 o                         
   5  17   3         76.03         72.87         3.82 o                         
  -5  18   3          0.00          2.97         1.83 o                         
  -4  18   3          5.51          5.48         1.29 o                         
  -3  18   3          0.87          0.24         1.22 o                         
  -2  18   3         17.59         12.92         2.55 o                         
  -1  18   3          3.02          3.34         1.76 o                         
   0  18   3         16.65         20.81         2.88 o                         
   1  18   3          7.80          8.89         1.56 o                         
   2  18   3         17.43         20.31         2.71 o                         
   3  18   3          5.59          5.30         1.46 o                         
   4  18   3         15.06         12.74         1.38 o                         
  -4  19   3         14.71         14.76         2.52 o                         
  -3  19   3         57.42         53.88         3.15 o                         
  -2  19   3         80.79         86.50         4.30 o                         
  -1  19   3          0.06         -0.74         1.33 o                         
   0  19   3        176.99        164.50         5.93 o                         
   1  19   3         24.38         18.77         2.54 o                         
   2  19   3         59.25         62.59         3.54 o                         
   3  19   3          2.28          1.19         1.25 o                         
   4  19   3          4.95          4.42         0.90 o                         
  -4  20   3          0.72          2.09         1.58 o                         
  -3  20   3          0.57          0.47         1.05 o                         
  -2  20   3          1.11          0.93         1.35 o                         
  -1  20   3          6.25          5.15         2.48 o                         
   0  20   3          1.10          2.71         1.33 o                         
   1  20   3         14.76         13.65         2.55 o                         
   2  20   3         22.16         34.72         3.32 o                         
   3  20   3          7.89          8.50         1.61 o                         
  -3  21   3          1.22          2.01         1.11 o                         
  -2  21   3          0.27         -1.28         1.35 o                         
  -1  21   3         24.14         27.41         3.55 o                         
   0  21   3          0.00         -0.41         1.95 o                         
   1  21   3         84.79         89.38         5.77 o                         
   2  21   3         24.15         17.42         1.90 o                         
   3  21   3         74.49         71.46         3.48 o                         
  -2  22   3          1.43          2.78         1.47 o                         
  -1  22   3          4.88          3.93         2.28 o                         
   0  22   3          2.46          2.93         1.81 o                         
   1  22   3          1.04         -0.05         1.56 o                         
   2  22   3          6.62          8.54         1.46 o                         
   0  23   3          3.28          3.06         1.58 o                         
  -6   0   4          0.20          1.20         2.78 o                         
  -4   0   4          0.20          0.90         1.27 o                         
  -2   0   4        437.47        458.47        11.25 o                         
   0   0   4         12.61         14.53         1.60 o                         
   2   0   4       1715.69       1620.75        22.94 o                         
   4   0   4        516.29        498.32        14.54 o                         
   6   0   4          1.94          2.41         1.81 o                         
  -7   1   4          1.05          4.85         2.55 o                         
  -6   1   4         57.79         54.32         4.48 o                         
  -5   1   4          0.71         -0.77         0.98 o                         
  -4   1   4        539.83        550.28         8.40 o                         
  -3   1   4         26.13         21.06         2.52 o                         
  -2   1   4       2033.41       2094.64        23.03 o                         
  -1   1   4          4.99          4.52         0.84 o                         
   0   1   4        291.58        272.11         4.36 o                         
   1   1   4        167.73        166.55         3.33 o                         
   2   1   4        549.35        520.88         9.12 o                         
   3   1   4        198.11        183.75         6.73 o                         
   4   1   4         76.88         58.23         4.15 o                         
   5   1   4         39.07         33.50         2.61 o                         
   6   1   4         74.53         68.14         5.68 o                         
   7   1   4          1.50          0.11         1.52 o                         
  -7   2   4         30.22         26.40         2.87 o                         
  -6   2   4          0.44         -0.02         1.29 o                         
  -5   2   4        141.21        142.29         4.88 o                         
  -4   2   4          1.59          1.19         0.71 o                         
  -3   2   4        834.36        759.73        17.74 o                         
  -2   2   4        446.27        441.63         9.51 o                         
  -1   2   4        821.04        846.75         9.53 o                         
   0   2   4        699.80        656.79         8.28 o                         
   1   2   4        459.87        492.43         6.02 o                         
   2   2   4        536.96        548.41         7.25 o                         
   3   2   4       1171.54       1211.49        20.78 o                         
   4   2   4        270.08        270.64         6.91 o                         
   5   2   4        188.79        206.38         5.50 o                         
   6   2   4          0.05         -0.99         1.25 o                         
   7   2   4         44.48         51.42         4.06 o                         
  -7   3   4          6.73          5.82         1.52 o                         
  -6   3   4         78.93         89.07         7.47 o                         
  -5   3   4         43.57         45.23         2.79 o                         
  -4   3   4         25.34         30.20         1.63 o                         
  -3   3   4         65.46         81.20         5.23 o                         
  -2   3   4         23.38         20.04         2.02 o                         
  -1   3   4        115.06        112.12         2.57 o                         
   0   3   4        184.34        223.10         4.93 o                         
   1   3   4         77.77         83.05         2.10 o                         
   2   3   4         18.19         19.37         1.62 o                         
   3   3   4        505.28        560.86        13.74 o                         
   4   3   4          1.30          1.54         0.91 o                         
   5   3   4        417.04        450.67        10.28 o                         
   6   3   4          1.53          2.23         1.58 o                         
   7   3   4        265.64        266.29         7.28 o                         
  -7   4   4          1.14          4.77         1.54 o                         
  -6   4   4          5.09          5.24         1.67 o                         
  -5   4   4         67.37         48.70         3.00 o                         
  -4   4   4         50.70         49.56         2.53 o                         
  -3   4   4         80.28         64.85         4.79 o                         
  -2   4   4        466.44        445.35         8.02 o                         
  -1   4   4         25.47         40.50         1.52 o                         
   0   4   4       6204.82       6011.91        60.14 o                         
   1   4   4       1250.27       1397.63        13.16 o                         
   2   4   4        787.36        821.47        14.62 o                         
   3   4   4       1690.71       1755.77        28.73 o                         
   4   4   4         34.94         31.50         2.02 o                         
   5   4   4         21.66         26.58         2.23 o                         
   6   4   4         57.22         50.32         2.84 o                         
   7   4   4          7.30          6.83         1.43 o                         
  -7   5   4         51.15         48.20         4.67 o                         
  -6   5   4         24.12         18.59         2.83 o                         
  -5   5   4         86.95         72.33         4.09 o                         
  -4   5   4          0.08          0.63         0.75 o                         
  -3   5   4        288.36        283.75         8.77 o                         
  -2   5   4        236.57        302.49         7.13 o                         
  -1   5   4        204.74        206.64         4.07 o                         
   0   5   4       1226.28       1334.68        15.67 o                         
   1   5   4       1338.46       1463.91        15.74 o                         
   2   5   4         12.52          8.36         1.13 o                         
   3   5   4       1047.82       1108.22        20.06 o                         
   4   5   4        171.02        178.42         4.65 o                         
   5   5   4        423.57        434.46        12.51 o                         
   6   5   4        181.88        172.39         7.36 o                         
   7   5   4        110.15         99.69         4.76 o                         
  -7   6   4          0.01         -0.88         1.78 o                         
  -6   6   4          0.24         -0.23         2.44 o                         
  -5   6   4        109.53        108.98         6.43 o                         
  -4   6   4         61.63         56.78         3.30 o                         
  -3   6   4        419.48        440.55        11.54 o                         
  -2   6   4        943.50        957.38        13.70 o                         
  -1   6   4       2250.90       2279.05        24.52 o                         
   0   6   4       2251.49       2313.40        27.00 o                         
   1   6   4       2567.07       2640.43        27.74 o                         
   2   6   4        354.29        351.18         6.87 o                         
   3   6   4        136.31        133.30         4.87 o                         
   4   6   4          4.81          2.68         0.83 o                         
   5   6   4        315.11        314.61         8.55 o                         
   6   6   4          9.38          9.49         1.56 o                         
   7   6   4         76.55         68.65         3.89 o                         
  -7   7   4         27.16         30.49         6.73 o                         
  -6   7   4         33.03         36.97         4.84 o                         
  -5   7   4         21.76         26.66         4.46 o                         
  -4   7   4         70.63         74.67         3.47 o                         
  -3   7   4        566.76        571.15        10.30 o                         
  -2   7   4        149.05        146.98         5.87 o                         
  -1   7   4        102.85        102.36         4.06 o                         
   0   7   4        449.35        451.49        13.33 o                         
   1   7   4         78.29         75.56         3.90 o                         
   2   7   4        180.07        187.13         5.03 o                         
   3   7   4         35.24         47.53         2.15 o                         
   4   7   4         13.13         13.64         1.38 o                         
   5   7   4         52.44         56.36         3.31 o                         
   6   7   4          1.49          2.04         1.30 o                         
   7   7   4         53.48         58.18         5.88 o                         
  -7   8   4          7.59          9.30         2.11 o                         
  -6   8   4         40.43         50.51         4.36 o                         
  -5   8   4          1.66          1.20         1.74 o                         
  -4   8   4        167.30        188.81         4.73 o                         
  -3   8   4          2.93          2.62         0.79 o                         
  -2   8   4        230.47        227.47        10.39 o                         
  -1   8   4        197.26        163.26         5.39 o                         
   0   8   4        158.24        159.59         8.57 o                         
   1   8   4        215.39        181.33         6.53 o                         
   2   8   4         62.22         66.01         3.36 o                         
   3   8   4        303.42        297.93         6.48 o                         
   4   8   4          0.52          0.95         0.93 o                         
   5   8   4          5.22          2.63         1.34 o                         
   6   8   4         10.17          9.29         1.65 o                         
   7   8   4          4.71          5.49         1.24 o                         
  -7   9   4         58.83         59.38         4.80 o                         
  -6   9   4          9.40         11.14         2.06 o                         
  -5   9   4         83.15         81.38         4.43 o                         
  -4   9   4         58.64         47.06         3.70 o                         
  -3   9   4        109.45        102.93         3.32 o                         
  -2   9   4         39.02         38.30         5.30 o                         
  -1   9   4          9.83         10.84         1.54 o                         
   0   9   4          0.89         -0.04         1.03 o                         
   1   9   4          2.98          2.80         1.60 o                         
   2   9   4         13.59          9.26         1.27 o                         
   3   9   4          2.77          6.23         1.29 o                         
   4   9   4          0.65          2.50         1.44 o                         
   5   9   4          0.91          0.98         1.60 o                         
   6   9   4          0.23         -0.63         1.12 o                         
   7   9   4          1.18          2.37         1.33 o                         
  -7  10   4          2.09          1.39         1.11 o                         
  -6  10   4         48.60         58.44         3.75 o                         
  -5  10   4         18.40         20.77         2.56 o                         
  -4  10   4        246.75        221.65         5.81 o                         
  -3  10   4          0.02         -0.62         0.89 o                         
  -2  10   4        215.96        207.90         4.62 o                         
  -1  10   4         46.89         42.82         3.54 o                         
   0  10   4        232.98        223.84         7.03 o                         
   1  10   4          4.57          3.98         1.39 o                         
   2  10   4         57.09         55.49         2.87 o                         
   3  10   4        165.80        164.09         5.33 o                         
   4  10   4         27.12         24.36         5.09 o                         
   5  10   4         13.58         17.18         2.51 o                         
   6  10   4          8.37          8.69         1.70 o                         
  -6  11   4          0.28          1.59         1.26 o                         
  -5  11   4          4.51          9.63         2.54 o                         
  -4  11   4         66.62         62.65         3.25 o                         
  -3  11   4        412.92        438.41         8.04 o                         
  -2  11   4        171.12        182.26         4.62 o                         
  -1  11   4        149.00        156.22         3.16 o                         
   0  11   4        109.50        105.18         3.41 o                         
   1  11   4         45.67         54.50         2.45 o                         
   2  11   4        174.28        170.60         6.01 o                         
   3  11   4          2.06          1.16         1.21 o                         
   4  11   4         17.19         20.37         3.01 o                         
   5  11   4          5.99          7.50         1.87 o                         
   6  11   4          0.67          0.71         1.19 o                         
  -6  12   4          2.14          2.31         1.22 o                         
  -5  12   4         36.04         47.70         3.72 o                         
  -4  12   4          1.13          1.02         1.33 o                         
  -3  12   4          3.15          2.19         1.08 o                         
  -2  12   4         19.88         20.60         1.59 o                         
  -1  12   4        154.79        143.06         3.29 o                         
   0  12   4        549.32        527.52         8.07 o                         
   1  12   4        221.70        227.74         5.72 o                         
   2  12   4        120.91        118.77         6.02 o                         
   3  12   4          2.80          1.04         1.28 o                         
   4  12   4          6.73          2.66         1.45 o                         
   5  12   4          5.56          6.87         1.94 o                         
   6  12   4          3.19          1.71         1.03 o                         
  -6  13   4         76.79         74.54         3.92 o                         
  -5  13   4         38.07         34.80         3.18 o                         
  -4  13   4        195.26        211.86         5.85 o                         
  -3  13   4        241.29        231.24         6.46 o                         
  -2  13   4        770.29        795.67        11.87 o                         
  -1  13   4        239.99        223.14         4.30 o                         
   0  13   4        647.85        666.61         9.37 o                         
   1  13   4        640.99        631.66        10.21 o                         
   2  13   4        108.61        109.74         8.19 o                         
   3  13   4        935.49        952.85        21.18 o                         
   4  13   4        425.32        474.18        14.96 o                         
   5  13   4        838.34        854.83        15.95 o                         
   6  13   4        308.80        330.87         7.32 o                         
  -6  14   4         99.55        102.52         4.53 o                         
  -5  14   4        134.71        146.82         5.86 o                         
  -4  14   4        148.33        154.83         4.91 o                         
  -3  14   4        467.75        484.17        12.18 o                         
  -2  14   4        124.51        127.87         4.51 o                         
  -1  14   4        355.75        348.91         6.12 o                         
   0  14   4          2.90          2.79         1.22 o                         
   1  14   4        358.08        325.09         7.21 o                         
   2  14   4        185.60        194.37         7.28 o                         
   3  14   4        561.73        580.91        19.55 o                         
   4  14   4        284.34        307.12        13.02 o                         
   5  14   4        206.40        211.63         7.87 o                         
   6  14   4        102.70        101.82         7.71 o                         
  -6  15   4         47.36         55.02         3.57 o                         
  -5  15   4         86.97         79.78         3.53 o                         
  -4  15   4         50.80         53.76         2.95 o                         
  -3  15   4        443.67        447.04         9.62 o                         
  -2  15   4        143.92        141.62         5.75 o                         
  -1  15   4       1315.70       1313.28        17.47 o                         
   0  15   4        341.49        322.38         8.66 o                         
   1  15   4       1121.43       1145.80        17.43 o                         
   2  15   4         86.74         86.64         4.94 o                         
   3  15   4        521.83        573.45        16.18 o                         
   4  15   4         45.39         48.05         4.15 o                         
   5  15   4        223.99        236.97         6.70 o                         
  -5  16   4         37.90         34.83         2.49 o                         
  -4  16   4          0.38         -0.28         1.11 o                         
  -3  16   4        149.53        140.51         7.28 o                         
  -2  16   4         21.14         29.13         2.79 o                         
  -1  16   4        847.28        835.40        17.94 o                         
   0  16   4        198.94        193.32         7.61 o                         
   1  16   4       1091.73       1097.19        15.31 o                         
   2  16   4        129.55        117.33         5.66 o                         
   3  16   4        498.74        457.00        16.33 o                         
   4  16   4        121.88        116.86         5.05 o                         
   5  16   4        163.48        160.33         4.66 o                         
  -5  17   4          9.12          8.54         1.53 o                         
  -4  17   4         44.54         49.62         2.95 o                         
  -3  17   4          2.80          2.56         1.50 o                         
  -2  17   4        216.50        215.38         7.65 o                         
  -1  17   4         38.38         45.55         3.39 o                         
   0  17   4        108.91        106.29         5.63 o                         
   1  17   4         38.29         35.83         2.55 o                         
   2  17   4         18.51         22.31         3.04 o                         
   3  17   4          1.91          0.41         1.54 o                         
   4  17   4          0.08          0.44         1.16 o                         
   5  17   4          2.58          3.02         1.00 o                         
  -4  18   4         11.47         10.74         1.60 o                         
  -3  18   4        219.91        223.47         6.54 o                         
  -2  18   4         38.52         32.90         2.81 o                         
  -1  18   4        123.02        103.21         7.45 o                         
   0  18   4         99.35        106.75         5.53 o                         
   1  18   4         21.27         22.27         2.39 o                         
   2  18   4          4.65          6.05         2.05 o                         
   3  18   4          0.64         -0.47         1.10 o                         
   4  18   4          0.00         -0.03         1.08 o                         
  -4  19   4          0.08         -0.05         1.02 o                         
  -3  19   4          0.66          0.98         1.08 o                         
  -2  19   4          2.73          2.30         1.40 o                         
  -1  19   4         13.32         11.64         3.00 o                         
   0  19   4         43.81         36.04         4.31 o                         
   1  19   4          0.26          1.03         1.42 o                         
   2  19   4         30.48         25.37         2.96 o                         
   3  19   4          8.71         10.80         1.81 o                         
   4  19   4          6.52          4.92         0.96 o                         
  -3  20   4        148.35        159.14         4.54 o                         
  -2  20   4          0.43         -0.03         1.14 o                         
  -1  20   4        243.31        257.99         8.76 o                         
   0  20   4          3.67          2.42         1.55 o                         
   1  20   4        227.86        246.72         6.65 o                         
   2  20   4         47.23         51.95         4.80 o                         
   3  20   4         68.73         71.43         3.89 o                         
  -3  21   4         19.56         19.66         3.29 o                         
  -2  21   4        184.42        215.50         8.21 o                         
  -1  21   4         18.93         30.90         3.90 o                         
   0  21   4        118.88        129.75         7.10 o                         
   1  21   4         36.85         39.51         3.21 o                         
   2  21   4         12.05         14.52         2.31 o                         
  -1  22   4         45.23         49.57         3.21 o                         
   0  22   4          5.77          1.60         1.55 o                         
   1  22   4         44.79         47.02         2.91 o                         
  -7   0   5         23.08         22.18         4.30 o                         
  -5   0   5        266.62        290.18         7.82 o                         
  -3   0   5         64.14         69.88         7.71 o                         
  -1   0   5       5058.29       4724.37        54.71 o                         
   1   0   5       5873.00       5577.61        73.31 o                         
   3   0   5         83.34         71.10         6.45 o                         
   5   0   5         42.18         32.94         4.72 o                         
   7   0   5          1.32          3.22         2.28 o                         
  -7   1   5          0.59          0.36         1.51 o                         
  -6   1   5          0.75          1.79         1.13 o                         
  -5   1   5         59.29         59.21         3.70 o                         
  -4   1   5          2.11          2.37         0.76 o                         
  -3   1   5       1235.53       1294.15        22.07 o                         
  -2   1   5         59.33         80.60         5.25 o                         
  -1   1   5        238.04        237.54         4.40 o                         
   0   1   5        648.63        707.83        15.40 o                         
   1   1   5        241.09        200.30         4.70 o                         
   2   1   5        578.74        601.53         8.62 o                         
   3   1   5          9.07          5.68         1.77 o                         
   4   1   5        165.49        148.58         5.98 o                         
   5   1   5         67.99         62.42         3.49 o                         
   6   1   5          9.35          9.28         1.51 o                         
   7   1   5          9.69          6.04         1.40 o                         
  -7   2   5         58.52         56.51         3.88 o                         
  -6   2   5         15.51         10.18         1.66 o                         
  -5   2   5        189.17        185.90         5.14 o                         
  -4   2   5          0.37          1.16         0.72 o                         
  -3   2   5         61.45         49.20         3.68 o                         
  -2   2   5          2.13         -0.45         1.18 o                         
  -1   2   5       1245.65       1321.52        13.42 o                         
   0   2   5        576.28        531.86        12.59 o                         
   1   2   5       2819.05       2994.38        28.03 o                         
   2   2   5        204.83        184.64         5.15 o                         
   3   2   5         80.98         89.59         5.80 o                         
   4   2   5         89.57         96.03         5.38 o                         
   5   2   5        143.32        160.73         5.52 o                         
   6   2   5         25.28         21.93         2.01 o                         
   7   2   5         33.21         24.19         2.43 o                         
  -7   3   5         36.39         40.47         2.88 o                         
  -6   3   5         13.78         11.90         1.83 o                         
  -5   3   5          1.13          4.86         1.94 o                         
  -4   3   5        267.99        253.82         7.24 o                         
  -3   3   5        387.75        374.65        11.62 o                         
  -2   3   5        390.87        352.82         9.24 o                         
  -1   3   5         15.35         19.67         1.40 o                         
   0   3   5        810.70        817.51        13.53 o                         
   1   3   5        415.55        502.38         7.20 o                         
   2   3   5        147.47        137.15         6.21 o                         
   3   3   5        514.18        562.85        15.56 o                         
   4   3   5         29.50         37.50         2.76 o                         
   5   3   5          0.40          6.96         1.52 o                         
   6   3   5        110.05        115.83         4.55 o                         
   7   3   5          6.01          9.58         1.53 o                         
  -7   4   5        161.53        139.69         8.69 o                         
  -6   4   5          0.11         -0.87         1.32 o                         
  -5   4   5        797.12        795.06        12.05 o                         
  -4   4   5         40.88         47.14         2.44 o                         
  -3   4   5       6967.27       6716.81       208.98 o                         
  -2   4   5        281.24        305.37         7.49 o                         
  -1   4   5      11277.96      11184.82        99.23 o                         
   0   4   5        117.31         81.39         3.31 o                         
   1   4   5       9418.78       9619.48        67.01 o                         
   2   4   5        409.63        408.78         8.91 o                         
   3   4   5       5943.44       6091.09        72.52 o                         
   4   4   5          5.84          7.69         1.27 o                         
   5   4   5       1368.51       1398.26        16.72 o                         
   6   4   5         21.96         26.85         2.10 o                         
   7   4   5        397.77        401.63         8.56 o                         
  -7   5   5         20.03         16.41         2.16 o                         
  -6   5   5        103.31        111.77         6.23 o                         
  -5   5   5        183.51        186.92         6.46 o                         
  -4   5   5         33.49         32.94         2.05 o                         
  -3   5   5        642.38        638.62        17.56 o                         
  -2   5   5        167.74        171.38         7.16 o                         
  -1   5   5       1265.90       1334.04        16.47 o                         
   0   5   5          3.69          0.75         0.98 o                         
   1   5   5        152.04        162.29         4.57 o                         
   2   5   5         93.46        100.39         3.61 o                         
   3   5   5         61.00         53.53         2.95 o                         
   4   5   5        132.69        117.18         4.18 o                         
   5   5   5         57.08         61.64         3.49 o                         
   6   5   5          0.32         -1.25         1.25 o                         
   7   5   5         27.60         19.49         3.29 o                         
  -7   6   5        202.65        205.87         9.87 o                         
  -6   6   5         33.25         25.73         3.27 o                         
  -5   6   5        586.22        604.41        11.34 o                         
  -4   6   5         14.87         14.71         1.34 o                         
  -3   6   5       1092.15       1186.18        13.12 o                         
  -2   6   5        118.18        129.13         6.51 o                         
  -1   6   5       3653.89       3895.77        43.01 o                         
   0   6   5       1363.67       1468.87        19.80 o                         
   1   6   5       2477.49       2779.08        32.69 o                         
   2   6   5         95.64         75.04         3.27 o                         
   3   6   5        737.65        803.08        10.24 o                         
   4   6   5        125.66        124.62         4.75 o                         
   5   6   5        418.84        475.09        14.80 o                         
   6   6   5          0.20          1.66         1.34 o                         
   7   6   5        222.19        205.57         5.46 o                         
  -7   7   5         26.18         23.47         3.03 o                         
  -6   7   5         86.89         76.88         5.17 o                         
  -5   7   5         18.52         13.76         1.89 o                         
  -4   7   5          2.46          3.10         0.96 o                         
  -3   7   5         73.24         74.64         2.59 o                         
  -2   7   5         16.19         21.50         2.41 o                         
  -1   7   5        730.77        761.82        14.67 o                         
   0   7   5          8.85          9.21         1.71 o                         
   1   7   5        714.50        763.39        16.35 o                         
   2   7   5          1.07          1.34         0.91 o                         
   3   7   5          8.95          9.02         1.69 o                         
   4   7   5          2.72          0.60         0.89 o                         
   5   7   5          1.16          1.99         1.74 o                         
   6   7   5         44.21         43.94         4.30 o                         
   7   7   5          0.05          0.75         0.81 o                         
  -7   8   5         20.94         22.46         3.93 o                         
  -6   8   5          5.39          5.58         1.82 o                         
  -5   8   5         41.32         55.23         3.71 o                         
  -4   8   5         17.16         13.43         1.57 o                         
  -3   8   5         30.93         40.23         1.98 o                         
  -2   8   5         96.72        111.89         5.75 o                         
  -1   8   5          1.50          1.84         1.13 o                         
   0   8   5        251.42        243.30         9.09 o                         
   1   8   5         63.53         80.32         4.54 o                         
   2   8   5        288.34        273.53         5.74 o                         
   3   8   5         45.80         48.78         2.50 o                         
   4   8   5        265.35        238.72         6.86 o                         
   5   8   5         20.30         16.15         2.15 o                         
   6   8   5         34.09         36.33         3.00 o                         
   7   8   5          2.19          1.96         1.39 o                         
  -7   9   5          8.39          6.84         1.11 o                         
  -6   9   5         80.22         92.18         4.12 o                         
  -5   9   5         24.43         25.61         2.66 o                         
  -4   9   5         59.47         55.77         3.36 o                         
  -3   9   5         29.79         29.35         1.92 o                         
  -2   9   5        365.48        367.28         6.21 o                         
  -1   9   5         24.27         24.08         2.41 o                         
   0   9   5        430.65        416.68        11.10 o                         
   1   9   5          7.32          1.72         1.08 o                         
   2   9   5        129.85        121.85         4.11 o                         
   3   9   5         28.34         23.68         2.02 o                         
   4   9   5         29.39         19.76         3.16 o                         
   5   9   5          6.43          9.62         1.92 o                         
   6   9   5         56.04         59.09         4.12 o                         
  -7  10   5         22.11         17.19         2.91 o                         
  -6  10   5         15.59         19.63         2.04 o                         
  -5  10   5         45.44         58.47         4.11 o                         
  -4  10   5          6.68          8.75         1.56 o                         
  -3  10   5          3.32          7.07         1.20 o                         
  -2  10   5          1.05          1.36         0.84 o                         
  -1  10   5          0.06         -0.18         0.68 o                         
   0  10   5        213.72        247.68         7.03 o                         
   1  10   5          0.50          0.03         0.88 o                         
   2  10   5        170.05        167.31         4.65 o                         
   3  10   5          0.91          3.43         1.38 o                         
   4  10   5        183.85        210.65         7.71 o                         
   5  10   5         34.50         36.03         3.76 o                         
   6  10   5         21.08         17.64         2.40 o                         
  -6  11   5         12.45          8.37         1.52 o                         
  -5  11   5          0.57          0.69         1.77 o                         
  -4  11   5         25.14         24.85         2.45 o                         
  -3  11   5         28.41         26.69         2.12 o                         
  -2  11   5        111.87        111.95         3.62 o                         
  -1  11   5         27.05         21.90         1.91 o                         
   0  11   5        199.28        206.32         5.21 o                         
   1  11   5         56.93         50.45         2.53 o                         
   2  11   5          6.97         12.88         1.90 o                         
   3  11   5         80.98        103.06         5.49 o                         
   4  11   5         34.63         36.46         3.33 o                         
   5  11   5         11.17         11.94         2.55 o                         
   6  11   5         21.57         25.00         3.14 o                         
  -6  12   5        116.76        131.33         6.36 o                         
  -5  12   5        477.57        507.74        11.74 o                         
  -4  12   5        365.11        404.39         8.32 o                         
  -3  12   5       1776.25       1872.64        20.46 o                         
  -2  12   5       1520.29       1561.79        19.09 o                         
  -1  12   5       2484.65       2453.20        19.05 o                         
   0  12   5       3930.69       3758.56        34.81 o                         
   1  12   5       2344.45       2306.25        22.76 o                         
   2  12   5       1047.47       1094.43        21.10 o                         
   3  12   5       2017.08       2044.96        55.56 o                         
   4  12   5        140.98        158.19         6.62 o                         
   5  12   5        876.17        959.04        19.99 o                         
   6  12   5         36.82         35.31         2.68 o                         
  -6  13   5         28.28         22.58         1.96 o                         
  -5  13   5          6.89         10.22         1.99 o                         
  -4  13   5        176.84        159.44         4.72 o                         
  -3  13   5          0.97          0.58         1.31 o                         
  -2  13   5        411.95        398.77         7.01 o                         
  -1  13   5         43.73         48.35         2.18 o                         
   0  13   5        403.81        423.98         9.39 o                         
   1  13   5          6.56          6.84         1.41 o                         
   2  13   5        139.99        127.50         6.56 o                         
   3  13   5         67.26         59.87         4.92 o                         
   4  13   5         57.18         54.87         3.50 o                         
   5  13   5        177.02        212.40         7.67 o                         
   6  13   5         59.24         62.27         3.13 o                         
  -6  14   5        104.90        108.44         4.19 o                         
  -5  14   5       1246.72       1354.95        22.18 o                         
  -4  14   5        750.33        821.71        12.32 o                         
  -3  14   5       1926.09       2008.76        23.21 o                         
  -2  14   5       2167.71       2287.49        27.30 o                         
  -1  14   5       3932.41       3930.46        33.83 o                         
   0  14   5       2019.11       2104.44        22.33 o                         
   1  14   5       4485.43       4375.61        43.66 o                         
   2  14   5       1265.78       1345.47        26.54 o                         
   3  14   5       2517.50       2575.19        51.34 o                         
   4  14   5        428.77        442.39        12.76 o                         
   5  14   5       1335.62       1360.19        23.77 o                         
  -5  15   5        142.29        160.99         6.99 o                         
  -4  15   5        189.98        201.34         5.78 o                         
  -3  15   5        432.17        464.68         9.22 o                         
  -2  15   5        507.15        507.60        10.19 o                         
  -1  15   5        330.42        351.80         9.19 o                         
   0  15   5        705.31        704.19        19.35 o                         
   1  15   5        205.68        217.07         9.52 o                         
   2  15   5        438.18        448.63        13.45 o                         
   3  15   5         14.05         13.86         2.67 o                         
   4  15   5         51.27         54.42         4.20 o                         
   5  15   5          5.78         14.13         4.14 o                         
  -5  16   5         96.89        110.16         6.77 o                         
  -4  16   5          0.30          0.55         1.24 o                         
  -3  16   5        188.58        223.67         6.34 o                         
  -2  16   5         21.31         19.92         2.45 o                         
  -1  16   5         64.08         57.96         4.17 o                         
   0  16   5          0.00          3.70         1.80 o                         
   1  16   5        158.99        169.63         5.24 o                         
   2  16   5         68.38         60.32         6.94 o                         
   3  16   5        361.89        423.73        15.24 o                         
   4  16   5         92.24         83.46         5.93 o                         
   5  16   5        166.99        163.92         4.97 o                         
  -5  17   5         90.11         77.79         4.31 o                         
  -4  17   5          2.14          1.25         1.10 o                         
  -3  17   5         22.35         20.81         2.94 o                         
  -2  17   5         17.76         22.82         2.52 o                         
  -1  17   5          0.55          1.68         1.54 o                         
   0  17   5         62.73         66.97         4.53 o                         
   1  17   5          0.79          0.69         1.26 o                         
   2  17   5         60.26         58.89        12.36 o                         
   3  17   5          7.40          7.76         2.54 o                         
   4  17   5          1.62          2.38         1.21 o                         
  -4  18   5          3.80          3.25         1.42 o                         
  -3  18   5         13.48         17.47         2.18 o                         
  -2  18   5         16.82         22.44         2.53 o                         
  -1  18   5         11.96         13.78         3.17 o                         
   0  18   5        148.44        173.71         8.50 o                         
   1  18   5          1.62          1.91         1.33 o                         
   2  18   5        234.73        258.57         9.20 o                         
   3  18   5         98.99        104.81         8.55 o                         
   4  18   5         95.09        110.17         7.90 o                         
  -4  19   5          1.12          3.82         0.91 o                         
  -3  19   5         16.04         12.78         2.57 o                         
  -2  19   5          1.38          1.72         1.32 o                         
  -1  19   5          5.32          1.42         1.71 o                         
   0  19   5          5.67         12.41         3.01 o                         
   1  19   5          0.35          0.54         1.33 o                         
   2  19   5         14.45         19.13         2.46 o                         
   3  19   5          0.09          0.73         1.06 o                         
  -3  20   5          2.11          2.64         0.95 o                         
  -2  20   5         64.34         75.87         5.23 o                         
  -1  20   5          7.16          7.28         3.41 o                         
   0  20   5         68.96         73.74         5.74 o                         
   1  20   5          1.62          2.38         1.35 o                         
   2  20   5          5.07          2.66         1.53 o                         
   3  20   5          0.17          0.68         0.76 o                         
  -2  21   5          9.16          7.53         1.53 o                         
  -1  21   5         13.09         10.79         1.60 o                         
   0  21   5         10.09         11.74         2.15 o                         
   1  21   5          0.95          2.31         1.10 o                         
   2  21   5          8.43          9.54         2.15 o                         
  -1  22   5         10.31         11.24         1.38 o                         
   0  22   5        194.17        205.96         5.38 o                         
  -6   0   6         20.59         27.25         3.23 o                         
  -4   0   6         66.68         61.19         3.82 o                         
  -2   0   6         48.73         39.69         3.62 o                         
   0   0   6       6025.96       5739.56        93.21 o                         
   2   0   6       1887.46       1972.99        28.95 o                         
   4   0   6        233.63        227.58         9.37 o                         
   6   0   6          1.92          4.77         1.55 o                         
  -7   1   6          0.26         -0.24         1.04 o                         
  -6   1   6         31.39         34.79         2.75 o                         
  -5   1   6          0.02          0.33         0.92 o                         
  -4   1   6         34.34         28.41         1.92 o                         
  -3   1   6          3.64         -0.54         1.42 o                         
  -2   1   6        279.85        298.83        10.77 o                         
  -1   1   6         12.41         13.41         1.58 o                         
   0   1   6          1.78          1.91         1.09 o                         
   1   1   6         14.13         11.16         1.65 o                         
   2   1   6        200.85        212.95         5.90 o                         
   3   1   6         50.64         42.55         2.29 o                         
   4   1   6         13.01         18.47         2.06 o                         
   5   1   6          5.25         11.78         1.77 o                         
   6   1   6        124.43        122.07         4.20 o                         
   7   1   6          0.02          1.16         0.87 o                         
  -7   2   6         10.22          8.13         3.03 o                         
  -6   2   6        111.51        117.86         5.57 o                         
  -5   2   6         37.88         32.99         2.61 o                         
  -4   2   6         11.08         11.24         1.16 o                         
  -3   2   6          0.11          0.85         1.29 o                         
  -2   2   6        104.73        126.60         5.69 o                         
  -1   2   6          1.30          1.68         0.85 o                         
   0   2   6        159.13        179.30         5.89 o                         
   1   2   6        325.08        334.55         7.11 o                         
   2   2   6         24.38         15.88         1.94 o                         
   3   2   6        377.80        388.77         7.55 o                         
   4   2   6          6.76          9.38         2.06 o                         
   5   2   6         93.39         93.05         4.28 o                         
   6   2   6         12.39         10.61         1.42 o                         
   7   2   6          2.47          2.84         0.89 o                         
  -7   3   6        343.94        345.63        11.28 o                         
  -6   3   6          0.05          0.17         1.10 o                         
  -5   3   6        800.54        824.05        13.42 o                         
  -4   3   6         58.82         58.47         2.52 o                         
  -3   3   6       1906.54       1925.77        19.94 o                         
  -2   3   6         59.51         47.34         3.14 o                         
  -1   3   6       2317.77       2544.91        30.24 o                         
   0   3   6         39.82         25.04         2.39 o                         
   1   3   6        766.16        876.81        12.95 o                         
   2   3   6        478.56        486.44        10.41 o                         
   3   3   6        786.96        812.37        11.31 o                         
   4   3   6        146.41        150.93         5.81 o                         
   5   3   6        163.59        157.95         5.51 o                         
   6   3   6         22.85         30.67         2.17 o                         
   7   3   6         76.46         81.05         3.06 o                         
  -7   4   6          4.74          9.91         3.54 o                         
  -6   4   6          4.27          3.18         1.15 o                         
  -5   4   6          5.71         12.09         1.72 o                         
  -4   4   6        102.15         96.57         3.24 o                         
  -3   4   6       1124.92       1136.22        12.84 o                         
  -2   4   6        534.65        593.43        10.88 o                         
  -1   4   6        909.71        972.87        17.64 o                         
   0   4   6        248.99        294.61         9.24 o                         
   1   4   6        678.10        702.52        10.43 o                         
   2   4   6        310.30        337.95         8.56 o                         
   3   4   6        437.75        444.45         7.83 o                         
   4   4   6         53.76         60.54         3.06 o                         
   5   4   6         69.83         64.62         3.47 o                         
   6   4   6         10.35         12.87         1.68 o                         
   7   4   6          2.92          2.89         0.98 o                         
  -7   5   6        327.38        325.54        14.88 o                         
  -6   5   6          0.02          1.21         1.11 o                         
  -5   5   6        904.08        942.24        13.67 o                         
  -4   5   6        163.25        162.46         5.56 o                         
  -3   5   6       1437.50       1540.36        17.10 o                         
  -2   5   6        794.96        814.87        14.40 o                         
  -1   5   6       2386.50       2628.36        31.69 o                         
   0   5   6       2537.43       2483.61        33.81 o                         
   1   5   6       3150.21       3328.46        35.19 o                         
   2   5   6        313.53        331.42         9.64 o                         
   3   5   6        246.09        295.18         6.90 o                         
   4   5   6          0.05          0.15         0.98 o                         
   5   5   6        111.76        130.53         5.37 o                         
   6   5   6          1.18          0.70         1.28 o                         
   7   5   6          6.41          4.10         2.05 o                         
  -7   6   6         24.38         23.11         2.76 o                         
  -6   6   6         99.56         99.74         6.33 o                         
  -5   6   6         72.33         69.29         3.44 o                         
  -4   6   6         22.55         22.72         2.37 o                         
  -3   6   6         14.55         15.27         1.37 o                         
  -2   6   6          1.38          1.27         1.76 o                         
  -1   6   6       2544.48       2642.57        32.10 o                         
   0   6   6        131.50        150.11         4.85 o                         
   1   6   6       1659.40       1730.01        21.60 o                         
   2   6   6         49.66         57.27         2.67 o                         
   3   6   6         28.22         32.21         2.18 o                         
   4   6   6         17.70         22.88         2.02 o                         
   5   6   6         12.47         13.36         3.12 o                         
   6   6   6          9.86         12.71         1.75 o                         
   7   6   6          1.35          3.60         1.77 o                         
  -7   7   6         29.78         19.82         2.02 o                         
  -6   7   6         11.27         11.37         2.03 o                         
  -5   7   6          4.72          1.33         1.21 o                         
  -4   7   6          3.50          3.41         0.93 o                         
  -3   7   6          0.01          1.87         0.90 o                         
  -2   7   6         21.98         20.36         1.62 o                         
  -1   7   6        102.61         55.44         3.39 o                         
   0   7   6          0.62         -0.75         1.35 o                         
   1   7   6        230.30        185.27         9.33 o                         
   2   7   6         66.79         65.75         3.50 o                         
   3   7   6         91.91        101.76         3.79 o                         
   4   7   6         81.79         57.77         4.13 o                         
   5   7   6          1.15          0.12         1.28 o                         
   6   7   6         30.47         30.34         2.38 o                         
  -7   8   6          2.47          1.71         0.86 o                         
  -6   8   6          0.79          0.78         1.30 o                         
  -5   8   6         13.12         11.31         1.82 o                         
  -4   8   6         57.46         65.88         2.93 o                         
  -3   8   6        467.97        467.08         7.38 o                         
  -2   8   6        536.35        534.99         9.20 o                         
  -1   8   6          6.87         12.12         1.77 o                         
   0   8   6       1486.26       1460.64        28.31 o                         
   1   8   6        168.07        186.11         5.96 o                         
   2   8   6       1051.77       1110.50        15.07 o                         
   3   8   6        478.61        478.67         9.37 o                         
   4   8   6        355.96        371.49         9.37 o                         
   5   8   6        211.22        217.55         6.23 o                         
   6   8   6         45.51         51.81         3.22 o                         
  -6   9   6          2.95          1.76         1.43 o                         
  -5   9   6          0.33          2.86         1.34 o                         
  -4   9   6          1.79          1.14         1.26 o                         
  -3   9   6         19.53         16.23         1.51 o                         
  -2   9   6          1.83          1.15         0.90 o                         
  -1   9   6        322.08        349.80         6.55 o                         
   0   9   6          4.05          5.04         1.92 o                         
   1   9   6        224.98        231.09         6.03 o                         
   2   9   6         85.92         74.70         3.19 o                         
   3   9   6         44.98         46.83         3.67 o                         
   4   9   6         83.17         97.19         5.29 o                         
   5   9   6          8.57         10.60         2.85 o                         
   6   9   6         29.41         28.75         2.72 o                         
  -6  10   6         31.15         33.70         2.71 o                         
  -5  10   6          1.13         -0.90         1.54 o                         
  -4  10   6         14.95         14.50         1.76 o                         
  -3  10   6        140.35        141.68         5.50 o                         
  -2  10   6          1.56          3.26         1.04 o                         
  -1  10   6         21.01         23.37         2.23 o                         
   0  10   6         17.51         14.65         1.75 o                         
   1  10   6         68.86         69.19         3.23 o                         
   2  10   6         24.96         27.04         2.04 o                         
   3  10   6          2.00          1.37         1.20 o                         
   4  10   6         52.43         42.06         3.20 o                         
   5  10   6          0.03          1.79         1.67 o                         
   6  10   6         18.77         18.32         2.70 o                         
  -6  11   6         32.43         31.79         2.45 o                         
  -5  11   6        186.17        223.41         7.38 o                         
  -4  11   6        188.16        214.16         5.51 o                         
  -3  11   6        151.49        160.54         4.75 o                         
  -2  11   6         80.00         71.87         3.89 o                         
  -1  11   6        265.45        275.70         5.35 o                         
   0  11   6         17.86         15.20         1.57 o                         
   1  11   6        210.55        212.42         5.79 o                         
   2  11   6        107.47        116.28         4.28 o                         
   3  11   6          3.62          2.52         1.81 o                         
   4  11   6         51.93         54.90         3.98 o                         
   5  11   6         70.16         70.40         5.78 o                         
   6  11   6          6.63          7.66         1.42 o                         
  -6  12   6          0.07          0.30         1.01 o                         
  -5  12   6        117.36        125.10         4.80 o                         
  -4  12   6         57.96         74.30         3.27 o                         
  -3  12   6        143.16        153.79         5.17 o                         
  -2  12   6        364.72        415.49         6.83 o                         
  -1  12   6        885.44        855.13        10.17 o                         
   0  12   6        569.15        558.60         9.59 o                         
   1  12   6        905.68        901.35        13.15 o                         
   2  12   6        610.96        629.87        12.46 o                         
   3  12   6        258.55        300.18        12.50 o                         
   4  12   6        160.32        183.38         7.66 o                         
   5  12   6         50.15         50.91         4.91 o                         
   6  12   6         22.96         24.25         1.98 o                         
  -6  13   6        118.46        109.99         3.71 o                         
  -5  13   6       1312.99       1408.20        21.53 o                         
  -4  13   6         10.70          9.94         1.66 o                         
  -3  13   6       2311.21       2446.01        28.96 o                         
  -2  13   6         13.29         11.47         1.96 o                         
  -1  13   6       2582.47       2572.33        21.89 o                         
   0  13   6         85.70         74.92         3.40 o                         
   1  13   6       2151.70       2128.75        40.03 o                         
   2  13   6          0.10          0.61         1.78 o                         
   3  13   6       1184.10       1263.76        25.44 o                         
   4  13   6         10.12          5.49         2.31 o                         
   5  13   6        220.15        223.81         7.59 o                         
  -5  14   6         60.05         65.34         3.18 o                         
  -4  14   6          1.05          2.59         1.22 o                         
  -3  14   6        549.21        582.71        11.11 o                         
  -2  14   6        148.81        144.47         4.91 o                         
  -1  14   6       1342.63       1328.06        18.60 o                         
   0  14   6        282.30        302.85        14.80 o                         
   1  14   6       1075.84       1088.47        17.97 o                         
   2  14   6        418.75        434.58        15.00 o                         
   3  14   6        316.92        291.40        12.60 o                         
   4  14   6         97.93         98.01         6.32 o                         
   5  14   6         76.05         66.66         5.03 o                         
  -5  15   6        435.15        419.13         8.70 o                         
  -4  15   6        207.11        213.48         5.31 o                         
  -3  15   6       1059.60       1090.20        16.11 o                         
  -2  15   6        152.73        171.06         6.27 o                         
  -1  15   6       1740.16       1768.85        28.04 o                         
   0  15   6         63.98         75.85         5.58 o                         
   1  15   6        919.85        939.66        19.47 o                         
   2  15   6         47.02         43.94         2.98 o                         
   3  15   6        265.14        241.97        12.69 o                         
   4  15   6         87.56         81.14         5.82 o                         
   5  15   6        159.28        155.33         6.48 o                         
  -5  16   6         91.78         94.89         3.47 o                         
  -4  16   6          7.97         10.51         1.71 o                         
  -3  16   6        114.27        113.46         4.38 o                         
  -2  16   6         21.42         20.76         2.04 o                         
  -1  16   6         81.64         87.31         7.05 o                         
   0  16   6          0.88         -0.41         1.54 o                         
   1  16   6        183.82        183.94         6.43 o                         
   2  16   6         58.00         55.62         3.52 o                         
   3  16   6        275.47        275.17        14.05 o                         
   4  16   6         47.01         42.58         4.11 o                         
  -4  17   6         56.74         67.19         3.52 o                         
  -3  17   6          0.58          1.53         1.56 o                         
  -2  17   6         31.43         30.27         2.92 o                         
  -1  17   6          0.13          0.34         1.85 o                         
   0  17   6         23.44         21.48         3.10 o                         
   1  17   6         16.57         15.53         2.36 o                         
   2  17   6          6.05          5.13         1.33 o                         
   3  17   6         30.26         24.61         2.84 o                         
   4  17   6         10.90         15.92         1.89 o                         
  -4  18   6         11.72         13.01         2.23 o                         
  -3  18   6         12.35         10.67         2.02 o                         
  -2  18   6         12.87          9.95         1.86 o                         
  -1  18   6         27.03         33.34         4.89 o                         
   0  18   6        169.92        168.81         7.56 o                         
   1  18   6         16.18         19.61         2.18 o                         
   2  18   6         39.44         30.07         3.08 o                         
   3  18   6         12.02         12.40         1.92 o                         
   4  18   6          0.01          0.51         1.01 o                         
  -3  19   6         30.96         34.94         2.82 o                         
  -2  19   6          1.93          2.90         1.18 o                         
  -1  19   6         72.45         60.12         3.75 o                         
   0  19   6         52.82         62.95         3.77 o                         
   1  19   6         96.38         92.64         3.97 o                         
   2  19   6         38.93         49.49         3.49 o                         
   3  19   6         33.71         34.52         2.56 o                         
  -3  20   6         57.81         64.93         4.03 o                         
  -2  20   6          1.23          1.42         1.03 o                         
  -1  20   6        122.06        115.63         4.58 o                         
   0  20   6         42.33         45.83         3.02 o                         
   1  20   6         60.97         58.33         3.22 o                         
   2  20   6         32.63         31.83         3.08 o                         
  -2  21   6         29.32         28.06         3.54 o                         
  -1  21   6         24.64         31.83         2.00 o                         
   0  21   6          8.89          8.70         2.03 o                         
   1  21   6         19.33         27.43         2.30 o                         
  -7   0   7          4.89          2.53         1.64 o                         
  -5   0   7          1.58          2.53         1.65 o                         
  -3   0   7        594.55        572.68        11.47 o                         
  -1   0   7        509.26        432.94        16.70 o                         
   1   0   7        680.75        633.93        19.42 o                         
   3   0   7         69.48         79.39         6.12 o                         
   5   0   7         50.20         54.79         4.79 o                         
   7   0   7         13.01          9.92         2.59 o                         
  -7   1   7         23.83         26.75         4.17 o                         
  -6   1   7          2.63          1.28         1.01 o                         
  -5   1   7        189.40        205.53         5.74 o                         
  -4   1   7         18.03         11.08         1.18 o                         
  -3   1   7        139.66        139.83         3.40 o                         
  -2   1   7          0.88          0.07         0.91 o                         
  -1   1   7       1211.90       1154.46        16.07 o                         
   0   1   7        821.74        830.43        18.87 o                         
   1   1   7         81.12         84.60         4.14 o                         
   2   1   7        681.01        716.19        11.22 o                         
   3   1   7        839.11        835.72        12.42 o                         
   4   1   7        140.29        130.61         6.33 o                         
   5   1   7        175.66        161.65         6.40 o                         
   6   1   7          8.83          3.69         1.35 o                         
   7   1   7         14.46         13.65         1.59 o                         
  -7   2   7          0.62          0.87         0.86 o                         
  -6   2   7          4.15          3.17         1.14 o                         
  -5   2   7          7.12         12.53         1.58 o                         
  -4   2   7          4.55          3.45         0.94 o                         
  -3   2   7        151.03        156.59         4.51 o                         
  -2   2   7        268.62        277.69         7.47 o                         
  -1   2   7        151.56        166.14         5.67 o                         
   0   2   7        702.64        724.72        16.66 o                         
   1   2   7        557.15        548.56        10.24 o                         
   2   2   7         52.62         53.54         2.94 o                         
   3   2   7         42.81         33.09         2.77 o                         
   4   2   7          4.76          7.92         2.01 o                         
   5   2   7         25.18         29.61         2.56 o                         
   6   2   7          8.50          8.89         1.29 o                         
  -7   3   7          1.23         -0.66         1.39 o                         
  -6   3   7         15.12         14.78         2.47 o                         
  -5   3   7          2.11          0.41         1.01 o                         
  -4   3   7          9.04         12.54         1.38 o                         
  -3   3   7        137.55        141.54         3.38 o                         
  -2   3   7          0.04          4.58         4.42 o                         
  -1   3   7         53.60         80.59         6.91 o                         
   0   3   7        982.40        970.33        17.62 o                         
   1   3   7        108.14        131.21         5.98 o                         
   2   3   7        445.68        456.01         7.02 o                         
   3   3   7        128.11        123.89         4.27 o                         
   4   3   7        126.45        130.61         6.98 o                         
   5   3   7          0.09          1.07         1.25 o                         
   6   3   7         35.05         36.51         2.08 o                         
  -7   4   7         72.89         67.34         4.44 o                         
  -6   4   7         10.61         18.46         2.59 o                         
  -5   4   7         81.94         75.31         3.30 o                         
  -4   4   7         51.52         52.84         2.52 o                         
  -3   4   7          5.44          6.15         1.02 o                         
  -2   4   7         37.92         40.72         2.25 o                         
  -1   4   7          1.20          0.52         1.37 o                         
   0   4   7        334.68        360.65         9.81 o                         
   1   4   7         61.27         65.27         3.40 o                         
   2   4   7        127.29        120.62         3.62 o                         
   3   4   7          6.65          6.88         1.42 o                         
   4   4   7          0.12          0.69         1.33 o                         
   5   4   7         14.46         11.17         1.69 o                         
   6   4   7         62.62         65.92         2.88 o                         
  -7   5   7         26.70         22.87         4.49 o                         
  -6   5   7          0.00         -0.84         1.16 o                         
  -5   5   7         39.14         43.89         2.99 o                         
  -4   5   7          0.91         -0.78         1.21 o                         
  -3   5   7        105.66         91.54         3.54 o                         
  -2   5   7         56.86         68.88         2.84 o                         
  -1   5   7        250.02        266.12         9.83 o                         
   0   5   7         83.31         62.08         3.58 o                         
   1   5   7        500.86        521.42        12.73 o                         
   2   5   7         22.70         34.91         2.24 o                         
   3   5   7          3.74          6.07         1.34 o                         
   4   5   7         12.91         18.12         2.25 o                         
   5   5   7          6.08          5.53         1.39 o                         
   6   5   7          0.00          1.30         1.36 o                         
  -7   6   7          2.68          3.52         1.33 o                         
  -6   6   7         53.32         52.38         4.07 o                         
  -5   6   7          0.07          0.21         1.23 o                         
  -4   6   7         10.48         15.68         1.98 o                         
  -3   6   7          5.16          4.08         1.28 o                         
  -2   6   7         14.93         14.61         1.41 o                         
  -1   6   7        112.93        103.70         4.48 o                         
   0   6   7         49.88         60.69         4.69 o                         
   1   6   7        502.41        477.76         7.47 o                         
   2   6   7          0.36          1.95         0.80 o                         
   3   6   7        296.18        277.68         6.99 o                         
   4   6   7          5.48          6.27         1.59 o                         
   5   6   7         20.37         17.49         2.42 o                         
   6   6   7         24.02         21.41         2.24 o                         
  -7   7   7          0.23          0.05         0.92 o                         
  -6   7   7          0.23          0.47         1.17 o                         
  -5   7   7          0.00          0.59         1.62 o                         
  -4   7   7         38.29         33.80         2.35 o                         
  -3   7   7         70.30         63.30         3.04 o                         
  -2   7   7        280.37        276.29         6.30 o                         
  -1   7   7        161.81        151.30         3.58 o                         
   0   7   7         56.82         42.40         2.26 o                         
   1   7   7        120.06        110.65         4.00 o                         
   2   7   7         22.55         19.32         1.66 o                         
   3   7   7         40.82         39.19         2.53 o                         
   4   7   7         16.75         13.51         2.03 o                         
   5   7   7          0.24          0.74         1.39 o                         
   6   7   7          0.15          0.73         0.98 o                         
  -6   8   7          6.58          8.48         2.71 o                         
  -5   8   7          2.86          4.23         2.26 o                         
  -4   8   7         45.92         46.51         2.71 o                         
  -3   8   7          5.05          3.50         1.20 o                         
  -2   8   7          6.32          5.34         1.05 o                         
  -1   8   7         35.55         38.50         2.15 o                         
   0   8   7         37.76         31.47         1.87 o                         
   1   8   7          9.12         10.25         1.31 o                         
   2   8   7          4.77          7.45         1.25 o                         
   3   8   7         34.09         32.39         2.70 o                         
   4   8   7          0.34          0.96         1.39 o                         
   5   8   7          0.04          1.82         1.60 o                         
   6   8   7         19.79         19.26         1.84 o                         
  -6   9   7         33.83         32.41         2.54 o                         
  -5   9   7         15.94         18.05         2.08 o                         
  -4   9   7          6.14          3.32         1.67 o                         
  -3   9   7         67.27         63.68         2.83 o                         
  -2   9   7         45.73         45.48         2.93 o                         
  -1   9   7         66.87         55.77         2.97 o                         
   0   9   7          5.32          3.13         1.04 o                         
   1   9   7          8.74         12.66         1.39 o                         
   2   9   7        452.17        460.43         9.56 o                         
   3   9   7         87.75         87.47         5.71 o                         
   4   9   7        243.29        230.21         8.06 o                         
   5   9   7         36.84         33.13         3.37 o                         
   6   9   7         11.83          9.22         1.85 o                         
  -6  10   7          8.08         13.06         1.45 o                         
  -5  10   7         31.30         36.27         2.80 o                         
  -4  10   7        435.99        486.33         9.15 o                         
  -3  10   7          0.20          1.34         1.11 o                         
  -2  10   7       1038.92       1022.18        13.28 o                         
  -1  10   7         26.41         31.26         2.17 o                         
   0  10   7        714.74        721.82        11.06 o                         
   1  10   7         84.69         81.66         3.60 o                         
   2  10   7        200.85        187.65         5.92 o                         
   3  10   7          8.42          5.14         1.70 o                         
   4  10   7         37.64         31.29         2.73 o                         
   5  10   7          8.08          6.53         2.18 o                         
   6  10   7         43.18         36.60         3.11 o                         
  -6  11   7         90.87         95.33         3.68 o                         
  -5  11   7          7.82          6.47         1.49 o                         
  -4  11   7         75.10         72.09         3.47 o                         
  -3  11   7         14.65         11.91         1.63 o                         
  -2  11   7         36.04         31.72         2.10 o                         
  -1  11   7         34.87         41.41         2.54 o                         
   0  11   7         34.69         41.70         3.13 o                         
   1  11   7          8.32          9.85         1.36 o                         
   2  11   7        181.57        189.56         7.74 o                         
   3  11   7          3.67          4.60         1.49 o                         
   4  11   7        154.38        172.75         9.44 o                         
   5  11   7         10.21         12.02         2.52 o                         
  -6  12   7         87.81         86.84         3.25 o                         
  -5  12   7         53.19         40.13         2.40 o                         
  -4  12   7         56.42         56.25         2.84 o                         
  -3  12   7          0.01         -0.03         1.25 o                         
  -2  12   7         51.39         50.53         2.99 o                         
  -1  12   7          0.94          1.97         1.15 o                         
   0  12   7         69.26         70.54         3.47 o                         
   1  12   7         66.40         63.91         3.10 o                         
   2  12   7        188.39        166.03         6.82 o                         
   3  12   7         27.14         33.54         3.28 o                         
   4  12   7        168.97        161.65        11.79 o                         
   5  12   7          0.31         -0.31         1.59 o                         
  -5  13   7         75.59         73.20         2.98 o                         
  -4  13   7          0.01         -0.25         1.31 o                         
  -3  13   7         37.99         40.59         2.59 o                         
  -2  13   7          4.66          5.61         1.32 o                         
  -1  13   7         78.41         69.40         3.70 o                         
   0  13   7         99.29         99.43         7.97 o                         
   1  13   7        108.33        108.49         5.14 o                         
   2  13   7          2.86          1.62         1.83 o                         
   3  13   7         13.30          9.69         2.17 o                         
   4  13   7          0.78          3.12         1.59 o                         
   5  13   7         11.04         15.41         3.16 o                         
  -5  14   7        195.24        210.31         6.54 o                         
  -4  14   7         44.75         40.17         2.83 o                         
  -3  14   7        228.14        237.21         7.93 o                         
  -2  14   7        141.85        154.12         5.41 o                         
  -1  14   7          5.41          2.97         1.43 o                         
   0  14   7        220.46        241.93         8.46 o                         
   1  14   7          0.02          3.51         1.60 o                         
   2  14   7         61.33         62.49         4.32 o                         
   3  14   7          2.45          2.30         2.42 o                         
   4  14   7         13.09          8.63         1.63 o                         
   5  14   7          6.56          3.73         1.57 o                         
  -5  15   7         47.96         42.94         2.38 o                         
  -4  15   7         52.47         69.53         3.48 o                         
  -3  15   7         15.18         11.98         1.79 o                         
  -2  15   7          0.32          0.73         1.44 o                         
  -1  15   7          8.82          7.51         1.71 o                         
   0  15   7        125.87        129.67         6.08 o                         
   1  15   7         10.23         12.55         1.67 o                         
   2  15   7         50.38         50.68         3.11 o                         
   3  15   7         92.74        100.11         4.92 o                         
   4  15   7          7.27          7.99         1.71 o                         
  -4  16   7         33.16         34.48         4.32 o                         
  -3  16   7          3.85          3.72         1.67 o                         
  -2  16   7         66.20         66.72         3.45 o                         
  -1  16   7         16.69         23.51         3.16 o                         
   0  16   7         34.33         36.14         2.95 o                         
   1  16   7         11.34         10.26         1.62 o                         
   2  16   7         22.46         25.10         2.16 o                         
   3  16   7          0.12         -1.02         1.06 o                         
   4  16   7          4.91          1.24         1.23 o                         
  -4  17   7         64.11         73.24         3.83 o                         
  -3  17   7         63.11         81.31         5.78 o                         
  -2  17   7         18.26         18.48         2.05 o                         
  -1  17   7        100.63        101.16         4.89 o                         
   0  17   7          2.28          2.29         1.34 o                         
   1  17   7        101.83        103.36         4.56 o                         
   2  17   7          5.34          4.77         1.27 o                         
   3  17   7         61.87         53.53         3.62 o                         
   4  17   7          0.67          0.35         0.74 o                         
  -3  18   7          0.00         -0.58         1.09 o                         
  -2  18   7        165.81        183.95         6.14 o                         
  -1  18   7         25.51         24.95         2.04 o                         
   0  18   7         72.93         73.39         4.71 o                         
   1  18   7         52.64         52.42         3.20 o                         
   2  18   7         42.87         36.47         3.17 o                         
   3  18   7         29.28         27.13         2.35 o                         
  -3  19   7          0.19         -0.20         0.91 o                         
  -2  19   7          6.12          3.42         1.02 o                         
  -1  19   7          3.84          2.72         1.09 o                         
   0  19   7         20.39         22.37         3.93 o                         
   1  19   7          4.95          4.41         1.19 o                         
   2  19   7          7.90          5.57         1.77 o                         
  -2  20   7         26.38         32.57         2.62 o                         
  -1  20   7          0.34         -0.26         0.80 o                         
   0  20   7         45.35         49.53         3.30 o                         
   1  20   7         13.36         10.24         1.68 o                         
   0  21   7         15.97         16.75         3.03 o                         
  -6   0   8         50.86         36.97         4.20 o                         
  -4   0   8         71.96         52.55         4.31 o                         
  -2   0   8        269.28        266.09         8.79 o                         
   0   0   8        279.04        214.83        15.61 o                         
   2   0   8        331.11        348.79        10.01 o                         
   4   0   8         56.97         55.13         6.48 o                         
   6   0   8         10.84          8.83         1.45 o                         
  -7   1   8         18.08         18.43         2.46 o                         
  -6   1   8          0.24          0.26         1.48 o                         
  -5   1   8         41.60         46.20         3.73 o                         
  -4   1   8         42.14         38.58         2.56 o                         
  -3   1   8         40.32         42.05         2.68 o                         
  -2   1   8         13.03         11.76         1.45 o                         
  -1   1   8        316.15        355.28        12.53 o                         
   0   1   8        315.07        323.88        13.88 o                         
   1   1   8        578.53        595.19        12.67 o                         
   2   1   8        169.46        174.43         4.92 o                         
   3   1   8        214.39        205.56         6.56 o                         
   4   1   8        325.59        327.56         9.79 o                         
   5   1   8         76.73         61.86         3.11 o                         
   6   1   8         58.36         63.06         2.49 o                         
  -7   2   8          2.59          2.54         1.16 o                         
  -6   2   8         43.20         47.45         3.77 o                         
  -5   2   8         91.51         87.67         4.01 o                         
  -4   2   8          2.59          1.28         1.03 o                         
  -3   2   8        576.89        589.50         9.20 o                         
  -2   2   8         30.18         29.57         1.98 o                         
  -1   2   8        812.64        809.38        15.06 o                         
   0   2   8        360.24        393.98        15.57 o                         
   1   2   8        265.97        260.81         6.43 o                         
   2   2   8         14.26         13.66         1.43 o                         
   3   2   8         15.64         18.11         1.75 o                         
   4   2   8         11.65         13.33         2.33 o                         
   5   2   8         23.56         28.31         2.22 o                         
   6   2   8          1.15          2.17         0.81 o                         
  -7   3   8         27.42         31.55         4.61 o                         
  -6   3   8         74.69         79.94         4.80 o                         
  -5   3   8         65.97         77.58         3.79 o                         
  -4   3   8          0.24          0.55         1.07 o                         
  -3   3   8          0.38         -0.25         0.87 o                         
  -2   3   8         63.72         58.72         2.95 o                         
  -1   3   8         61.37         43.06         2.42 o                         
   0   3   8        186.77        218.85        12.74 o                         
   1   3   8         53.47         43.82         2.18 o                         
   2   3   8          0.18         -0.64         0.84 o                         
   3   3   8         11.87         16.77         1.83 o                         
   4   3   8         20.49         16.10         2.25 o                         
   5   3   8         39.06         45.10         3.27 o                         
   6   3   8         26.47         23.95         1.56 o                         
  -7   4   8          0.91          0.76         0.92 o                         
  -6   4   8         18.15         17.35         2.37 o                         
  -5   4   8         37.99         29.02         2.76 o                         
  -4   4   8        157.04        166.99         5.26 o                         
  -3   4   8        322.65        299.99         5.42 o                         
  -2   4   8        123.49        129.29         3.56 o                         
  -1   4   8        445.09        429.47         7.69 o                         
   0   4   8         61.26         59.40         2.40 o                         
   1   4   8        178.61        168.66         4.04 o                         
   2   4   8         49.51         42.65         2.34 o                         
   3   4   8          6.62          7.00         1.29 o                         
   4   4   8         25.92         25.96         3.00 o                         
   5   4   8         11.91         14.84         1.68 o                         
   6   4   8          6.82          6.01         0.92 o                         
  -6   5   8          2.67          4.16         1.88 o                         
  -5   5   8         12.17          9.65         1.53 o                         
  -4   5   8         27.10         26.33         2.41 o                         
  -3   5   8         40.66         50.50         2.80 o                         
  -2   5   8         27.92         30.75         2.55 o                         
  -1   5   8          0.01         -0.12         0.83 o                         
   0   5   8         36.58         32.26         1.77 o                         
   1   5   8        148.42        150.46         4.21 o                         
   2   5   8         28.05         27.95         2.41 o                         
   3   5   8        339.35        321.72         9.32 o                         
   4   5   8         36.21         34.97         2.98 o                         
   5   5   8         36.90         33.14         2.44 o                         
   6   5   8          1.78          3.81         1.24 o                         
  -6   6   8          3.32          3.03         1.38 o                         
  -5   6   8         18.64         23.40         2.07 o                         
  -4   6   8          0.38         -0.51         1.53 o                         
  -3   6   8          0.54          2.72         1.34 o                         
  -2   6   8         35.39         39.77         2.68 o                         
  -1   6   8          0.04         -0.07         0.92 o                         
   0   6   8         44.34         56.00         2.37 o                         
   1   6   8          4.83          5.59         1.09 o                         
   2   6   8        169.11        179.72         5.02 o                         
   3   6   8        217.41        202.34         8.94 o                         
   4   6   8         41.60         43.98         3.72 o                         
   5   6   8         22.11         20.04         2.35 o                         
   6   6   8          3.41          3.86         1.24 o                         
  -6   7   8          0.02          1.43         1.23 o                         
  -5   7   8          6.78          6.98         1.69 o                         
  -4   7   8         38.10         43.23         3.69 o                         
  -3   7   8        101.88         93.49         3.81 o                         
  -2   7   8         37.71         38.42         2.14 o                         
  -1   7   8          4.20          1.51         1.05 o                         
   0   7   8          7.68          1.94         0.81 o                         
   1   7   8          6.54          5.43         1.16 o                         
   2   7   8         58.36         53.75         3.36 o                         
   3   7   8         57.26         56.68         4.13 o                         
   4   7   8         79.30         87.96         5.74 o                         
   5   7   8          5.20          3.93         1.65 o                         
   6   7   8         28.44         32.60         2.19 o                         
  -6   8   8          0.40         -0.59         0.95 o                         
  -5   8   8          6.88          4.47         1.64 o                         
  -4   8   8          7.83          3.90         1.66 o                         
  -3   8   8         87.46         88.56         4.17 o                         
  -2   8   8        114.35        109.52         4.05 o                         
  -1   8   8         33.17         38.20         2.25 o                         
   0   8   8         66.89         77.26         4.22 o                         
   1   8   8         10.33          7.18         1.94 o                         
   2   8   8         20.41         22.29         2.37 o                         
   3   8   8        211.32        214.40        14.01 o                         
   4   8   8         14.14         15.72         2.42 o                         
   5   8   8          8.77          4.16         1.54 o                         
   6   8   8          4.03          4.11         0.93 o                         
  -6   9   8         16.48         16.24         1.69 o                         
  -5   9   8         10.75         12.12         2.49 o                         
  -4   9   8          6.15          7.64         1.65 o                         
  -3   9   8        180.90        174.64         5.27 o                         
  -2   9   8          5.09          3.37         1.29 o                         
  -1   9   8        249.81        242.20         6.45 o                         
   0   9   8          3.98          4.67         1.11 o                         
   1   9   8        267.59        253.60         6.18 o                         
   2   9   8        101.65         92.85         4.79 o                         
   3   9   8        184.14        183.35         6.44 o                         
   4   9   8        136.24        132.06         6.92 o                         
   5   9   8         15.03         10.39         2.05 o                         
  -6  10   8          0.01         -0.22         0.89 o                         
  -5  10   8         22.31         23.02         2.99 o                         
  -4  10   8         23.04         27.28         2.63 o                         
  -3  10   8         24.75         22.28         2.64 o                         
  -2  10   8         46.85         56.66         3.77 o                         
  -1  10   8         40.39         33.76         2.54 o                         
   0  10   8        123.97        142.86         4.02 o                         
   1  10   8         27.62         26.22         2.07 o                         
   2  10   8         95.21        102.45         6.91 o                         
   3  10   8        111.92        117.74         5.13 o                         
   4  10   8          6.61          4.34         1.52 o                         
   5  10   8          1.62          2.07         1.59 o                         
  -6  11   8         16.36         10.38         2.15 o                         
  -5  11   8          4.17          5.16         1.39 o                         
  -4  11   8          2.55          0.11         1.51 o                         
  -3  11   8         73.74         74.29         4.27 o                         
  -2  11   8          5.79          6.01         1.69 o                         
  -1  11   8          6.04          6.53         1.62 o                         
   0  11   8         68.54         68.79         3.49 o                         
   1  11   8          1.90          1.05         1.18 o                         
   2  11   8          8.37         11.17         1.77 o                         
   3  11   8         39.76         42.95         3.89 o                         
   4  11   8         38.92         34.78         4.19 o                         
   5  11   8         20.93         23.86         4.11 o                         
  -5  12   8          0.59          1.00         1.11 o                         
  -4  12   8        128.85        142.47         5.90 o                         
  -3  12   8          0.00          0.17         1.64 o                         
  -2  12   8        115.74        109.56         4.63 o                         
  -1  12   8         48.93         50.80         4.36 o                         
   0  12   8         42.62         46.06         3.46 o                         
   1  12   8        122.97        121.39         7.55 o                         
   2  12   8          2.51          2.56         1.22 o                         
   3  12   8          8.19          8.54         1.92 o                         
   4  12   8          1.27          2.78         1.66 o                         
   5  12   8         10.25         10.22         4.65 o                         
  -5  13   8          0.59          1.93         1.07 o                         
  -4  13   8         22.37         21.40         1.91 o                         
  -3  13   8          7.99          4.43         1.47 o                         
  -2  13   8          6.48          5.73         1.52 o                         
  -1  13   8        109.37         97.78         4.39 o                         
   0  13   8         92.00         77.38         5.46 o                         
   1  13   8        259.07        248.58         7.96 o                         
   2  13   8         28.46         25.29         2.54 o                         
   3  13   8         59.01         73.40         4.33 o                         
   4  13   8         16.88         18.35         2.44 o                         
   5  13   8          2.67          2.63         0.98 o                         
  -5  14   8         25.54         20.49         1.67 o                         
  -4  14   8         32.42         31.70         2.49 o                         
  -3  14   8         46.08         38.14         2.72 o                         
  -2  14   8          0.29         -1.20         1.20 o                         
  -1  14   8         59.75         65.56         3.32 o                         
   0  14   8         24.73         21.55         2.60 o                         
   1  14   8         22.31         24.19         3.30 o                         
   2  14   8         46.04         39.12         4.50 o                         
   3  14   8          2.48          0.19         1.18 o                         
   4  14   8         12.17          9.79         1.60 o                         
  -4  15   8         14.62         22.43         2.61 o                         
  -3  15   8          3.28          9.60         1.72 o                         
  -2  15   8         59.67         62.11         3.31 o                         
  -1  15   8          0.07          1.31         1.08 o                         
   0  15   8         12.09         14.85         2.20 o                         
   1  15   8          5.71          4.43         1.34 o                         
   2  15   8         16.29         16.78         1.96 o                         
   3  15   8          1.59          1.34         1.32 o                         
   4  15   8          0.02          0.22         0.92 o                         
  -4  16   8          5.70          7.33         1.74 o                         
  -3  16   8         69.79         64.90         3.23 o                         
  -2  16   8          1.05          1.83         1.36 o                         
  -1  16   8        134.92        132.03         5.05 o                         
   0  16   8          0.65          1.36         1.15 o                         
   1  16   8        134.09        139.08         4.44 o                         
   2  16   8          7.30          9.66         1.53 o                         
   3  16   8         65.28         70.65         3.55 o                         
  -3  17   8          9.95          9.23         2.29 o                         
  -2  17   8         12.07         10.61         1.92 o                         
  -1  17   8         14.19          9.57         1.51 o                         
   0  17   8          0.47          0.85         1.13 o                         
   1  17   8         48.37         47.11         2.68 o                         
   2  17   8         17.40         15.82         1.64 o                         
   3  17   8          7.18          7.52         1.61 o                         
  -3  18   8         16.41         20.57         2.29 o                         
  -2  18   8         24.63         22.88         2.37 o                         
  -1  18   8          4.00          4.45         1.28 o                         
   0  18   8         12.95         12.92         1.91 o                         
   1  18   8         43.18         46.94         3.46 o                         
   2  18   8         18.97         15.34         1.93 o                         
  -2  19   8          1.51          2.13         1.34 o                         
  -1  19   8         16.87         17.28         1.64 o                         
   0  19   8          1.03          1.16         1.12 o                         
   1  19   8         33.51         33.29         3.54 o                         
   2  19   8         10.59         11.31         2.59 o                         
  -1  20   8         23.08         23.18         2.50 o                         
   0  20   8          4.37          4.23         3.10 o                         
  -5   0   9         23.04         12.55         3.29 o                         
  -3   0   9        505.93        475.99        13.39 o                         
  -1   0   9        453.42        427.30        15.87 o                         
   1   0   9         65.01         62.07         6.73 o                         
   3   0   9        223.56        222.94        25.03 o                         
   5   0   9         11.06         19.75         2.37 o                         
  -6   1   9         11.32          5.51         1.43 o                         
  -5   1   9          0.50          0.17         1.31 o                         
  -4   1   9         43.28         44.19         3.17 o                         
  -3   1   9        224.95        222.88         6.89 o                         
  -2   1   9        139.61        137.40         4.67 o                         
  -1   1   9          0.60          3.91         1.43 o                         
   0   1   9          5.19          6.59         1.39 o                         
   1   1   9        147.22        146.19         6.16 o                         
   2   1   9        324.87        337.26         8.18 o                         
   3   1   9        142.55        151.24         5.78 o                         
   4   1   9        557.64        620.35        12.51 o                         
   5   1   9         12.86         16.45         1.69 o                         
   6   1   9        372.24        405.25         7.32 o                         
  -6   2   9          0.42          1.15         1.24 o                         
  -5   2   9          0.24          2.81         1.56 o                         
  -4   2   9         20.54         28.37         2.70 o                         
  -3   2   9        100.07        112.22         7.25 o                         
  -2   2   9         68.06         62.53         4.83 o                         
  -1   2   9         77.58         79.06         4.79 o                         
   0   2   9          2.75          3.36         1.06 o                         
   1   2   9         77.18         72.44         4.17 o                         
   2   2   9        793.11        830.68        14.74 o                         
   3   2   9        185.99        198.67         5.60 o                         
   4   2   9       1041.20       1029.74        19.22 o                         
   5   2   9          9.92         10.46         1.44 o                         
   6   2   9        349.94        352.04         6.30 o                         
  -6   3   9         20.44         17.38         3.04 o                         
  -5   3   9          0.27          1.30         1.31 o                         
  -4   3   9          0.05          0.78         1.34 o                         
  -3   3   9        215.81        227.36         6.94 o                         
  -2   3   9         66.00         64.91         3.78 o                         
  -1   3   9        104.21        111.95         3.97 o                         
   0   3   9        285.97        297.42         6.76 o                         
   1   3   9         90.35         98.29         4.63 o                         
   2   3   9        514.36        512.11        12.60 o                         
   3   3   9         26.43         26.01         2.35 o                         
   4   3   9         86.86         74.75         5.04 o                         
   5   3   9         41.94         40.98         2.40 o                         
   6   3   9          2.67          2.16         0.70 o                         
  -6   4   9         27.03         27.37         3.24 o                         
  -5   4   9         71.90         76.53         4.84 o                         
  -4   4   9        143.91        145.70         4.90 o                         
  -3   4   9        151.13        161.89         4.96 o                         
  -2   4   9        211.62        207.12         5.26 o                         
  -1   4   9        583.37        584.50         9.22 o                         
   0   4   9        359.38        393.74         7.92 o                         
   1   4   9        285.62        292.64         6.37 o                         
   2   4   9          0.08          1.22         0.97 o                         
   3   4   9          9.38          9.77         2.13 o                         
   4   4   9         25.53         22.04         2.72 o                         
   5   4   9          1.09          0.39         1.13 o                         
   6   4   9          1.29          1.61         0.83 o                         
  -6   5   9         14.84         11.38         2.26 o                         
  -5   5   9          0.00         -1.11         1.23 o                         
  -4   5   9         49.83         55.15         4.55 o                         
  -3   5   9         15.80         16.69         2.15 o                         
  -2   5   9        250.67        251.63         6.55 o                         
  -1   5   9         39.32         37.38         2.36 o                         
   0   5   9        191.51        189.68         4.85 o                         
   1   5   9         55.92         54.79         2.90 o                         
   2   5   9        265.52        260.36         7.89 o                         
   3   5   9          9.01         10.76         2.18 o                         
   4   5   9         45.40         41.71         3.52 o                         
   5   5   9          0.31         -0.30         1.40 o                         
   6   5   9          0.01          0.57         0.81 o                         
  -6   6   9         16.79         25.12         2.42 o                         
  -5   6   9         14.63         18.13         2.13 o                         
  -4   6   9        162.58        174.60         7.11 o                         
  -3   6   9          1.40          2.68         1.80 o                         
  -2   6   9        407.89        392.39         7.81 o                         
  -1   6   9         70.30         46.28         2.61 o                         
   0   6   9        818.36        816.35        13.28 o                         
   1   6   9        141.40        119.74         4.00 o                         
   2   6   9          6.42          6.06         1.37 o                         
   3   6   9          6.41          7.87         1.87 o                         
   4   6   9         80.31         81.21         4.78 o                         
   5   6   9          0.59          1.87         1.47 o                         
   6   6   9         13.22         14.38         1.92 o                         
  -6   7   9         11.50          8.37         1.51 o                         
  -5   7   9          5.45          4.99         1.38 o                         
  -4   7   9         15.99         18.84         2.11 o                         
  -3   7   9         83.11         75.62         4.72 o                         
  -2   7   9         10.22          9.47         1.49 o                         
  -1   7   9         95.44         85.16         3.58 o                         
   0   7   9          1.24         -0.11         0.90 o                         
   1   7   9         60.90         59.61         3.11 o                         
   2   7   9         49.65         38.26         5.12 o                         
   3   7   9         40.50         39.88         3.51 o                         
   4   7   9         50.04         52.08         4.84 o                         
   5   7   9         37.20         37.49         3.41 o                         
  -6   8   9         27.66         33.41         2.42 o                         
  -5   8   9          0.00          1.19         1.14 o                         
  -4   8   9         63.94         81.39         5.62 o                         
  -3   8   9          4.35          7.10         1.76 o                         
  -2   8   9         57.25         64.51         3.99 o                         
  -1   8   9          6.92         10.32         1.42 o                         
   0   8   9          9.54          9.43         1.39 o                         
   1   8   9         72.77         77.14         3.75 o                         
   2   8   9        104.96        105.15         6.38 o                         
   3   8   9         80.92         94.16         8.95 o                         
   4   8   9         85.31         81.43         4.55 o                         
   5   8   9         20.10         14.71         2.20 o                         
  -6   9   9         19.12         18.12         2.20 o                         
  -5   9   9         50.11         46.63         3.66 o                         
  -4   9   9          4.63          4.08         1.55 o                         
  -3   9   9        201.96        196.80         5.60 o                         
  -2   9   9         57.14         63.33         4.26 o                         
  -1   9   9        124.42        115.50         4.73 o                         
   0   9   9          6.49         11.63         1.39 o                         
   1   9   9         19.00         22.07         2.49 o                         
   2   9   9         28.02         21.93         2.46 o                         
   3   9   9          0.62          0.46         1.43 o                         
   4   9   9        154.37        171.54         9.18 o                         
   5   9   9          3.70          2.55         2.17 o                         
  -5  10   9         40.07         43.84         5.28 o                         
  -4  10   9         20.21         31.04         3.05 o                         
  -3  10   9         40.17         41.41         3.20 o                         
  -2  10   9         60.54         64.30         5.66 o                         
  -1  10   9          3.07          0.85         1.36 o                         
   0  10   9         23.63         21.62         2.08 o                         
   1  10   9          2.29          1.69         1.43 o                         
   2  10   9          6.62          4.19         1.32 o                         
   3  10   9          6.74          3.55         1.94 o                         
   4  10   9         39.44         35.74         3.38 o                         
   5  10   9         41.44         40.81         2.83 o                         
  -5  11   9         43.20         58.49         4.26 o                         
  -4  11   9         51.14         52.41         3.25 o                         
  -3  11   9        209.27        224.36        10.70 o                         
  -2  11   9         11.94          5.98         1.77 o                         
  -1  11   9         68.32         62.05         3.54 o                         
   0  11   9        104.16        120.12         4.52 o                         
   1  11   9         27.90         23.52         2.55 o                         
   2  11   9        109.22        115.50         5.23 o                         
   3  11   9         45.82         48.23         3.72 o                         
   4  11   9          4.11          4.46         1.90 o                         
   5  11   9         46.74         48.24         2.88 o                         
  -5  12   9         39.52         42.76         3.30 o                         
  -4  12   9        120.69        102.41         4.78 o                         
  -3  12   9         64.39         61.13         4.16 o                         
  -2  12   9        457.18        430.19        10.10 o                         
  -1  12   9         10.05          7.57         1.86 o                         
   0  12   9        345.45        301.26         7.24 o                         
   1  12   9         30.69         25.83         3.00 o                         
   2  12   9        300.59        262.01        14.98 o                         
   3  12   9        123.98        126.13         4.94 o                         
   4  12   9         88.67         73.68         4.30 o                         
  -5  13   9         23.03         21.38         1.92 o                         
  -4  13   9         26.33         21.58         2.62 o                         
  -3  13   9         10.20         10.27         2.07 o                         
  -2  13   9          3.50          2.94         1.48 o                         
  -1  13   9         84.82         81.25         4.32 o                         
   0  13   9         47.52         41.62         2.99 o                         
   1  13   9         30.75         30.27         2.93 o                         
   2  13   9         46.78         42.81         2.78 o                         
   3  13   9          0.67          1.26         0.92 o                         
   4  13   9          0.72          0.35         0.94 o                         
  -4  14   9          3.16          1.81         1.33 o                         
  -3  14   9         31.69         29.32         2.80 o                         
  -2  14   9          3.27          3.61         1.45 o                         
  -1  14   9         30.82         34.47         4.11 o                         
   0  14   9         15.19         17.33         2.10 o                         
   1  14   9         39.67         39.14         3.86 o                         
   2  14   9          2.19          0.73         1.15 o                         
   3  14   9         89.39         74.56         3.81 o                         
   4  14   9          5.19          3.87         1.15 o                         
  -4  15   9         28.53         32.02         6.51 o                         
  -3  15   9         15.30         11.14         1.81 o                         
  -2  15   9         16.47         16.15         2.20 o                         
  -1  15   9          7.23          6.71         1.86 o                         
   0  15   9         13.56         14.33         1.83 o                         
   1  15   9          8.00         13.30         2.10 o                         
   2  15   9         31.34         35.73         2.33 o                         
   3  15   9          6.13          4.06         1.10 o                         
  -3  16   9          1.76          3.57         2.88 o                         
  -2  16   9         82.10         90.32         4.89 o                         
  -1  16   9          1.66          1.36         1.56 o                         
   0  16   9        191.47        181.94         6.97 o                         
   1  16   9         11.93         12.40         1.67 o                         
   2  16   9        125.30        124.55         4.25 o                         
   3  16   9         39.85         44.98         2.88 o                         
  -3  17   9         38.83         44.39         3.39 o                         
  -2  17   9          4.60          3.96         1.65 o                         
  -1  17   9          0.10          0.90         1.38 o                         
   0  17   9         15.02         16.39         1.78 o                         
   1  17   9         13.82         13.51         1.72 o                         
   2  17   9         19.29         26.41         2.39 o                         
  -2  18   9          1.54          2.76         1.33 o                         
  -1  18   9        112.02        110.18         4.83 o                         
   0  18   9          4.42          5.33         1.19 o                         
   1  18   9        169.48        170.24         5.86 o                         
  -1  19   9         14.08         11.06         2.34 o                         
   0  19   9         56.68         70.66         6.67 o                         
  -6   0  10        948.35        933.64        21.55 o                         
  -4   0  10       2331.76       2375.84        49.62 o                         
  -2   0  10       4508.74       4395.45       182.28 o                         
   0   0  10       7001.69       6557.45        91.22 o                         
   2   0  10       3255.30       3268.47        88.42 o                         
   4   0  10       1602.30       1597.36        50.56 o                         
  -6   1  10         23.85         22.34         2.22 o                         
  -5   1  10        116.86        136.30         7.19 o                         
  -4   1  10        704.56        732.65        29.90 o                         
  -3   1  10        126.50        134.58         7.55 o                         
  -2   1  10       2115.56       2049.18        29.02 o                         
  -1   1  10        128.11        124.47         5.83 o                         
   0   1  10       1709.64       1747.85        25.22 o                         
   1   1  10        507.19        506.98        14.04 o                         
   2   1  10        180.83        188.77        13.34 o                         
   3   1  10        608.10        629.98        14.11 o                         
   4   1  10          1.84          1.93         1.68 o                         
   5   1  10        389.73        407.39         8.50 o                         
  -6   2  10         74.38         91.32         5.26 o                         
  -5   2  10         68.07         59.37         3.42 o                         
  -4   2  10        472.44        511.20        11.22 o                         
  -3   2  10        290.19        292.50        11.21 o                         
  -2   2  10       1857.87       1809.63        26.68 o                         
  -1   2  10        112.66        108.50         5.83 o                         
   0   2  10       2250.74       2207.01        37.22 o                         
   1   2  10         16.61         17.70         2.52 o                         
   2   2  10       2944.43       2955.33        40.76 o                         
   3   2  10         43.88         42.92         4.07 o                         
   4   2  10       1401.22       1455.63        58.97 o                         
   5   2  10         16.60         16.75         1.70 o                         
  -6   3  10        148.37        152.24        14.06 o                         
  -5   3  10          0.11          0.65         1.13 o                         
  -4   3  10        133.09        150.80         5.90 o                         
  -3   3  10          8.10         10.82         2.66 o                         
  -2   3  10        276.78        268.55         7.81 o                         
  -1   3  10        209.89        193.84         6.18 o                         
   0   3  10        310.64        279.95         6.92 o                         
   1   3  10        263.02        247.50         6.93 o                         
   2   3  10        342.52        376.69        15.40 o                         
   3   3  10        282.73        308.54         9.41 o                         
   4   3  10        124.44        151.55         8.82 o                         
   5   3  10        104.17        103.81         3.99 o                         
  -6   4  10          3.90          1.63         1.36 o                         
  -5   4  10          1.52          3.62         1.42 o                         
  -4   4  10         38.16         35.67         2.71 o                         
  -3   4  10         71.57         70.16         5.49 o                         
  -2   4  10        160.50        160.49         6.95 o                         
  -1   4  10          7.35          5.01         1.32 o                         
   0   4  10          5.42          2.77         1.02 o                         
   1   4  10         13.76         12.44         1.78 o                         
   2   4  10         45.18         46.50         3.37 o                         
   3   4  10         51.27         60.26         4.20 o                         
   4   4  10         17.97         17.88         3.48 o                         
   5   4  10          2.25          1.04         0.95 o                         
  -6   5  10          8.18          8.79         1.73 o                         
  -5   5  10          5.78          6.36         2.02 o                         
  -4   5  10          2.01          0.10         1.62 o                         
  -3   5  10         71.79         72.78         5.08 o                         
  -2   5  10         36.17         42.40         3.72 o                         
  -1   5  10         31.53         31.87         2.84 o                         
   0   5  10         73.47         82.95         5.51 o                         
   1   5  10          2.24          2.46         1.78 o                         
   2   5  10         89.49         86.27         4.64 o                         
   3   5  10         35.40         30.44         3.05 o                         
   4   5  10         19.09         12.21         2.29 o                         
   5   5  10          4.63          3.50         1.74 o                         
  -6   6  10         11.41         14.10         1.60 o                         
  -5   6  10          1.70          0.62         1.48 o                         
  -4   6  10          9.34         10.91         2.74 o                         
  -3   6  10         80.42         68.02         6.76 o                         
  -2   6  10        103.58         97.48         4.37 o                         
  -1   6  10          0.04          0.90         1.12 o                         
   0   6  10        514.04        458.97         9.87 o                         
   1   6  10          0.15          0.52         1.73 o                         
   2   6  10        323.79        329.56        11.36 o                         
   3   6  10         69.17         73.25         5.46 o                         
   4   6  10        117.49        121.80         6.27 o                         
   5   6  10         11.28         11.73         2.19 o                         
  -6   7  10          2.67          8.79         2.40 o                         
  -5   7  10          5.56          5.22         1.70 o                         
  -4   7  10         60.86         63.27         4.24 o                         
  -3   7  10          8.51          4.81         2.33 o                         
  -2   7  10        182.33        152.97         8.15 o                         
  -1   7  10         84.73         85.19         4.12 o                         
   0   7  10        127.81        115.61         4.74 o                         
   1   7  10          4.83          7.46         2.32 o                         
   2   7  10         99.65         97.07         4.74 o                         
   3   7  10          1.10          0.95         1.47 o                         
   4   7  10         12.12         11.15         2.52 o                         
   5   7  10         38.57         51.10         3.21 o                         
  -5   8  10          2.75          5.79         1.77 o                         
  -4   8  10        330.00        339.56         9.46 o                         
  -3   8  10        178.90        168.77         7.08 o                         
  -2   8  10        496.77        425.59        10.26 o                         
  -1   8  10         48.18         41.11         3.32 o                         
   0   8  10        382.21        303.12         8.54 o                         
   1   8  10         22.39         19.64         2.44 o                         
   2   8  10        186.71        141.51         6.40 o                         
   3   8  10        132.23        131.06         7.19 o                         
   4   8  10        118.43        113.18         8.50 o                         
   5   8  10         50.99         51.82         4.36 o                         
  -5   9  10          7.95         10.44         1.57 o                         
  -4   9  10         65.02         51.81         5.17 o                         
  -3   9  10          3.39          1.98         1.72 o                         
  -2   9  10        123.66        107.36         5.02 o                         
  -1   9  10          8.29          1.59         1.55 o                         
   0   9  10          7.85          9.33         1.89 o                         
   1   9  10         75.14         57.15         3.81 o                         
   2   9  10         19.65         18.20         2.30 o                         
   3   9  10        171.14        193.33         6.28 o                         
   4   9  10         63.38         62.04         4.16 o                         
   5   9  10         49.55         45.65         3.32 o                         
  -5  10  10         50.78         41.88         2.91 o                         
  -4  10  10         52.92         49.12         3.06 o                         
  -3  10  10         43.09         35.26         2.98 o                         
  -2  10  10        388.73        351.34        11.24 o                         
  -1  10  10        352.95        322.16         8.03 o                         
   0  10  10       1197.26       1080.30        18.08 o                         
   1  10  10        379.64        333.60         8.99 o                         
   2  10  10       1343.59       1315.90        35.26 o                         
   3  10  10         73.00         58.34         3.11 o                         
   4  10  10        444.25        413.33        11.59 o                         
  -5  11  10         63.01         59.42         3.17 o                         
  -4  11  10         28.95         32.63         2.69 o                         
  -3  11  10        384.23        384.85        16.61 o                         
  -2  11  10         24.83         18.84         2.49 o                         
  -1  11  10        717.72        678.31        13.30 o                         
   0  11  10         46.66         36.72         3.14 o                         
   1  11  10        514.09        519.38        12.10 o                         
   2  11  10         59.22         60.80         3.32 o                         
   3  11  10        143.84        133.17         5.94 o                         
   4  11  10         38.22         39.55         2.83 o                         
  -4  12  10          1.98          2.81         1.18 o                         
  -3  12  10          0.17          1.42         1.57 o                         
  -2  12  10         15.95         16.82         2.38 o                         
  -1  12  10         17.48         17.62         2.24 o                         
   0  12  10          4.16          8.76         1.74 o                         
   1  12  10          2.56          3.96         1.26 o                         
   2  12  10         13.78         16.50         1.81 o                         
   3  12  10         11.40          8.01         1.23 o                         
   4  12  10          1.23          2.07         0.80 o                         
  -4  13  10         32.70         29.92         2.59 o                         
  -3  13  10         22.80         29.29         2.68 o                         
  -2  13  10          0.45          2.59         1.80 o                         
  -1  13  10         12.39         10.34         2.09 o                         
   0  13  10         54.85         56.04         3.88 o                         
   1  13  10         10.83         10.89         2.31 o                         
   2  13  10         49.93         56.85         3.27 o                         
   3  13  10         22.39         16.83         1.50 o                         
   4  13  10         14.39         15.74         2.84 o                         
  -4  14  10          5.10          4.23         1.15 o                         
  -3  14  10         14.98         10.76         1.67 o                         
  -2  14  10          1.13          0.81         1.28 o                         
  -1  14  10         17.05         10.75         1.99 o                         
   0  14  10        126.69        121.15         5.42 o                         
   1  14  10         13.34         10.92         1.83 o                         
   2  14  10         73.85         64.39         3.56 o                         
   3  14  10          9.28          6.36         1.39 o                         
  -3  15  10         11.11          8.43         1.92 o                         
  -2  15  10         22.62         29.74         2.91 o                         
  -1  15  10          5.18          3.55         1.41 o                         
   0  15  10          4.55          9.41         1.78 o                         
   1  15  10         13.09          9.56         2.06 o                         
   2  15  10          0.23          0.88         1.10 o                         
   3  15  10         12.74         14.42         2.02 o                         
  -2  16  10          0.02          0.43         1.14 o                         
  -1  16  10         29.82         37.15         2.69 o                         
   0  16  10         14.47         23.45         2.19 o                         
   1  16  10         13.69         17.18         2.11 o                         
   2  16  10         10.92         13.34         1.45 o                         
  -2  17  10          0.14          1.57         1.08 o                         
  -1  17  10        111.51        130.42         4.42 o                         
   0  17  10          0.00          0.79         0.94 o                         
   1  17  10         96.13        110.49         5.63 o                         
  -5   0  11        300.56        274.18        15.23 o                         
  -3   0  11        569.82        524.97        27.18 o                         
  -1   0  11       2023.53       2027.97        61.50 o                         
   1   0  11       1192.68       1175.72        42.54 o                         
   3   0  11        167.70        161.25         9.23 o                         
   5   0  11         31.09         28.97         2.45 o                         
  -5   1  11          0.66          1.91         1.08 o                         
  -4   1  11       1520.11       1585.69        25.39 o                         
  -3   1  11          4.94          4.58         2.20 o                         
  -2   1  11       2293.12       2483.53        50.10 o                         
  -1   1  11          0.39          3.19         1.83 o                         
   0   1  11       2155.24       2167.97        35.98 o                         
   1   1  11         11.84          8.09         3.29 o                         
   2   1  11       1311.85       1387.66        23.66 o                         
   3   1  11        167.01        182.30         7.91 o                         
   4   1  11        486.68        498.01        15.69 o                         
   5   1  11         26.30         23.45         1.78 o                         
  -5   2  11        242.73        254.42         7.22 o                         
  -4   2  11         13.77          6.96         1.87 o                         
  -3   2  11       1022.05       1050.93        28.88 o                         
  -2   2  11        266.93        290.32        10.57 o                         
  -1   2  11        954.33        983.17        21.70 o                         
   0   2  11        213.82        226.91         9.16 o                         
   1   2  11        666.55        753.97        29.86 o                         
   2   2  11         46.34         48.97         3.86 o                         
   3   2  11        331.47        335.18         9.83 o                         
   4   2  11          0.00          1.43         1.76 o                         
   5   2  11         90.67         84.28         3.17 o                         
  -5   3  11          0.11          1.29         1.31 o                         
  -4   3  11        184.43        183.34         9.17 o                         
  -3   3  11         13.51          9.71         2.65 o                         
  -2   3  11         40.31         45.69         5.23 o                         
  -1   3  11         88.45         77.93         5.56 o                         
   0   3  11          1.03         -0.11         1.31 o                         
   1   3  11          7.20          7.07         4.90 o                         
   2   3  11         50.71         58.04         4.19 o                         
   3   3  11         81.25         97.33         8.12 o                         
   4   3  11          2.11          2.36         1.79 o                         
   5   3  11         16.34         16.39         1.45 o                         
  -5   4  11         30.87         40.23         3.35 o                         
  -4   4  11         18.73         23.70         2.81 o                         
  -3   4  11          6.67          7.02         1.99 o                         
  -2   4  11         86.88         94.69         7.69 o                         
  -1   4  11          4.86          5.70         1.75 o                         
   0   4  11          2.85          2.27         1.24 o                         
   1   4  11          0.04         -0.06         2.01 o                         
   2   4  11         10.01          9.74         1.63 o                         
   3   4  11          2.73          4.58         1.58 o                         
   4   4  11         51.08         60.33         3.64 o                         
   5   4  11          4.97          5.44         1.08 o                         
  -5   5  11          0.02         -0.58         1.41 o                         
  -4   5  11         57.31         53.73         4.41 o                         
  -3   5  11          8.54          9.30         2.57 o                         
  -2   5  11          0.00         -0.89         1.40 o                         
  -1   5  11          0.05          0.29         1.48 o                         
   0   5  11          4.24          1.26         1.19 o                         
   1   5  11          2.08          2.20         1.88 o                         
   2   5  11         59.27         52.50         3.47 o                         
   3   5  11          6.48          3.56         1.40 o                         
   4   5  11         12.49         12.60         4.71 o                         
   5   5  11          3.23          4.77         1.41 o                         
  -5   6  11         44.99         63.45         4.88 o                         
  -4   6  11         70.16         67.44         3.87 o                         
  -3   6  11         79.51         80.52         5.58 o                         
  -2   6  11         71.14         70.89         4.52 o                         
  -1   6  11        268.13        246.93         7.60 o                         
   0   6  11         39.50         49.40         3.91 o                         
   1   6  11        232.36        209.69        20.89 o                         
   2   6  11         31.12         30.43         3.09 o                         
   3   6  11         78.61         76.54         4.37 o                         
   4   6  11          8.13         12.78         2.66 o                         
   5   6  11         10.74          9.54         2.21 o                         
  -5   7  11          1.68          1.91         1.22 o                         
  -4   7  11         37.96         36.17         3.08 o                         
  -3   7  11          0.29         -1.62         2.00 o                         
  -2   7  11         75.26         60.35         4.19 o                         
  -1   7  11         27.53         38.49         2.89 o                         
   0   7  11         30.19         18.02         2.54 o                         
   1   7  11         84.39         97.53         6.29 o                         
   2   7  11         82.04         69.93         4.47 o                         
   3   7  11         24.86         25.63         2.54 o                         
   4   7  11         32.96         19.36         2.81 o                         
  -5   8  11         20.16         21.06         1.83 o                         
  -4   8  11        141.63        140.54         5.52 o                         
  -3   8  11        130.29        128.01         5.70 o                         
  -2   8  11        277.24        268.88        10.02 o                         
  -1   8  11        259.67        227.03         8.06 o                         
   0   8  11         32.54         26.06         2.97 o                         
   1   8  11        112.09         95.70         6.26 o                         
   2   8  11         12.04         15.48         2.67 o                         
   3   8  11         16.02         20.23         2.35 o                         
   4   8  11         11.92          8.09         1.53 o                         
  -5   9  11         36.84         32.71         3.57 o                         
  -4   9  11        370.83        358.94         7.77 o                         
  -3   9  11         87.52         79.66         4.41 o                         
  -2   9  11        420.97        375.30         9.43 o                         
  -1   9  11         63.32         48.22         4.47 o                         
   0   9  11        312.99        272.52        12.65 o                         
   1   9  11         21.86         20.36         3.05 o                         
   2   9  11         41.85         21.50         2.66 o                         
   3   9  11          0.15         -1.17         1.17 o                         
   4   9  11         27.15         28.79         3.08 o                         
  -4  10  11          2.85          1.92         1.09 o                         
  -3  10  11        133.52        142.64         6.66 o                         
  -2  10  11         45.60         36.39         2.88 o                         
  -1  10  11        103.77         99.71         5.30 o                         
   0  10  11        168.22        160.63         6.69 o                         
   1  10  11        102.87        109.09         6.32 o                         
   2  10  11         42.94         37.61         3.34 o                         
   3  10  11         40.09         30.61         2.29 o                         
   4  10  11          0.89          0.78         1.49 o                         
  -4  11  11        212.88        208.80         5.75 o                         
  -3  11  11         30.74         34.99         3.33 o                         
  -2  11  11        252.95        232.35         6.69 o                         
  -1  11  11          8.05          6.42         2.42 o                         
   0  11  11         55.48         51.26         3.78 o                         
   1  11  11          2.22          2.51         1.35 o                         
   2  11  11         56.63         51.58         3.07 o                         
   3  11  11         18.00         23.66         1.76 o                         
  -4  12  11          0.10          0.02         1.01 o                         
  -3  12  11          0.25         -1.22         1.82 o                         
  -2  12  11         25.22         21.49         2.92 o                         
  -1  12  11          4.69          7.27         1.80 o                         
   0  12  11         86.53         88.25         4.64 o                         
   1  12  11         19.53         28.04         2.38 o                         
   2  12  11          9.92         12.80         2.60 o                         
   3  12  11         11.61         16.37         1.52 o                         
  -3  13  11          2.06          1.76         1.55 o                         
  -2  13  11         13.65         18.96         2.53 o                         
  -1  13  11         18.68         13.01         4.77 o                         
   0  13  11         26.23         25.39         3.68 o                         
   1  13  11         46.41         46.68         2.77 o                         
   2  13  11          9.09          5.48         1.27 o                         
   3  13  11         56.98         55.01         3.10 o                         
  -3  14  11          7.54          3.33         1.39 o                         
  -2  14  11          0.50          2.31         1.33 o                         
  -1  14  11          1.65          2.22         1.53 o                         
   0  14  11         20.20         16.54         2.27 o                         
   1  14  11         11.26         14.43         2.09 o                         
   2  14  11         18.55         18.11         1.54 o                         
  -2  15  11          0.01         -0.16         1.26 o                         
  -1  15  11          8.98          7.76         1.60 o                         
   0  15  11          0.28          0.42         0.84 o                         
   1  15  11          1.96          2.01         1.04 o                         
   2  15  11         20.38         27.01         2.92 o                         
  -1  16  11         20.06         27.85         2.29 o                         
   0  16  11         39.25         43.82         2.82 o                         
   1  16  11         34.05         32.64         7.14 o                         
  -4   0  12        193.27        208.43         9.78 o                         
  -2   0  12          1.09          1.20         3.35 o                         
   0   0  12        385.93        364.97        14.48 o                         
   2   0  12        451.63        470.21        16.60 o                         
   4   0  12        134.14        131.05         6.79 o                         
  -5   1  12         41.89         41.13         2.95 o                         
  -4   1  12         26.21         26.76         2.68 o                         
  -3   1  12          0.02         -0.14         2.02 o                         
  -2   1  12        209.41        202.75        10.43 o                         
  -1   1  12        103.78        102.24         7.68 o                         
   0   1  12         42.62         40.41         4.34 o                         
   1   1  12        112.90        121.14         8.31 o                         
   2   1  12         62.59         86.68         4.84 o                         
   3   1  12         14.53         17.68         2.52 o                         
   4   1  12         21.75         16.69         2.13 o                         
  -5   2  12          2.45          2.51         1.11 o                         
  -4   2  12         13.94         11.43         1.99 o                         
  -3   2  12          1.44          2.11         2.01 o                         
  -2   2  12          5.40          4.52         1.58 o                         
  -1   2  12         17.84         21.56         3.74 o                         
   0   2  12         11.97          8.17         1.87 o                         
   1   2  12         30.39         28.17         4.20 o                         
   2   2  12         37.39         37.54         3.26 o                         
   3   2  12         29.74         27.90         3.98 o                         
   4   2  12         10.13         13.58         1.93 o                         
  -5   3  12          5.74          2.17         1.27 o                         
  -4   3  12        105.31        127.86         7.42 o                         
  -3   3  12          0.96         -0.27         1.64 o                         
  -2   3  12         75.97         80.37         4.30 o                         
  -1   3  12          1.33          1.97         1.63 o                         
   0   3  12          4.00          6.55         2.14 o                         
   1   3  12          0.23          0.93         2.56 o                         
   2   3  12          6.26          8.15         1.90 o                         
   3   3  12          7.30          6.40         1.81 o                         
   4   3  12          7.92          5.35         1.51 o                         
  -5   4  12          1.30         -0.95         1.06 o                         
  -4   4  12          1.67          0.10         2.09 o                         
  -3   4  12        194.84        206.04         7.34 o                         
  -2   4  12          5.95          2.63         1.35 o                         
  -1   4  12        419.55        409.06        12.80 o                         
   0   4  12          1.55          1.86         1.35 o                         
   1   4  12        252.89        270.31         8.71 o                         
   2   4  12          0.04          1.05         1.50 o                         
   3   4  12         46.27         42.72         4.37 o                         
   4   4  12          0.93          0.00         0.87 o                         
  -5   5  12          8.45          7.90         1.38 o                         
  -4   5  12          4.33          4.11         1.38 o                         
  -3   5  12          3.32          4.04         1.77 o                         
  -2   5  12         21.75         23.00         2.43 o                         
  -1   5  12         31.47         30.01         3.51 o                         
   0   5  12        191.98        186.05         7.21 o                         
   1   5  12         45.72         51.14         5.32 o                         
   2   5  12         90.03         90.54         4.62 o                         
   3   5  12         34.24         37.25         2.87 o                         
   4   5  12         13.16         17.50         2.54 o                         
  -5   6  12          6.30          8.80         2.84 o                         
  -4   6  12         21.62         27.31         2.95 o                         
  -3   6  12          0.06          2.06         2.10 o                         
  -2   6  12          0.58          2.00         1.68 o                         
  -1   6  12         74.57         67.14         6.16 o                         
   0   6  12          9.84          7.38         1.90 o                         
   1   6  12        243.12        220.50         7.65 o                         
   2   6  12          9.03          6.25         1.93 o                         
   3   6  12        221.01        222.41         7.78 o                         
   4   6  12          5.99          6.62         1.34 o                         
  -4   7  12         14.99         15.87         1.87 o                         
  -3   7  12         18.54         18.68         2.77 o                         
  -2   7  12         17.52         18.54         2.74 o                         
  -1   7  12          0.01         -0.09         1.84 o                         
   0   7  12         17.40         18.71         2.88 o                         
   1   7  12          7.25          9.71         2.32 o                         
   2   7  12          1.49          1.49         1.22 o                         
   3   7  12         70.88         71.71         3.72 o                         
   4   7  12          0.87          2.90         1.13 o                         
  -4   8  12          1.49          1.08         1.11 o                         
  -3   8  12         72.99         59.17         3.62 o                         
  -2   8  12         69.80         81.17         4.75 o                         
  -1   8  12         51.45         55.23         4.54 o                         
   0   8  12        199.66        206.74         8.54 o                         
   1   8  12         34.59         38.62         3.75 o                         
   2   8  12         79.81         93.44         4.61 o                         
   3   8  12          5.49          2.99         1.22 o                         
  -4   9  12          7.80          9.03         1.36 o                         
  -3   9  12         22.68         26.40         2.93 o                         
  -2   9  12         81.52         84.92         4.37 o                         
  -1   9  12         23.03         16.48         2.61 o                         
   0   9  12         49.19         52.07         3.73 o                         
   1   9  12         49.51         65.84         4.68 o                         
   2   9  12          0.02         -0.18         1.11 o                         
   3   9  12         74.62         80.75         3.66 o                         
  -4  10  12          0.03         -0.53         1.25 o                         
  -3  10  12          1.12          2.63         1.31 o                         
  -2  10  12          1.74          2.23         1.28 o                         
  -1  10  12          5.14          1.71         1.92 o                         
   0  10  12         50.85         45.89         4.88 o                         
   1  10  12         20.07         17.85         2.42 o                         
   2  10  12         40.18         40.47         2.55 o                         
   3  10  12         33.92         39.57         2.80 o                         
  -3  11  12          2.07          0.43         1.23 o                         
  -2  11  12         20.03         24.72         3.22 o                         
  -1  11  12          3.91          4.15         1.54 o                         
   0  11  12          0.44         -0.03         1.24 o                         
   1  11  12          8.18          9.07         1.63 o                         
   2  11  12          0.01         -0.81         0.81 o                         
   3  11  12          1.03          1.07         1.00 o                         
  -3  12  12          0.12         -0.26         1.26 o                         
  -2  12  12          4.06          2.72         1.46 o                         
  -1  12  12         40.47         31.79         2.96 o                         
   0  12  12          0.07          0.34         0.92 o                         
   1  12  12        117.46        120.46         4.12 o                         
   2  12  12          6.31          7.39         1.09 o                         
  -2  13  12         14.39         11.33         2.18 o                         
  -1  13  12          5.80          4.08         1.61 o                         
   0  13  12        101.16         92.74         4.46 o                         
   1  13  12         28.29         26.95         2.12 o                         
   2  13  12         28.17         22.86         1.35 o                         
  -2  14  12          0.77          2.78         2.15 o                         
  -1  14  12         12.30         11.92         3.57 o                         
   0  14  12         15.69         19.73         1.73 o                         
   1  14  12         31.28         24.42         1.77 o                         
  -3   0  13         68.77         63.52         8.03 o                         
  -1   0  13         35.39         24.27         5.50 o                         
   1   0  13         18.99         18.08         4.49 o                         
   3   0  13         41.81         31.54         4.93 o                         
  -4   1  13         12.46         11.89         2.28 o                         
  -3   1  13         41.79         34.76         3.51 o                         
  -2   1  13          0.27         -0.54         1.44 o                         
  -1   1  13          3.96          2.87         1.86 o                         
   0   1  13         49.64         43.86         3.35 o                         
   1   1  13          3.17          1.14         1.85 o                         
   2   1  13         62.32         60.48         3.75 o                         
   3   1  13          0.07         -0.08         1.07 o                         
   4   1  13         33.02         32.44         2.82 o                         
  -4   2  13         47.72         49.45         4.00 o                         
  -3   2  13          4.69          2.27         1.83 o                         
  -2   2  13          6.82          5.63         1.72 o                         
  -1   2  13          1.11          1.14         1.63 o                         
   0   2  13          1.71          1.92         1.31 o                         
   1   2  13          3.43          6.41         1.87 o                         
   2   2  13         14.04         12.95         1.94 o                         
   3   2  13          1.94          4.96         1.66 o                         
  -4   3  13         55.14         57.12         2.94 o                         
  -3   3  13          0.33          1.85         1.28 o                         
  -2   3  13         27.14         25.18         2.11 o                         
  -1   3  13          4.09          4.48         1.76 o                         
   0   3  13         17.67         16.12         2.71 o                         
   1   3  13         23.54         20.36         2.39 o                         
   2   3  13         33.02         26.84         3.57 o                         
   3   3  13          7.57          7.51         1.90 o                         
  -4   4  13         12.35         18.06         1.82 o                         
  -3   4  13          0.84          0.22         1.30 o                         
  -2   4  13         11.67         13.27         1.63 o                         
  -1   4  13         12.51         11.47         3.12 o                         
   0   4  13         12.11          8.00         1.63 o                         
   1   4  13         38.80         42.12         7.68 o                         
   2   4  13         73.27         97.33         6.41 o                         
   3   4  13         45.20         52.80         4.13 o                         
  -4   5  13         58.41         62.48         3.52 o                         
  -3   5  13        116.61        127.49         7.08 o                         
  -2   5  13         28.74         31.92         2.83 o                         
  -1   5  13          5.03          3.62         1.44 o                         
   0   5  13          0.19          0.40         1.01 o                         
   1   5  13         18.19         20.69         2.99 o                         
   2   5  13          5.16          5.64         1.65 o                         
   3   5  13          5.98          9.20         2.81 o                         
  -4   6  13          9.17         10.95         1.58 o                         
  -3   6  13          2.93          2.87         1.41 o                         
  -2   6  13         30.20         31.49         3.13 o                         
  -1   6  13         31.58         34.88         6.26 o                         
   0   6  13         12.27         13.87         2.84 o                         
   1   6  13          9.35          8.50         1.69 o                         
   2   6  13         23.55         31.07         2.25 o                         
   3   6  13         10.23         10.89         1.34 o                         
  -4   7  13          4.73          2.87         1.34 o                         
  -3   7  13          1.94          1.20         1.30 o                         
  -2   7  13          0.04         -0.44         1.31 o                         
  -1   7  13          1.95         -0.36         1.81 o                         
   0   7  13         17.69         10.22         1.80 o                         
   1   7  13          1.92          0.91         1.06 o                         
   2   7  13          3.38          4.40         1.07 o                         
   3   7  13          4.49          5.14         0.98 o                         
  -3   8  13          0.08          1.01         1.30 o                         
  -2   8  13         30.11         26.17         3.92 o                         
  -1   8  13         19.21         18.09         3.04 o                         
   0   8  13         27.27         22.01         2.62 o                         
   1   8  13         17.59         13.85         1.83 o                         
   2   8  13         38.95         42.35         2.42 o                         
   3   8  13          0.67          0.51         1.45 o                         
  -3   9  13          1.23          0.60         1.27 o                         
  -2   9  13          7.42          4.31         1.64 o                         
  -1   9  13          2.75          2.23         1.63 o                         
   0   9  13          0.45          0.93         1.16 o                         
   1   9  13          4.89          3.45         1.25 o                         
   2   9  13          9.79         16.58         1.66 o                         
  -3  10  13          7.45          8.72         2.40 o                         
  -2  10  13         22.68         27.02         2.51 o                         
  -1  10  13          0.32          0.57         1.09 o                         
   0  10  13         67.25         79.64         5.29 o                         
   1  10  13         10.01          9.72         1.26 o                         
   2  10  13          3.14          4.79         0.90 o                         
  -2  11  13          4.19          5.57         1.31 o                         
  -1  11  13          0.12          0.17         1.20 o                         
   0  11  13          1.51          1.88         0.78 o                         
   1  11  13          0.51          0.83         0.66 o                         
  -1  12  13          0.55          1.90         1.04 o                         
   0  12  13        101.34        109.39         3.42 o                         
   1  12  13         11.56         13.90         2.07 o                         
  -2   0  14        411.56        460.55        14.46 o                         
   0   0  14        187.60        217.80        13.40 o                         
   2   0  14        143.12        175.35         7.75 o                         
  -3   1  14          2.21          3.30         1.14 o                         
  -2   1  14         20.16         20.98         2.13 o                         
  -1   1  14          4.10          0.95         1.52 o                         
   0   1  14         88.84         82.57         5.81 o                         
   1   1  14          1.46          1.98         1.09 o                         
   2   1  14         63.39         63.01         3.72 o                         
   3   1  14          0.00         -1.01         1.39 o                         
  -3   2  14          1.54          0.89         1.00 o                         
  -2   2  14          1.31          1.10         1.03 o                         
  -1   2  14         11.69         14.55         2.12 o                         
   0   2  14         27.31         24.75         3.51 o                         
   1   2  14         31.37         37.80         3.15 o                         
   2   2  14          1.55          0.76         1.14 o                         
   3   2  14         48.04         40.13         4.30 o                         
  -3   3  14         11.29         14.33         2.78 o                         
  -2   3  14         90.42         94.54         4.18 o                         
  -1   3  14         74.78         69.61         4.11 o                         
   0   3  14        102.79        107.24         5.23 o                         
   1   3  14         67.88         66.28         5.59 o                         
   2   3  14         15.65         20.64         2.68 o                         
  -3   4  14          6.04          7.77         1.67 o                         
  -2   4  14         34.00         35.64         2.32 o                         
  -1   4  14         22.42         29.30         2.93 o                         
   0   4  14         38.91         46.77         3.46 o                         
   1   4  14         25.99         30.91         3.46 o                         
   2   4  14          0.15         -0.08         1.14 o                         
  -3   5  14         14.93         16.52         1.79 o                         
  -2   5  14          0.86          0.10         1.25 o                         
  -1   5  14         40.92         39.10        11.79 o                         
   0   5  14          1.49          0.17         0.90 o                         
   1   5  14         80.60         87.08         5.47 o                         
   2   5  14          0.00          0.02         1.26 o                         
  -3   6  14         46.56         51.77         3.62 o                         
  -2   6  14          1.03          0.72         1.17 o                         
  -1   6  14          5.41          4.34         1.81 o                         
   0   6  14          0.85          1.89         1.16 o                         
   1   6  14         25.79         27.62         2.85 o                         
   2   6  14         13.01         12.12         1.33 o                         
  -2   7  14         16.50         17.42         4.77 o                         
  -1   7  14          0.00         -1.14         1.38 o                         
   0   7  14          3.84          1.75         1.30 o                         
   1   7  14          0.26          0.70         2.09 o                         
   2   7  14          0.05          1.49         0.98 o                         
  -2   8  14          3.90          2.53         1.21 o                         
  -1   8  14          0.01          0.50         1.67 o                         
   0   8  14         10.59         11.22         1.42 o                         
   1   8  14          2.55          0.20         0.74 o                         
  -1   9  14          0.05          0.55         0.76 o                         
   0   9  14          0.74          0.01         0.74 o                         
   1   9  14          4.86          6.89         1.22 o                         
  -1   0  15         26.38         27.25         6.26 o                         
   1   0  15         41.06         45.63         4.93 o                         
  -2   1  15         40.26         38.58         1.99 o                         
  -1   1  15         78.34         85.59         4.05 o                         
   0   1  15         61.48         64.73         4.74 o                         
   1   1  15         53.70         65.39         4.06 o                         
  -2   2  15         10.00         11.32         1.32 o                         
  -1   2  15          6.04          7.05         1.51 o                         
   0   2  15         65.87         66.59         2.77 o                         
   1   2  15         20.63         28.25         4.55 o                         
  -2   3  15         13.29         15.17         2.65 o                         
  -1   3  15         51.89         68.66         5.97 o                         
   0   3  15         48.32         56.89         3.13 o                         
   1   3  15         41.29         47.83         3.42 o                         
  -1   4  15         49.99         62.89         3.23 o                         
   0   4  15         19.05         24.85         2.09 o                         
   1   4  15         71.84        102.07         6.83 o                         
  -1   5  15         69.80         58.84         5.25 o                         
   0   5  15         45.13         50.71         4.65 o                         
                                                                                
